# Supplementary material for: Modeling framework to demonstrate elimination of a vector population: Tsetse elimination in Chad
Source: Proc Natl Acad Sci U S A. 2026 Jun 23;123(26):e2524729123. doi: 10.1073/pnas.2524729123 (PMC13320919; doi:10.1073/pnas.2524729123)
Supplement: Supplementary file 2 — Dataset S01 (XLSX) [file pnas.2524729123.sd01.xlsx]

## Sheet: Big Chamaunga
	Data set S1:				Capture kill probabilities Chamaunga Mandoul.xlsx
				N0	12.22	100																				N0	12.22
				k	-0.67	-0.67																				k	-0.67
	Month				Predicted																						Predicted
	Jan	0	11		12.22	100											Circumference of island			1.5	km					0	12.22
	Feb	1	3.5		6.25308	51.1709											Distance between targets			0.05	km					0.1	11.4281
	Mar	2	4.1		3.19975	26.1846											Targets/km			20						0.2	10.6875
	Apr	3	2.1		1.63734	13.3989																				0.3	9.99489
	May	4	1.9		0.837842	6.85632											Total targets on Chamaunga			30						0.4	9.34717
	Jun	5	0.5		0.428731	3.50844																				0.5	8.74143
	Jul	6	0.1		0.219385	1.7953											Kill/target [Steve/Glyn assume]			0.0005		0.0005		0.9995		0.6	8.17494
	Aug	7			0.112261	0.918669																				0.7	7.64517
	Sep	8			0.0574451	0.470091											Kill by all targets			0.015				0.985108		0.8	7.14973
	Oct	9			0.0293951	0.240549																				0.9	6.68639
	Nov	10			0.0150417	0.123091											Steve							0.0148918		1	6.25308
	Dec	11			0.00769699	0.0629868											mu	per target		0.0005						1.1	5.84785
	Jan	12			0.00393862	0.0322309											fi	per target		0.9995						1.2	5.46888
		13			0.00201542	0.0164928											fi	all targets		0.985108						1.3	5.11447
		14			0.00103131	0.00843952											mu	all targets		0.0148918						1.4	4.78303
		15			0.00052773	0.00431857																				1.5	4.47307
		16			0.000270044	0.00220985																				1.6	4.18319
		17			0.000138184	0.0011308													Probability		Percentage					1.7	3.9121
		18			7.07098e-05	0.00057864											P(contacts 1 target)		0.0005		0.0005					1.8	3.65858
		19			3.61828e-05	0.000296095											P(does NOT conact)		0.9995		0.9995					1.9	3.42148
		20			1.85151e-05	0.000151514																				2	3.19975
		21			9.47432e-06	7.75312e-05												1	0.9995	0.0005						2.1	2.99239
		22			4.84809e-06	3.96734e-05												2	0.999	0.00099975						2.2	2.79847
		23			2.48081e-06	2.03012e-05												4	0.998001	0.0019985						2.3	2.61712
		24			1.26945e-06	1.03883e-05												6	0.997004	0.00299625				0.21		2.4	2.44752
									Decline in numbers of female G. f. fuscipes on Big Chamaunga Island									8	0.996007	0.00399301						2.5	2.28891
									following the deployment of 30 Tiny Targets									10	0.995011	0.00498876						2.6	2.14057
																		12	0.994016	0.00598353						2.7	2.00185
									Proportion									14	0.993023	0.0069773						2.8	1.87212
									adult females	Proportion		Proportion	Proportion	Percentage				16	0.99203	0.00797007						2.9	1.7508
									killed	surviving	Number of	surviving	killed by	killed by				18	0.991038	0.00896185						3	1.63734
									by all targets	all targets	targets	1 target	1 target	1 target				20	0.990047	0.00995264						3.1	1.53123
									Per day	Per day		Per day	Per day	Per day				22	0.989058	0.0109424						3.2	1.432
																		24	0.988069	0.0119313						3.3	1.3392
									0.04	0.96	30	0.99864	0.00135981	0.00135981	0.0225			26	0.987081	0.0129191						3.4	1.25242
													0.0007		0.0225			28	0.986094	0.0139059						3.5	1.17125
																		30	0.985108	0.0148918						3.6	1.09535
																		32	0.984123	0.0158766						3.7	1.02437
																		34	0.98314	0.0168605						3.8	0.957982
									Predicted grwoth rate = exp(-0.67m) =				0.511709	per month				36	0.982157	0.0178434						3.9	0.8959
													0.000322309	per year				38	0.981175	0.0188253						4	0.837842
																		40	0.980194	0.0198062						4.1	0.783546
																										4.2	0.732768
									Vale approach to calculating proportion killed by ONE target																	4.3	0.685281
														Percent												4.4	0.640872
									Proportion killed PER DAY by ALL targets				0.04	0.04												4.5	0.59934
									Proportion NOT killed PER DAY by ALL targets				0.96	0.96												4.6	0.5605
																										4.7	0.524177
									Number of targets				30		Glyn approx	Difference										4.8	0.490208
									Proportion NOT killed PER DAY by EACH target				0.99864	0.99864												4.9	0.45844
									Proportion KILLED PER DAY by EACH target				0.00135981	0.00135981	0.00133333	-0.0194693										5	0.428731
																										5.1	0.400947
									Circumference of island (km)				1.5													5.2	0.374964
									Proportion KILLED/DAY by EACH target per km				0.00203971	0.00203971												5.3	0.350664
																										5.4	0.32794
									ALTERNATIVE WAY OF LOOKING AT THINGS																	5.5	0.306687
									Chamaunga																	5.6	0.286813
									Proportion killed PER DAY by ALL targets IN 1 KM				0.04													5.7	0.268226
									Proportion killed PER DAY by ALL targets IN 1 KM				0.96													5.8	0.250843
																										5.9	0.234588
									Number of targets IN 1 KM				20													6	0.219385
									Proportion NOT killed PER DAY by EACH target IN 1 KM				0.997961
									Proportion KILLED PER DAY by EACH target IN 1 KM				0.00203902	0.00203902
									Mandoul
									Proportion killed PER DAY by ALL targets IN 1 KM				0.04
									Proportion killed PER DAY by ALL targets IN 1 KM				0.96
									Number of targets IN 1 KM				40
									Proportion NOT killed PER DAY by EACH target IN 1 KM				0.99898
									Proportion KILLED PER DAY by EACH target IN 1 KM				0.00102003	0.00102003
	C:\dataJWH\TSETSE\Word\Papers\PDeclareElimination\Case studies\Chad\Excel\Capture kill probabilities Chamaunga Mandoul.xlsx Worksheet: Trap catches Chamaunga Mandoul

## Sheet: Trap catches Mandoul
	Data set S1:				Capture kill probabilities Chamaunga Mandoul.xlsx
	Months				Predicted		Predicted		N0	12.22
	since		Catch		r		r		k	-0.67
	targets	Catch	% of		0.767528		1.34					If exp(-12*r) = 10^(-4)
	deployed	absolute	baseline		0.0001					Predicted		-12r = ln(10^(-4)) = ln(0.0001) = -9.20134
									0	12.22		r = -9.20134/12) =	0.767528
	0	121	100		100	1	100		0.1	11.4281
	1.96667	2	1.65289		22.1027	0.221027	7.16951		0.2	10.6875
	4	3	2.47934		4.64159	0.0464159	0.470091		0.3	9.99489
	8.06667	0	0		0.204697	0.00204697	0.002021		0.4	9.34717
	12	0	0		0.01	0.0001	1.03883e-05		0.5	8.74143
	16.1667	0	0		0.000408424	4.08424e-06	3.90601e-08		0.6	8.17494
	20.2333	1	0.826446		1.80117e-05	1.80117e-07	1.67926e-10		0.7	7.64517
	25.3	0	0		3.68695e-07	3.68695e-09	1.89038e-13		0.8	7.14973
	28.3667	0	0		3.50303e-08	3.50303e-10	3.10376e-15		0.9	6.68639
	32.4333	0	0		1.54486e-09	1.54486e-11	1.33436e-17		1	6.25308
	37.4667	0	0		3.24423e-11	3.24423e-13	1.57073e-20		1.1	5.84785
	40.5333	0	0		3.0824e-12	3.0824e-14	2.57893e-22		1.2	5.46888
	44.6	0	0		1.35936e-13	1.35936e-15	1.10873e-24		1.3	5.11447
	49.6333	1	0.826446		2.85467e-15	2.85467e-17	1.30513e-27		1.4	4.78303
	52.7	1	0.826446		2.71227e-16	2.71227e-18	2.14285e-29		1.5	4.47307
	56.7667	1	0.826446		1.19613e-17	1.19613e-19	9.21249e-32		1.6	4.18319
	61.8	0	0		2.51189e-19	2.51189e-21	1.08444e-34		1.7	3.9121
	64.8667	0	0		2.38659e-20	2.38659e-22	1.78051e-36		1.8	3.65858
	68.9333	0	0		1.0525e-21	1.0525e-23	7.65472e-39		1.9	3.42148
	74	0	0		2.15443e-23	2.15443e-25	8.61706e-42		2	3.19975
	77.0667	0	0		2.04697e-24	2.04697e-26	1.41481e-43		2.1	2.99239
	81.1333	0	0		9.02725e-26	9.02725e-28	6.08251e-46		2.2	2.79847
	86.1667	0	0		1.89574e-27	1.89574e-29	7.15997e-49		2.3	2.61712
	89.2333	0	0		1.80117e-28	1.80117e-30	1.17558e-50		2.4	2.44752
	93.3	0	0		7.94328e-30	7.94328e-32	5.054e-53		2.5	2.28891
	98.3333	0	0		1.6681e-31	1.6681e-33	5.94927e-56		2.6	2.14057
	101.4	0	0		1.58489e-32	1.58489e-34	9.76794e-58		2.7	2.00185
	105.467	0	0		6.98947e-34	6.98947e-36	4.1994e-60		2.8	1.87212
	110.5	0	0		1.4678e-35	1.4678e-37	4.94329e-63		2.9	1.7508
	113.567	0	0		1.39458e-36	1.39458e-38	8.11625e-65		3	1.63734
	117.633	0	0		6.1502e-38	6.1502e-40	3.48931e-67		3.1	1.53123
	121.7	0	0		2.71227e-39	2.71227e-41	1.50011e-69		3.2	1.432
	125.767	0	0		1.19613e-40	1.19613e-42	6.44925e-72		3.3	1.3392
	129.833	0	0		5.275e-42	5.275e-44	2.77264e-74		3.4	1.25242
									3.5	1.17125
									3.6	1.09535
									3.7	1.02437
									3.8	0.957982
									3.9	0.8959
									4	0.837842
									4.1	0.783546
									4.2	0.732768
									4.3	0.685281
									4.4	0.640872
									4.5	0.59934
									4.6	0.5605
									4.7	0.524177
									4.8	0.490208
									4.9	0.45844
									5	0.428731
									5.1	0.400947
									5.2	0.374964
									5.3	0.350664
									5.4	0.32794
									5.5	0.306687
									5.6	0.286813
									5.7	0.268226
									5.8	0.250843
									5.9	0.234588
									6	0.219385

## Sheet: Target  deploy Mandoul
	Data set S1:				Capture kill probabilities Chamaunga Mandoul.xlsx
		Number of targets deployed			2713
		Density per linear km			40
			Linear km covered		67.825
		Kill rate per target per linear km			0.0005
		Kill rate by all targets in linear km			0.02

## Sheet: Kill rate vs target density 
	Data set S1:				Capture kill probabilities Chamaunga Mandoul.xlsx
	P(contacts 1 target)			0.0005		0.0005
	P(does NOT conact)			0.9995
			1	0.9995	0.0005
			2	0.999	0.00099975
			4	0.998001	0.0019985
			6	0.997004	0.00299625		Decline in numbers on Big Chamaunga Island suggest that
			8	0.996007	0.00399301		30 Tiny Targets deployed were killing 4% of adult females per day
			10	0.995011	0.00498876		Then proportion (mu) killed by each target per day is found from
			12	0.994016	0.00598353
			14	0.993023	0.0069773		1 -(1-mu)^30 = 0.04
			16	0.99203	0.00797007		(1-mu)^30 =1-0.04=0.96
			18	0.991038	0.00896185		1-mu = 0.96^(1/30)
			20	0.990047	0.00995264		mu = 1- 0.96^(1/30)
			22	0.989058	0.0109424
			24	0.988069	0.0119313		0.96^(1/30) =	0.99864
			26	0.987081	0.0129191		mu =	0.00135981	[Percent]
			28	0.986094	0.0139059			0.00135981	[Probability]
			30	0.985108	0.0148918
			32	0.984123	0.0158766
			34	0.98314	0.0168605
			36	0.982157	0.0178434
			38	0.981175	0.0188253
			40	0.980194	0.0198062

## Sheet: Areas treated Mandoul
	Data set S1:				Capture kill probabilities Chamaunga Mandoul.xlsx
	2014		All three arms
	Area affected by sleeping sickness			520	sq km
	Total targets deployed			2713
	Target density per sq km [OF TOTAL AREA]			5.21731
	Riverine area where targets deployed			45	sq km
	Target density per sq km [OF RIVERINE AREA]			60.2889
	Target density PER LINEAR KM			60.2
	Total length of river where targets deployed			45.0664	km
	Width of fringe		BOTH banks (km)	0.998526	km
			(metres)	998.526	metres
			EACH bank (metres)	499.263	metres
	2023		Two largest arms
	Total targets deployed			2442
	Target density per sq km			4.7
			Total area	519.574	sq km
	Target density per linear km			54.3
			Total length	44.9724
	2023		Largest arm only
	Total targets deployed			1465
	Target density per sq km			2.8
			Total area	523.214	sq km
	Target density per linear km			32.5
			Total length	45.0769

## Sheet: Mandoul sampling
	Data set S1:				Capture kill probabilities Chamaunga Mandoul.xlsx
					Traps	Days	Tsetse	Percent	Catch/trap
		Baseline survey	Date		deployed	run	caught	of baseline	/day
		ALL traps	2013-11-01		108	2	145		0.671296
		Baseline survey					Catches from 44 sentinel traps
		Sentinel traps	2013-11-01		44	2	121	1	1.375
		ONLY
				Months						Consecutive
				since	Traps	Days	Tsetse	Percent	Catch/trap	days sampled
		Survey #		2014-02-01	deployed	run	caught	of baseline	/day	with 0 catch
		0	2014-02-01	0	44	2	121	1	1.375
		1	2014-04-01	1.96667	44	2	2	0.0165289	0.0227273
		2	2014-06-01	4	44	2	3	0.0247934	0.0340909
		3	2014-10-01	8.06667	44	2	0	1e-05	0	2
		4	2015-03-01	13.1	44	2	0	1e-05	0	4
		5	2015-06-01	16.1667	44	2	0	1e-05	0	6
		6	2015-10-01	20.2333	44	2	1	0.00826446	0.0113636
		7	2016-03-01	25.3	44	2	0	1e-05	0	2
		8	2016-06-01	28.3667	44	2	0	1e-05	0	4
		9	2016-10-01	32.4333	44	2	0	1e-05	0	6
		10	2017-03-01	37.4667	44	2	0	1e-05	0	8
		11	2017-06-01	40.5333	44	2	0	1e-05	0	10
		12	2017-10-01	44.6	44	2	0	1e-05	0	12
		13	2018-03-01	49.6333	44	2	1	0.00826446	0.0113636
		14	2018-06-01	52.7	44	2	1	0.00826446	0.0113636
		15	2018-10-01	56.7667	44	2	1	0.00826446	0.0113636
		16	2019-03-01	61.8	44	2	0	1e-05	0	2
		17	2019-06-01	64.8667	44	2	0	1e-05	0	4
		18	2019-10-01	68.9333	44	2	0	1e-05	0	6
		19	2020-03-01	74	44	2	0	1e-05	0	8
		20	2020-06-01	77.0667	44	2	0	1e-05	0	10
		21	2020-10-01	81.1333	44	2	0	1e-05	0	12
		22	2021-03-01	86.1667	44	2	0	1e-05	0	14
		23	2021-06-01	89.2333	44	2	0	1e-05	0	16
		24	2021-10-01	93.3	44	2	0	1e-05	0	18
		25	2022-03-01	98.3333	44	2	0	1e-05	0	20
		26	2022-06-01	101.4	44	2	0	1e-05	0	22
		27	2022-10-01	105.467	44	2	0	1e-05	0	24
		28	2023-03-01	110.5	44	2	0	1e-05	0	26
		29	2023-06-01	113.567	44	2	0	1e-05	0	28
		30	2023-10-01	117.633	44	2	0	1e-05	0	30
		28	2024-03-01	122.7	44	2	0	1e-05	0	32
		29	2024-06-01	125.767	44	2	0	1e-05	0	34
		30	2024-10-01	129.833	44	2	0	1e-05	0	36
