# Supplementary material for: Modeling framework to demonstrate elimination of a vector population: Tsetse elimination in Chad
Source: Proc Natl Acad Sci U S A. 2026 Jun 23;123(26):e2524729123. doi: 10.1073/pnas.2524729123 (PMC13320919; doi:10.1073/pnas.2524729123)
Supplement: Supplementary file 3 — Dataset S02 (XLSX) [file pnas.2524729123.sd02.xlsx]

## Sheet: A. P(1 fly caught in 68km)
	Data set S2					P 0 catch vs Survivors Trap days Feb 2026
		Consider situation (like Mandoul) where we think Tiny Targets were killing c. 4%/day of adult females
		NB!!!! In this Worksheet we consider the probability of catching a single surviving fly
		GIVEN that it could be anywhere in the 68 km of riverine vegetation covered by 2713 targets
						Probability	Percent
		P(killed by any target in 1 day)				0.04	0.04
		P(NOT killed by any target in 1 day)				0.96	0.96
		Number of targets				2713
									Vale's
		P(NOT killed by ANY ONE target in 1 day)				0.999985	0.999985		approx	Difference
		P(IS killed by ONE target in 1 day)				1.50467e-05	1.50467e-05		1.47438e-05	-0.0201287
		P(caught in trap)/P(killed on target)				0.5
		P(IS captured by ONE trap in 1 day)				7.52335e-06	7.52335e-06
		P(NOT captured by ONE trap in 1 day)				0.999992	0.999992
		Number of
		traps
		44		Probability of zero catch
		Days			Surviving flies
		of trapping	1	3	5	10	25	50	100	125	250	500	1000
		1	0.999669	0.999007	0.998346	0.996695	0.991758	0.983585	0.967439	0.959466	0.920575	0.847458	0.718185
		2	0.999338	0.998016	0.996695	0.993401	0.983585	0.967439	0.935938	0.920575	0.847458	0.718185	0.515789
		4	0.998677	0.996036	0.993401	0.986846	0.967439	0.935938	0.875981	0.847458	0.718185	0.515789	0.266038
		8	0.997355	0.992087	0.986846	0.973865	0.935938	0.875981	0.767342	0.718185	0.515789	0.266038	0.0707765
		16	0.994718	0.984236	0.973865	0.948414	0.875981	0.767342	0.588814	0.515789	0.266038	0.0707765	0.00500931
		32	0.989463	0.968721	0.948414	0.899488	0.767342	0.588814	0.346701	0.266038	0.0707765	0.00500931	2.50932e-05
		64	0.979037	0.93842	0.899488	0.809079	0.588814	0.346701	0.120202	0.0707765	0.00500931	2.50932e-05	6.29668e-10
		128	0.958513	0.880632	0.809079	0.654609	0.346701	0.120202	0.0144485	0.00500931	2.50932e-05	6.29668e-10	3.96482e-19
		256	0.918748	0.775513	0.654609	0.428513	0.120202	0.0144485	0.000208759	2.50932e-05	6.29668e-10	3.96482e-19	1.57198e-37
		512	0.844098	0.601421	0.428513	0.183624	0.0144485	0.000208759	4.35802e-08	6.29668e-10	3.96482e-19	1.57198e-37	2.47112e-74
		1024	0.712502	0.361707	0.183624	0.0337177	0.000208759	4.35802e-08	1.89924e-15	3.96482e-19	1.57198e-37	2.47112e-74	6.10643e-148
		Number of
		survivors
		1		Probability of zero catch
		Days			Number of traps
		of trapping	1	5	10	20	40	80	160	320	640	1280	2560
		1	0.999992	0.999962	0.999925	0.99985	0.999699	0.999398	0.998797	0.997595	0.995197	0.990416	0.980924
		2	0.999985	0.999925	0.99985	0.999699	0.999398	0.998797	0.997595	0.995197	0.990416	0.980924	0.962213
		4	0.99997	0.99985	0.999699	0.999398	0.998797	0.997595	0.995197	0.990416	0.980924	0.962213	0.925853
		8	0.99994	0.999699	0.999398	0.998797	0.997595	0.995197	0.990416	0.980924	0.962213	0.925853	0.857205
		16	0.99988	0.999398	0.998797	0.997595	0.995197	0.990416	0.980924	0.962213	0.925853	0.857205	0.7348
		32	0.999759	0.998797	0.997595	0.995197	0.990416	0.980924	0.962213	0.925853	0.857205	0.7348	0.53993
		64	0.999519	0.997595	0.995197	0.990416	0.980924	0.962213	0.925853	0.857205	0.7348	0.53993	0.291525
		128	0.999037	0.995197	0.990416	0.980924	0.962213	0.925853	0.857205	0.7348	0.53993	0.291525	0.0849867
		256	0.998076	0.990416	0.980924	0.962213	0.925853	0.857205	0.7348	0.53993	0.291525	0.0849867	0.00722275
		512	0.996155	0.980924	0.962213	0.925853	0.857205	0.7348	0.53993	0.291525	0.0849867	0.00722275	5.21681e-05
		1024	0.992326	0.962213	0.925853	0.857205	0.7348	0.53993	0.291525	0.0849867	0.00722275	5.21681e-05	2.72151e-09

## Sheet: B. P(1 fly caught in 1km)
	Data set S2					P 0 catch vs Survivors Trap days Feb 2026
	Consider situation (like Mandoul) where we think Tiny Targets were killing c. 4%/day of adult females
	NB!!!! In this Worksheet we consider the probability of catching a single surviving fly
	GIVEN that it is somewhere in a 1km section of riverine vegetation covered by 40 targets
					Probability	Percent
	P(killed by any target in 1 day)				0.04	0.04
	P(NOT killed by any target in 1 day)				0.96	0.96
	Number of targets				40
								Vale
	P(NOT killed by ONE target in 1 day)				0.99898	0.99898		approx	Difference
	P(IS killed by ONE target in 1 day)				0.00102003	0.00102003		0.001	-0.019636
	P(caught in trap)/P(killed on target)				0.5
	P(IS captured by ONE trap in 1 day)				0.000510015	0.000510015
	P(NOT captured by ONE trap in 1 day)				0.99949	0.99949
	Number of
	traps
	2				Probability of zero catch
	Days					Surviving flies
	of trapping	1	3	5	10	25	50	100	125	250	500	1000
	1	0.99898	0.996944	0.994912	0.989849	0.974815	0.950265	0.903003	0.880262	0.77486	0.600409	0.360491
	2	0.997962	0.993897	0.989849	0.979801	0.950265	0.903003	0.815415	0.77486	0.600409	0.360491	0.129953
	4	0.995927	0.987831	0.979801	0.96001	0.903003	0.815415	0.664902	0.600409	0.360491	0.129953	0.0168879
	8	0.991871	0.97581	0.96001	0.921619	0.815415	0.664902	0.442095	0.360491	0.129953	0.0168879	0.000285201
	16	0.983808	0.952206	0.921619	0.849382	0.664902	0.442095	0.195448	0.129953	0.0168879	0.000285201	8.13397e-08
	32	0.967878	0.906696	0.849382	0.72145	0.442095	0.195448	0.0381997	0.0168879	0.000285201	8.13397e-08	6.61615e-15
	64	0.936788	0.822098	0.72145	0.52049	0.195448	0.0381997	0.00145922	0.000285201	8.13397e-08	6.61615e-15	4.37734e-29
	128	0.877571	0.675845	0.52049	0.270909	0.0381997	0.00145922	2.12933e-06	8.13397e-08	6.61615e-15	4.37734e-29	1.91611e-57
	256	0.770131	0.456767	0.270909	0.0733919	0.00145922	2.12933e-06	4.53403e-12	6.61615e-15	4.37734e-29	1.91611e-57	3.67147e-114
	512	0.593102	0.208636	0.0733919	0.00538638	2.12933e-06	4.53403e-12	2.05574e-23	4.37734e-29	1.91611e-57	3.67147e-114	1.34797e-227
	1024	0.35177	0.0435289	0.00538638	2.90131e-05	4.53403e-12	2.05574e-23	4.22606e-46	1.91611e-57	3.67147e-114	1.34797e-227	0

## Sheet: P(0 catch|n=1, 68km)
	Data set S2					P 0 catch vs Survivors Trap days Feb 2026
			P(NOT		P(NOT			P(NOT			P(NOT
		P(captured	captured		captured			captured			captured
		by 1 trap	by 1 trap	Number of	by ANY of			by ANY of			by ANY of				30	0.9
		in 1 day)	in 1 day)	traps	44 traps			44 traps			44 traps				30	0.99
					in 1 day)			in 1 day)			in 1 day)
		7.52335e-06	0.999992	44	0.999669			0.999338			0.998677				0	0.99
			Pct captured by ONE trap		7.52335e-06			1.50467e-05			3.00934e-05				30	0.99
					P(NOT			P(NOT			P(NOT
					captured			captured			captured
			Total	Days	by ANY trap	Percent		by ANY trap	Percent		by ANY trap	Percent
			Population	of trapping	in n days)	confidemce		in n days)	confidence		in n days)	confidence
			1	0	1	0		1	0		1	0
				3	0.999007	0.000992593		0.998016	0.00198421		0.996035	0.00396451
				6	0.998016	0.0019842		0.996036	0.00396448		0.992087	0.0079133
				9	0.997025	0.00297482		0.994059	0.00594082		0.988154	0.0118464
				12	0.996036	0.00396446		0.992087	0.00791324		0.984236	0.015764
				15	0.995047	0.00495312		0.990118	0.00988175		0.980334	0.019666
				18	0.994059	0.0059408		0.988154	0.0118463		0.976447	0.0235525
				21	0.993073	0.00692749		0.986193	0.013807		0.972576	0.0274237
				24	0.992087	0.00791321		0.984236	0.0157639		0.968721	0.0312795
				27	0.991102	0.00889795		0.982283	0.0177168		0.96488	0.03512
				30	0.990118	0.00988171		0.980334	0.0196658		0.961055	0.0389452
				33	0.989136	0.0108645		0.978389	0.021611		0.957245	0.0427553
				36	0.988154	0.0118463		0.976448	0.0235524		0.95345	0.0465503
				39	0.987173	0.0128271		0.97451	0.0254898		0.94967	0.0503303
				42	0.986193	0.013807		0.972577	0.0274235		0.945905	0.0540953
				45	0.985214	0.0147859		0.970647	0.0293533		0.942155	0.0578453
				48	0.984236	0.0157638		0.968721	0.0312792		0.938419	0.0615805
				51	0.983259	0.0167407		0.966799	0.0332014		0.934699	0.0653009
				54	0.982283	0.0177167		0.96488	0.0351197		0.930994	0.0690065
				57	0.981308	0.0186917		0.962966	0.0370342		0.927303	0.0726974
				60	0.980334	0.0196658		0.961055	0.0389449		0.923626	0.0763737
				63	0.979361	0.0206388		0.959148	0.0408519		0.919965	0.0800354
				66	0.978389	0.0216109		0.957245	0.042755		0.916317	0.0836827
				69	0.977418	0.0225821		0.955346	0.0446544		0.912685	0.0873154
				72	0.976448	0.0235523		0.95345	0.04655		0.909066	0.0909337
				75	0.975479	0.0245215		0.951558	0.0484418		0.905462	0.0945377
				78	0.97451	0.0254897		0.94967	0.0503299		0.901873	0.0981275
				81	0.973543	0.026457		0.947786	0.0522143		0.898297	0.101703
				84	0.972577	0.0274234		0.945905	0.0540949		0.894736	0.105264
				87	0.971611	0.0283887		0.944028	0.0559717		0.891189	0.108811
				90	0.970647	0.0293531		0.942155	0.0578449		0.887655	0.112345
				93	0.969683	0.0303166		0.940286	0.0597143		0.884136	0.115864
				96	0.968721	0.0312791		0.93842	0.0615801		0.880631	0.119369
				99	0.967759	0.0322407		0.936558	0.0634421		0.87714	0.12286
				102	0.966799	0.0332012		0.9347	0.0653004		0.873662	0.126338
				105	0.965839	0.0341609		0.932845	0.067155		0.870199	0.129801
				108	0.96488	0.0351196		0.930994	0.069006		0.866749	0.133251
				111	0.963923	0.0360773		0.929147	0.0708533		0.863313	0.136687
				114	0.962966	0.0370341		0.927303	0.0726969		0.85989	0.14011
				117	0.96201	0.0379899		0.925463	0.0745369		0.856481	0.143519
				120	0.961055	0.0389448		0.923627	0.0763732		0.853085	0.146915
				123	0.960101	0.0398987		0.921794	0.0782058		0.849703	0.150297
				126	0.959148	0.0408517		0.919965	0.0800349		0.846335	0.153665
				129	0.958196	0.0418038		0.91814	0.0818603		0.842979	0.157021
				132	0.957245	0.0427549		0.916318	0.0836821		0.839637	0.160363
				135	0.956295	0.043705		0.9145	0.0855002		0.836309	0.163691
				138	0.955346	0.0446542		0.912685	0.0873148		0.832993	0.167007
				141	0.954397	0.0456025		0.910874	0.0891257		0.829691	0.170309
				144	0.95345	0.0465498		0.909067	0.0909331		0.826401	0.173599
				147	0.952504	0.0474962		0.907263	0.0927369		0.823125	0.176875
				150	0.951558	0.0484417		0.905463	0.0945371		0.819862	0.180138
				153	0.950614	0.0493862		0.903666	0.0963337		0.816612	0.183388
				156	0.94967	0.0503297		0.901873	0.0981268		0.813374	0.186626
				159	0.948728	0.0512724		0.900084	0.0999163		0.810149	0.189851
				162	0.947786	0.0522141		0.898298	0.101702		0.806938	0.193062
				165	0.946845	0.0531548		0.896515	0.103485		0.803738	0.196262
				168	0.945905	0.0540947		0.894737	0.105263		0.800552	0.199448
				171	0.944966	0.0550336		0.892961	0.107039		0.797378	0.202622
				174	0.944028	0.0559715		0.891189	0.108811		0.794217	0.205783
				177	0.943091	0.0569086		0.889421	0.110579		0.791068	0.208932
				180	0.942155	0.0578447		0.887656	0.112344		0.787932	0.212068
				183	0.94122	0.0587799		0.885895	0.114105		0.784808	0.215192
				1730	0.564012	0.435988		0.318108	0.681892		0.101191	0.898809
				1740	0.562148	0.437852		0.316009	0.683991		0.0998601	0.90014
				3475	0.316534	0.683466		0.100193	0.899807		0.0100383	0.989962
				6900	0.101866	0.898134		0.0103765	0.989623		0.000107664	0.999892
				6955	0.100028	0.899972		0.0100055	0.989995		0.000100102	0.9999
				13900	0.0100388	0.989961		0.000100774	0.999899		1.0154e-08	1

## Sheet: P(0 catch|n=10, 68km)
	Data set S2					P 0 catch vs Survivors Trap days Feb 2026
			P(NOT		P(NOT			P(NOT			P(NOT
		P(captured	captured		captured			captured			captured
		by 1 trap	by 1 trap	Number of	by ANY of			by ANY of			by ANY of				30	0.1
		in 1 day)	in 1 day)	traps	44 traps			44 traps			44 traps				30	0.9055
					in 1 day)			in 1 day)			in 1 day)
		7.52335e-06	0.999992	44	0.999669			0.999338			0.998677				0	0.9055
			Pct captured by ONE trap		7.52335e-06			1.50467e-05			3.00934e-05				30	0.9055
					P(NOT			P(NOT			P(NOT
					captured			captured			captured
			Total	Days	by ANY trap	Percent		by ANY trap	Percent		by ANY trap	Percent
			Population	of trapping	in n days)	confidemce		in n days)	confidemce		in n days)	confidemce
			10	0	1	0		1	0		1	0	0.1	0.01
				3	0.990118	0.00988171		0.980334	0.0196658		0.961055	0.0389452	0.1	0.01
				6	0.980334	0.0196658		0.961055	0.0389449		0.923626	0.0763737	0.1	0.01
				9	0.970647	0.0293531		0.942155	0.0578449		0.887655	0.112345	0.1	0.01
				12	0.961055	0.0389448		0.923627	0.0763732		0.853085	0.146915	0.1	0.01
				15	0.951558	0.0484417		0.905463	0.0945371		0.819862	0.180138	0.1	0.01
				18	0.942155	0.0578447		0.887656	0.112344		0.787932	0.212068	0.1	0.01
				21	0.932845	0.0671548		0.8702	0.1298		0.757246	0.242754	0.1	0.01
				24	0.923627	0.0763729		0.853087	0.146913		0.727755	0.272245	0.1	0.01
				27	0.9145	0.0854999		0.83631	0.16369		0.699412	0.300588	0.1	0.01
				30	0.905463	0.0945367		0.819863	0.180137		0.672174	0.327826	0.1	0.01
				33	0.896516	0.103484		0.80374	0.19626		0.645996	0.354004	0.1	0.01
				36	0.887657	0.112343		0.787934	0.212066		0.620837	0.379163	0.1	0.01
				39	0.878885	0.121115		0.772438	0.227562		0.596658	0.403342	0.1	0.01
				42	0.8702	0.1298		0.757248	0.242752		0.573421	0.426579	0.1	0.01
				45	0.861601	0.138399		0.742356	0.257644		0.551089	0.448911	0.1	0.01
				48	0.853087	0.146913		0.727757	0.272243		0.529627	0.470373	0.1	0.01
				51	0.844657	0.155343		0.713445	0.286555		0.509001	0.490999	0.1	0.01
				54	0.83631	0.16369		0.699414	0.300586		0.489178	0.510822	0.1	0.01
				57	0.828046	0.171954		0.68566	0.31434		0.470126	0.529874	0.1	0.01
				60	0.819864	0.180136		0.672176	0.327824		0.451817	0.548183	0.1	0.01
				63	0.811762	0.188238		0.658957	0.341043		0.434221	0.565779	0.1	0.01
				66	0.80374	0.19626		0.645998	0.354002		0.41731	0.58269	0.1	0.01
				69	0.795798	0.204202		0.633294	0.366706		0.401058	0.598942	0.1	0.01
				72	0.787934	0.212066		0.620839	0.379161		0.385439	0.614561	0.1	0.01
				75	0.780148	0.219852		0.60863	0.39137		0.370428	0.629572	0.1	0.01
				78	0.772439	0.227561		0.596661	0.403339		0.356001	0.643999	0.1	0.01
				81	0.764806	0.235194		0.584927	0.415073		0.342137	0.657863	0.1	0.01
				84	0.757248	0.242752		0.573424	0.426576		0.328812	0.671188	0.1	0.01
				87	0.749765	0.250235		0.562147	0.437853		0.316007	0.683993	0.1	0.01
				90	0.742356	0.257644		0.551092	0.448908		0.3037	0.6963	0.1	0.01
				93	0.735021	0.264979		0.540254	0.459746		0.291872	0.708128	0.1	0.01
				96	0.727757	0.272243		0.52963	0.47037		0.280505	0.719495	0.1	0.01
				99	0.720566	0.279434		0.519214	0.480786		0.269581	0.730419	0.1	0.01
				102	0.713446	0.286554		0.509003	0.490997		0.259082	0.740918	0.1	0.01
				105	0.706396	0.293604		0.498993	0.501007		0.248992	0.751008	0.1	0.01
				108	0.699415	0.300585		0.48918	0.51082		0.239295	0.760705	0.1	0.01
				111	0.692504	0.307496		0.47956	0.52044		0.229975	0.770025	0.1	0.01
				114	0.685661	0.314339		0.470129	0.529871		0.221019	0.778981	0.1	0.01
				117	0.678885	0.321115		0.460884	0.539116		0.212411	0.787589	0.1	0.01
				120	0.672177	0.327823		0.45182	0.54818		0.204139	0.795861	0.1	0.01
				123	0.665534	0.334466		0.442935	0.557065		0.196189	0.803811	0.1	0.01
				126	0.658958	0.341042		0.434224	0.565776		0.188548	0.811452	0.1	0.01
				129	0.652446	0.347554		0.425684	0.574316		0.181205	0.818795	0.1	0.01
				132	0.645999	0.354001		0.417313	0.582687		0.174148	0.825852	0.1	0.01
				135	0.639615	0.360385		0.409106	0.590894		0.167366	0.832634	0.1	0.01
				138	0.633295	0.366705		0.401061	0.598939		0.160848	0.839152	0.1	0.01
				141	0.627037	0.372963		0.393174	0.606826		0.154583	0.845417	0.1	0.01
				144	0.62084	0.37916		0.385441	0.614559		0.148563	0.851437	0.1	0.01
				147	0.614705	0.385295		0.377861	0.622139		0.142777	0.857223	0.1	0.01
				150	0.608631	0.391369		0.370431	0.629569		0.137217	0.862783	0.1	0.01
				153	0.602617	0.397383		0.363146	0.636854		0.131873	0.868127	0.1	0.01
				156	0.596662	0.403338		0.356004	0.643996		0.126737	0.873263	0.1	0.01
				159	0.590766	0.409234		0.349003	0.650997		0.121801	0.878199	0.1	0.01
				162	0.584928	0.415072		0.34214	0.65786		0.117058	0.882942	0.1	0.01
				175	0.56029	0.43971		0.313924	0.686076		0.0985466	0.901453
				348	0.316011	0.683989		0.0998619	0.900138		0.00997204	0.990028
				700	0.0985491	0.901451		0.00971176	0.990288		9.43118e-05	0.999906
				1400	0.00971193	0.990288		9.43184e-05	0.999906		8.89471e-09	1

## Sheet: P(0 catch|n=100, 68km)
	Data set S2					P 0 catch vs Survivors Trap days Feb 2026
			P(NOT		P(NOT			P(NOT			P(NOT
		P(captured	captured		captured			captured			captured
		by 1 trap	by 1 trap	Number of	by ANY of			by ANY of			by ANY of				30	0.001
		in 1 day)	in 1 day)	traps	44 traps			44 traps			44 traps				30	0.370432
					in 1 day)			in 1 day)			in 1 day)
		7.52335e-06	0.999992	44	0.999669			0.999338			0.998677				0	0.370432
			Pct captured by ONE trap		7.52335e-06			1.50467e-05			3.00934e-05				30	0.370432
					P(NOT			P(NOT			P(NOT
					captured			captured			captured
			Total	Days	by ANY trap	Percent		by ANY trap	Percent		by ANY trap	Percent
			Population	of trapping	in n days)	confidemce		in n days)	confidemce		in n days)	confidemce
			100	0	1	0		1	0		1	0	0.1	0.01
				3	0.905463	0.0945367		0.819863	0.180137		0.672174	0.327826	0.1	0.01
				6	0.819864	0.180136		0.672176	0.327824		0.451817	0.548183	0.1	0.01
				9	0.742356	0.257644		0.551092	0.448908		0.3037	0.6963	0.1	0.01
				12	0.672177	0.327823		0.45182	0.54818		0.204139	0.795861	0.1	0.01
				15	0.608631	0.391369		0.370431	0.629569		0.137217	0.862783	0.1	0.01
				18	0.551093	0.448907		0.303702	0.696298		0.0922334	0.907767	0.1	0.01
				21	0.498995	0.501005		0.248994	0.751006		0.0619969	0.938003	0.1	0.01
				24	0.451821	0.548179		0.204141	0.795859		0.0416727	0.958327	0.1	0.01
				27	0.409108	0.590892		0.167368	0.832632		0.0280113	0.971989	0.1	0.01
				30	0.370432	0.629568		0.137219	0.862781		0.0188284	0.981172	0.1	0.01
				33	0.335412	0.664588		0.112501	0.887499		0.012656	0.987344	0.1	0.01
				36	0.303704	0.696296		0.0922351	0.907765		0.00850701	0.991493	0.1	0.01
				39	0.274993	0.725007		0.0756201	0.92438		0.00571818	0.994282	0.1	0.01
				42	0.248996	0.751004		0.0619982	0.938002		0.00384361	0.996156	0.1	0.01
				45	0.225456	0.774544		0.05083	0.94917		0.00258357	0.997416	0.1	0.01
				48	0.204142	0.795858		0.0416737	0.958326		0.00173661	0.998263	0.1	0.01
				51	0.184844	0.815156		0.0341667	0.965833		0.0011673	0.998833	0.1	0.01
				54	0.167369	0.832631		0.028012	0.971988		0.00078463	0.999215	0.1	0.01
				57	0.151546	0.848454		0.022966	0.977034		0.000527408	0.999473	0.1	0.01
				60	0.13722	0.86278		0.018829	0.981171		0.00035451	0.999645	0.1	0.01
				63	0.124247	0.875753		0.0154372	0.984563		0.000238292	0.999762	0.1	0.01
				66	0.112502	0.887498		0.0126564	0.987344		0.000160174	0.99984	0.1	0.01
				69	0.101866	0.898134		0.0103765	0.989623		0.000107664	0.999892	0.1	0.01
				72	0.0922359	0.907764		0.00850731	0.991493		7.23692e-05	0.999928	0.1	0.01
				75	0.0835162	0.916484		0.00697483	0.993025		4.86446e-05	0.999951	0.1	0.01
				78	0.0756209	0.924379		0.00571841	0.994282		3.26976e-05	0.999967	0.1	0.01
				81	0.0684719	0.931528		0.00468831	0.995312		2.19785e-05	0.999978	0.1	0.01
				84	0.0619988	0.938001		0.00384377	0.996156		1.47734e-05	0.999985	0.1	0.01
				87	0.0561377	0.943862		0.00315137	0.996849		9.93026e-06	0.99999	0.1	0.01
				90	0.0508306	0.949169		0.00258369	0.997416		6.67486e-06	0.999993	0.1	0.01
				93	0.0460252	0.953975		0.00211827	0.997882		4.48666e-06	0.999996	0.1	0.01
				96	0.0416742	0.958326		0.00173669	0.998263		3.01582e-06	0.999997	0.1	0.01
				99	0.0377344	0.962266		0.00142385	0.998576		2.02715e-06	0.999998	0.1	0.01
				102	0.0341671	0.965833		0.00116736	0.998833		1.3626e-06	0.999999	0.1	0.01
				105	0.0309371	0.969063		0.000957078	0.999043		9.15902e-07	0.999999	0.1	0.01
				108	0.0280124	0.971988		0.000784673	0.999215		6.15645e-07	0.999999	0.1	0.01
				111	0.0253642	0.974636		0.000643324	0.999357		4.1382e-07	1	0.1	0.01
				114	0.0229663	0.977034		0.000527438	0.999473		2.78159e-07	1	0.1	0.01
				117	0.0207952	0.979205		0.000432427	0.999568		1.86971e-07	1	0.1	0.01
				120	0.0188293	0.981171		0.000354531	0.999645		1.25677e-07	1	0.1	0.01
				123	0.0170492	0.982951		0.000290667	0.999709		8.44768e-08	1	0.1	0.01
				126	0.0154374	0.984563		0.000238307	0.999762		5.6783e-08	1	0.1	0.01
				129	0.013978	0.986022		0.000195379	0.999805		3.81681e-08	1	0.1	0.01
				132	0.0126566	0.987343		0.000160184	0.99984		2.56556e-08	1	0.1	0.01
				135	0.0114601	0.98854		0.000131329	0.999869		1.7245e-08	1	0.1	0.01
				138	0.0103767	0.989623		0.000107672	0.999892		1.15916e-08	1	0.1	0.01
				141	0.0093957	0.990604		8.82761e-05	0.999912		7.79158e-09	1	0.1	0.01
				144	0.00850746	0.991493		7.23744e-05	0.999928		5.2373e-09	1	0.1	0.01
				147	0.0077032	0.992297		5.93371e-05	0.999941		3.52037e-09	1	0.1	0.01
				150	0.00697496	0.993025		4.86483e-05	0.999951		2.3663e-09	1	0.1	0.01
				153	0.00631557	0.993684		3.98849e-05	0.99996		1.59056e-09	1	0.1	0.01
				156	0.00571852	0.994281		3.27002e-05	0.999967		1.06914e-09	1	0.1	0.01
				159	0.00517791	0.994822		2.68097e-05	0.999973		7.18644e-10	1	0.1	0.01
				162	0.00468841	0.995312		2.19803e-05	0.999978		4.83054e-10	1	0.1	0.01

## Sheet: P(0 catch|n>=1000, 68km)
	Data set S2					P 0 catch vs Survivors Trap days Feb 2026
			P(NOT		P(NOT				P(NOT				P(NOT									1	1.25	1.5	1.75	2	2.25	2.5	2.75	3
		P(captured	captured		captured				captured				captured								10	10	17.7828	31.6228	56.2341	100	177.828	316.228	562.341	1000
		by 1 trap	by 1 trap	Number of	by ANY of				by ANY of				by ANY of				30	0.001			15	15	29.5198	58.0948	114.33	225	442.798	871.421	1714.95	3375
		in 1 day)	in 1 day)	traps	44 traps				44 traps				44 traps				30	0.370432			20	20	42.2949	89.4427	189.148	400	845.897	1788.85	3782.97	8000
					in 1 day)				in 1 day)				in 1 day)								25	25	55.9017	125	279.508	625	1397.54	3125	6987.71	15625
		7.52335e-06	0.999992	44	0.999669				0.999338				0.998677				0	0.370432			30	30	70.2104	164.317	384.558	900	2106.31	4929.5	11536.7	27000
			Pct captured by ONE trap		7.52335e-06				1.50467e-05				3.00934e-05				30	0.370432			35	35	85.1305	207.063	503.639	1225	2979.57	7247.2	17627.4	42875
					P(NOT				P(NOT				P(NOT								40	40	100.595	252.982	636.217	1600	4023.79	10119.3	25448.7	64000
					captured				captured				captured
			Total	Days	by ANY trap	Percent		Total	by ANY trap	Percent		Total	by ANY trap	Percent
			Population	of trapping	in n days)	confidemce		Population	in n days)	confidemce		Population	in n days)	confidemce
			1000	0	1	0		10000	1	0		100000	1	0	0.1	0.01
				1	0.718185	0.281815			0.515788	0.484212			0.266035	0.733965	0.1	0.01
				2	0.515789	0.484211			0.266037	0.733963			0.0707744	0.929226	0.1	0.01
				3	0.370432	0.629568			0.137219	0.862781			0.0188284	0.981172	0.1	0.01
				4	0.266038	0.733962			0.0707758	0.929224			0.00500901	0.994991	0.1	0.01
				5	0.191065	0.808935			0.0365053	0.963495			0.00133257	0.998667	0.1	0.01
				6	0.13722	0.86278			0.018829	0.981171			0.00035451	0.999645	0.1	0.01
				7	0.0985491	0.901451			0.00971176	0.990288			9.43118e-05	0.999906	0.1	0.01
				8	0.0707765	0.929224			0.00500921	0.994991			2.50902e-05	0.999975	0.1	0.01
				9	0.0508306	0.949169			0.00258369	0.997416			6.67486e-06	0.999993	0.1	0.01
				10	0.0365057	0.963494			0.00133264	0.998667			1.77574e-06	0.999998	0.1	0.01
				11	0.0262179	0.973782			0.000687358	0.999313			4.72409e-07	1	0.1	0.01
				12	0.0188293	0.981171			0.000354531	0.999645			1.25677e-07	1	0.1	0.01
				13	0.0135229	0.986477			0.000182863	0.999817			3.34344e-08	1	0.1	0.01
				14	0.00971193	0.990288			9.43184e-05	0.999906			8.89471e-09	1	0.1	0.01
				15	0.00697496	0.993025			4.86483e-05	0.999951			2.3663e-09	1	0.1	0.01
				16	0.00500931	0.994991			2.50922e-05	0.999975			6.29518e-10	1	0.1	0.01
				17	0.00359761	0.996402			1.29422e-05	0.999987			1.67473e-10	1	0.1	0.01
				18	0.00258375	0.997416			6.67545e-06	0.999993			4.45537e-11	1	0.1	0.01
				19	0.00185561	0.998144			3.44312e-06	0.999997			1.18528e-11	1	0.1	0.01
				20	0.00133267	0.998667			1.77592e-06	0.999998			3.15326e-12	1	0.1	0.01
				21	0.000957103	0.999043			9.15998e-07	0.999999			8.38876e-13	1	0.1	0.01
				22	0.000687376	0.999313			4.7246e-07	1			2.2317e-13	1	0.1	0.01
				23	0.000493663	0.999506			2.43689e-07	1			5.93709e-14	1	0.1	0.01
				24	0.000354541	0.999645			1.25692e-07	1			1.57947e-14	1	0.1	0.01
				25	0.000254626	0.999745			6.48304e-08	1			4.20194e-15	1	0.1	0.01
				26	0.000182869	0.999817			3.34388e-08	1			1.11786e-15	1	0.1	0.01
				27	0.000131333	0.999869			1.72473e-08	1			2.9739e-16	1	0.1	0.01
				28	9.43216e-05	0.999906			8.89595e-09	1			7.91159e-17	1	0.1	0.01
				29	6.77404e-05	0.999932			4.58842e-09	1			2.10476e-17	1	0.1	0.01
				30	4.86501e-05	0.999951			2.36665e-09	1			5.59938e-18	1	0.1	0.01
				31	3.49397e-05	0.999965			1.22069e-09	1			1.48963e-18	1	0.1	0.01
				32	2.50932e-05	0.999975			6.29618e-10	1			3.96292e-19	1	0.1	0.01
				33	1.80215e-05	0.999982			3.24749e-10	1			1.05427e-19	1	0.1	0.01
				34	1.29428e-05	0.999987			1.67502e-10	1			2.80473e-20	1	0.1	0.01
				35	9.29532e-06	0.999991			8.63954e-11	1			7.46156e-21	1	0.1	0.01
				36	6.67575e-06	0.999993			4.45617e-11	1			1.98503e-21	1	0.1	0.01
				37	4.79442e-06	0.999995			2.29844e-11	1			5.28087e-22	1	0.1	0.01
				38	3.44328e-06	0.999997			1.18551e-11	1			1.40489e-22	1	0.1	0.01
				39	2.47291e-06	0.999998			6.1147e-12	1			3.7375e-23	1	0.1	0.01
				40	1.77601e-06	0.999998			3.15389e-12	1			9.94305e-24	1	0.1	0.01
				41	1.2755e-06	0.999999			1.62674e-12	1			2.64519e-24	1	0.1	0.01
				42	9.16046e-07	0.999999			8.39052e-13	1			7.03713e-25	1	0.1	0.01
				43	6.5789e-07	0.999999			4.32773e-13	1			1.87212e-25	1	0.1	0.01
				44	4.72486e-07	1			2.23219e-13	1			4.98048e-26	1	0.1	0.01
				45	3.39332e-07	1			1.15134e-13	1			1.32498e-26	1	0.1	0.01
				46	2.43703e-07	1			5.93845e-14	1			3.52491e-27	1	0.1	0.01
				47	1.75024e-07	1			3.06298e-14	1			9.37747e-28	1	0.1	0.01
				48	1.257e-07	1			1.57985e-14	1			2.49473e-28	1	0.1	0.01
				49	9.02755e-08	1			8.14867e-15	1			6.63684e-29	1	0.1	0.01
				50	6.48345e-08	1			4.20299e-15	1			1.76563e-29	1	0.1	0.01
				51	4.65631e-08	1			2.16785e-15	1			4.69718e-30	1	0.1	0.01
				52	3.34409e-08	1			1.11815e-15	1			1.24961e-30	1	0.1	0.01
				53	2.40168e-08	1			5.76729e-16	1			3.3244e-31	1	0.1	0.01
				54	1.72485e-08	1			2.9747e-16	1			8.84406e-32	1	0.1	0.01
				55	1.23876e-08	1
				56	8.89657e-09	1
				57	6.38938e-09	1
				58	4.58876e-09	1
				59	3.29557e-09	1
				60	2.36683e-09	1

## Sheet: Collected graphs 68km
	Data set S2					P 0 catch vs Survivors Trap days Feb 2026

## Sheet: P(0 catch|n=1, 1km)
	Data set S2					P 0 catch vs Survivors Trap days Feb 2026
			P(NOT		P(NOT			P(NOT			P(NOT
		P(captured	captured		captured			captured			captured
		by 1 trap	by 1 trap	Number of	by ANY of			by ANY of			by ANY of
		in 1 day)	in 1 day)	traps	2 traps			2 traps			44 traps
					in 1 day)			in 1 day)			in 1 day)
		0.000510015	0.99949	2	0.99898			0.997961			0.995924
			Pct captured by ONE trap		0.000510015			0.00102003			0.00204006
					P(NOT			P(NOT			P(NOT
					captured			captured			captured
			Total	Days	by ANY trap	Percent		by ANY trap	Percent		by ANY trap	Percent
			Population	of trapping	in n days)	confidemce		in n days)	confidence		in n days)	confidence
			1	0	1	0		1	0		1	0
				3	0.996944	0.00305619		0.993895	0.00610459		0.987822	0.0121781
				6	0.993897	0.00610304		0.987828	0.0121719		0.975792	0.0242079
				9	0.990859	0.00914057		0.981798	0.0182022		0.963909	0.0360912
				12	0.987831	0.0121688		0.975804	0.0241957		0.95217	0.0478297
				15	0.984812	0.0151878		0.969847	0.0301526		0.940575	0.0594254
				18	0.981802	0.0181976		0.963927	0.0360731		0.92912	0.0708798
				21	0.978802	0.0211982		0.958043	0.0419575		0.917805	0.0821947
				24	0.97581	0.0241896		0.952194	0.0478059		0.906628	0.0933718
				27	0.972828	0.0271718		0.946381	0.0536187		0.895587	0.104413
				30	0.969855	0.030145		0.940604	0.0593959		0.884681	0.115319
				33	0.966891	0.033109		0.934862	0.0651379		0.873907	0.126093
				36	0.963936	0.036064		0.929155	0.0708449		0.863264	0.136736
				39	0.96099	0.03901		0.923483	0.076517		0.852751	0.147249
				42	0.958053	0.041947		0.917846	0.0821545		0.842367	0.157633
				45	0.955125	0.044875		0.912242	0.0877576		0.832108	0.167892
				48	0.952206	0.047794		0.906674	0.0933264		0.821975	0.178025
				51	0.949296	0.0507041		0.901139	0.0988613		0.811965	0.188035
				54	0.946395	0.0536054		0.895638	0.104362		0.802076	0.197924
				57	0.943502	0.0564977		0.89017	0.10983		0.792309	0.207691
				60	0.940619	0.0593812		0.884736	0.115264		0.78266	0.21734
				63	0.937744	0.062256		0.879335	0.120665		0.773129	0.226871
				66	0.934878	0.0651219		0.873967	0.126033		0.763713	0.236287
				69	0.932021	0.067979		0.868632	0.131368		0.754413	0.245587
				72	0.929173	0.0708275		0.863329	0.136671		0.745225	0.254775
				75	0.926333	0.0736672		0.858059	0.141941		0.73615	0.26385
				78	0.923502	0.0764982		0.852821	0.147179		0.727185	0.272815
				81	0.920679	0.0793206		0.847615	0.152385		0.718329	0.281671
				84	0.917866	0.0821344		0.84244	0.15756		0.709582	0.290418
				87	0.91506	0.0849396		0.837298	0.162702		0.70094	0.29906
				90	0.912264	0.0877362		0.832186	0.167814		0.692404	0.307596
				93	0.909476	0.0905242		0.827106	0.172894		0.683972	0.316028
				96	0.906696	0.0933038		0.822057	0.177943		0.675642	0.324358
				99	0.903925	0.0960748		0.817039	0.182961		0.667414	0.332586
				102	0.901163	0.0988374		0.812051	0.187949		0.659287	0.340713
				105	0.898409	0.101591		0.807094	0.192906		0.651258	0.348742
				108	0.895663	0.104337		0.802167	0.197833		0.643327	0.356673
				111	0.892925	0.107075		0.79727	0.20273		0.635492	0.364508
				114	0.890197	0.109803		0.792403	0.207597		0.627753	0.372247
				117	0.887476	0.112524		0.787566	0.212434		0.620108	0.379892
				120	0.884764	0.115236		0.782758	0.217242		0.612556	0.387444
				123	0.88206	0.11794		0.777979	0.222021		0.605097	0.394903
				126	0.879364	0.120636		0.77323	0.22677		0.597728	0.402272
				129	0.876676	0.123324		0.76851	0.23149		0.590449	0.409551
				132	0.873997	0.126003		0.763818	0.236182		0.583258	0.416742
				135	0.871326	0.128674		0.759156	0.240844		0.576155	0.423845
				138	0.868663	0.131337		0.754521	0.245479		0.569139	0.430861
				141	0.866008	0.133992		0.749915	0.250085		0.562208	0.437792
				144	0.863362	0.136638		0.745337	0.254663		0.555361	0.444639
				147	0.860723	0.139277		0.740787	0.259213		0.548598	0.451402
				150	0.858092	0.141908		0.736265	0.263735		0.541917	0.458083
				153	0.85547	0.14453		0.731771	0.268229		0.535317	0.464683
				156	0.852855	0.147145		0.727303	0.272697		0.528798	0.471202
				159	0.850249	0.149751		0.722864	0.277136		0.522358	0.477642
				162	0.84765	0.15235		0.718451	0.281549		0.515997	0.484003

## Sheet: P(0 catch|n=10, 1km)
	Data set S2					P 0 catch vs Survivors Trap days Feb 2026
			P(NOT		P(NOT			P(NOT			P(NOT
		P(captured	captured		captured			captured			captured
		by 1 trap	by 1 trap	Number of	by ANY of			by ANY of			by ANY of				0	0.1
		in 1 day)	in 1 day)	traps	2 traps			2 traps			44 traps				112	0.1
					in 1 day)			in 1 day)			in 1 day)
		0.000510015	0.99949	2	0.99898			0.997961			0.995924				112	0.01
			Pct captured by ONE trap		0.000510015			0.00102003			0.00204006				112	0.1
					P(NOT			P(NOT			P(NOT
					captured			captured			captured
			Total	Days	by ANY trap	Percent		by ANY trap	Percent		by ANY trap	Percent
			Population	of trapping	in n days)	confidemce		in n days)	confidence		in n days)	confidence
			20	0	1	0		1	0		1	0
				3	0.940619	0.0593812		0.884736	0.115264		0.78266	0.21734
				6	0.884764	0.115236		0.782758	0.217242		0.612556	0.387444
				9	0.832225	0.167775		0.692534	0.307466		0.479423	0.520577
				12	0.782807	0.217193		0.61271	0.38729		0.375225	0.624775
				15	0.736323	0.263677		0.542086	0.457914		0.293674	0.706326
				18	0.692599	0.307401		0.479603	0.520397		0.229847	0.770153
				21	0.651472	0.348528		0.424322	0.575678		0.179892	0.820108
				24	0.612786	0.387214		0.375413	0.624587		0.140794	0.859206
				27	0.576398	0.423602		0.332142	0.667858		0.110194	0.889806
				30	0.542171	0.457829		0.293858	0.706142		0.0862443	0.913756
				33	0.509976	0.490024		0.259986	0.740014		0.0675	0.9325
				36	0.479693	0.520307		0.230019	0.769981		0.0528295	0.94717
				39	0.451208	0.548792		0.203506	0.796494		0.0413476	0.958652
				42	0.424415	0.575585		0.180049	0.819951		0.0323611	0.967639
				45	0.399213	0.600787		0.159296	0.840704		0.0253277	0.974672
				48	0.375507	0.624493		0.140935	0.859065		0.019823	0.980177
				51	0.353209	0.646791		0.12469	0.87531		0.0155147	0.984485
				54	0.332235	0.667765		0.110318	0.889682		0.0121427	0.987857
				57	0.312506	0.687494		0.0976024	0.902398		0.0095036	0.990496
				60	0.293949	0.706051		0.0863523	0.913648		0.00743809	0.992562
				63	0.276494	0.723506		0.076399	0.923601		0.00582149	0.994179
				66	0.260076	0.739924		0.0675929	0.932407		0.00455625	0.995444
				69	0.244632	0.755368		0.0598019	0.940198		0.00356599	0.996434
				72	0.230106	0.769894		0.0529089	0.947091		0.00279096	0.997209
				75	0.216442	0.783558		0.0468104	0.95319		0.00218437	0.997816
				78	0.203589	0.796411		0.0414149	0.958585		0.00170962	0.99829
				81	0.1915	0.8085		0.0366412	0.963359		0.00133805	0.998662
				84	0.180128	0.819872		0.0324178	0.967582		0.00104724	0.998953
				87	0.169432	0.830568		0.0286812	0.971319		0.000819632	0.99918
				90	0.159371	0.840629		0.0253753	0.974625		0.000641493	0.999359
				93	0.149907	0.850093		0.0224504	0.97755		0.000502071	0.999498
				96	0.141006	0.858994		0.0198627	0.980137		0.000392951	0.999607
				99	0.132632	0.867368		0.0175732	0.982427		0.000307547	0.999692
				102	0.124757	0.875243		0.0155477	0.984452		0.000240704	0.999759
				105	0.117348	0.882652		0.0137556	0.986244		0.00018839	0.999812
				108	0.11038	0.88962		0.0121701	0.98783		0.000147445	0.999853
				111	0.103826	0.896174		0.0107673	0.989233		0.000115399	0.999885
				114	0.0976603	0.90234		0.00952622	0.990474		9.03184e-05	0.99991
				117	0.0918611	0.908139		0.00842819	0.991572		7.06886e-05	0.999929
				120	0.0864063	0.913594		0.00745672	0.992543		5.53251e-05	0.999945
				123	0.0812754	0.918725		0.00659723	0.993403		4.33008e-05	0.999957
				126	0.0764491	0.923551		0.00583681	0.994163		3.38898e-05	0.999966
				129	0.0719095	0.92809		0.00516403	0.994836		2.65242e-05	0.999973
				132	0.0676394	0.932361		0.00456881	0.995431		2.07594e-05	0.999979
				135	0.0636229	0.936377		0.00404219	0.995958		1.62475e-05	0.999984
				138	0.0598449	0.940155		0.00357627	0.996424		1.27163e-05	0.999987
				141	0.0562912	0.943709		0.00316405	0.996836		9.95254e-06	0.99999
				144	0.0529486	0.947051		0.00279935	0.997201		7.78945e-06	0.999992
				147	0.0498044	0.950196		0.00247669	0.997523		6.09649e-06	0.999994
				150	0.046847	0.953153		0.00219121	0.997809		4.77148e-06	0.999995
				153	0.0440652	0.955935		0.00193865	0.998061		3.73445e-06	0.999996
				156	0.0414485	0.958551		0.00171519	0.998285		2.9228e-06	0.999997
				159	0.0389873	0.961013		0.00151749	0.998483		2.28756e-06	0.999998
				162	0.0366721	0.963328		0.00134258	0.998657		1.79038e-06	0.999998

## Sheet: Collected graphs 1km
	Data set S2					P 0 catch vs Survivors Trap days Feb 2026
