# Supplementary material for: Modeling framework to demonstrate elimination of a vector population: Tsetse elimination in Chad
Source: Proc Natl Acad Sci U S A. 2026 Jun 23;123(26):e2524729123. doi: 10.1073/pnas.2524729123 (PMC13320919; doi:10.1073/pnas.2524729123)
Supplement: Supplementary file 4 — Dataset S03 (XLSX) [file pnas.2524729123.sd03.xlsx]

## Sheet: P(elimination)
	Data set S3					Probability eliminated by chance Feb 2026
													Pupal	I	T	a	h	u
													mortality	9	30	0.5	1	7						Size of pioneer population
													0
											m (adult)	F	m (pupa)	y	M	B	g	sqrt	s(plus)	s(minus)		1	2	4	8	16	32
	F	Daily probability of survival - adult females									0	1	0	1	0	0.5	0	0.5	1	0		0	0	0	0	0	0
	y	Daily probability of survival - pupal females									0.0025	0.997503	0	1	0.0222488	0.488876	0.0173478	0.458146	1	0.0628578		0.0628578	0.00395111	1.56112e-05	2.43711e-10	5.93951e-20	3.52778e-39
	I	Interlarval period									0.005	0.995012	0	1	0.0440025	0.477999	0.0343946	0.417556	1	0.12645		0.12645	0.0159897	0.00025567	6.53671e-08	4.27285e-15	1.82573e-29												0.0375	0
	T	Pupal duration									0.0075	0.992528	0	1	0.0652723	0.467364	0.0511457	0.378188	1	0.190806		0.190806	0.036407	0.00132547	1.75687e-06	3.0866e-12	9.52707e-24												0.0375	1
	a	Probability deposited larva is female									0.01	0.99005	0	1	0.0860688	0.456966	0.0676062	0.340003	1	0.255955		0.255955	0.0655128	0.00429193	1.84207e-05	3.39321e-10	1.15139e-19
	h	Probability female is inseminated									0.0125	0.987578	0	1	0.106403	0.446799	0.0837811	0.302963	1	0.321926		0.321926	0.103636	0.0107404	0.000115357	1.33073e-08	1.77084e-16
	u	Days to first ovulation									0.015	0.985112	0	1	0.126284	0.436858	0.0996755	0.26703	1	0.388749		0.388749	0.151126	0.022839	0.000521621	2.72088e-07	7.40319e-14
											0.0175	0.982652	0	1	0.145723	0.427138	0.115294	0.232169	1	0.456456		0.456456	0.208352	0.0434104	0.00188447	3.55121e-06	1.26111e-11
	P(elimination) = Solution of equation:										0.02	0.980199	0	1	0.16473	0.417635	0.130642	0.198345	1	0.525076		0.525076	0.275705	0.0760134	0.00577804	3.33858e-05	1.11461e-09
											0.0225	0.977751	0	1	0.183314	0.408343	0.145723	0.165525	1	0.594643		0.594643	0.353601	0.125033	0.0156334	0.000244402	5.97324e-08
	s = (By + M + B ± sqrt ((Bg + M + B)^2 - 4B(M + Bg)))/(2*B)										0.025	0.97531	0	1	0.201484	0.399258	0.160543	0.133676	1	0.665188		0.665188	0.442476	0.195785	0.0383316	0.00146931	2.15889e-06
											0.0275	0.972875	0	1	0.21925	0.390375	0.175106	0.102768	1	0.736744		0.736744	0.542792	0.294624	0.086803	0.00753476	5.67726e-05
											0.03	0.970446	0	1	0.236621	0.38169	0.189416	0.0727712	1	0.809345		0.809345	0.655039	0.429076	0.184106	0.033895	0.00114887
											0.0325	0.968022	0	1	0.253605	0.373198	0.203478	0.0436555	1	0.883023		0.883023	0.77973	0.607978	0.369638	0.136632	0.0186683
											0.035	0.965605	0	1	0.270211	0.364894	0.217295	0.0153934	1	0.957814		0.957814	0.917408	0.841637	0.708353	0.501764	0.251767
											0.0375	0.963194	0	1	0.286448	0.356776	0.230874	0.0120422	1.03375	1		1	1	1	1	1	1
											0.04	0.960789	0	1	0.302324	0.348838	0.244216	0.0386775	1.11088	1		1	1	1	1	1	1
											0.0425	0.95839	0	1	0.317846	0.341077	0.257327	0.0645376	1.18922	1		1	1	1	1	1	1
											0.045	0.955997	0	1	0.333023	0.333488	0.270211	0.0896471	1.26882	1		1	1	1	1	1	1
											0.0475	0.95361	0	1	0.347863	0.326069	0.282871	0.114029	1.34971	1		1	1	1	1	1	1
											0.05	0.951229	0	1	0.362372	0.318814	0.295312	0.137707	1.43194	1		1	1	1	1	1	1
													Pupal
													mortality
													0.01
											m (adult)	F	m (pupa)	y	M	B	g	sqrt	s(plus)	s(minus)
											0	1	0.01	0.99005	0	0.370409	0	0.370409	1	0
											0.0025	0.997503	0.01	0.99005	0.0222488	0.362168	0.0173478	0.333636	1	0.0787799
											0.005	0.995012	0.01	0.99005	0.0440025	0.35411	0.0343946	0.297928	1	0.158657
											0.0075	0.992528	0.01	0.99005	0.0652723	0.346232	0.0511457	0.263251	1	0.239668
											0.01	0.99005	0.01	0.99005	0.0860688	0.338528	0.0676062	0.229573	1	0.32185
											0.0125	0.987578	0.01	0.99005	0.106403	0.330997	0.0837811	0.196863	1	0.405243
											0.015	0.985112	0.01	0.99005	0.126284	0.323632	0.0996755	0.16509	1	0.489884
											0.0175	0.982652	0.01	0.99005	0.145723	0.316432	0.115294	0.134226	1	0.575814
											0.02	0.980199	0.01	0.99005	0.16473	0.309392	0.130642	0.104242	1	0.663073
											0.0225	0.977751	0.01	0.99005	0.183314	0.302508	0.145723	0.0751121	1	0.751702
											0.025	0.97531	0.01	0.99005	0.201484	0.295778	0.160543	0.0468089	1	0.841743
											0.0275	0.972875	0.01	0.99005	0.21925	0.289197	0.175106	0.0193072	1	0.933239
											0.03	0.970446	0.01	0.99005	0.236621	0.282763	0.189416	0.0074175	1.02623	1
											0.0325	0.968022	0.01	0.99005	0.253605	0.276472	0.203478	0.0333889	1.12077	1
											0.035	0.965605	0.01	0.99005	0.270211	0.27032	0.217295	0.0586301	1.21689	1
											0.0375	0.963194	0.01	0.99005	0.286448	0.264306	0.230874	0.0831632	1.31465	1
											0.04	0.960789	0.01	0.99005	0.302324	0.258426	0.244216	0.10701	1.41408	1
											0.0425	0.95839	0.01	0.99005	0.317846	0.252676	0.257327	0.130191	1.51525	1
											0.045	0.955997	0.01	0.99005	0.333023	0.247054	0.270211	0.152726	1.61819	1
											0.0475	0.95361	0.01	0.99005	0.347863	0.241558	0.282871	0.174635	1.72295	1
											0.05	0.951229	0.01	0.99005	0.362372	0.236183	0.295312	0.195936	1.82959	1
													Pupal
													mortality
													0.02
											m (adult)	F	m (pupa)	y	M	B	g	sqrt	s(plus)	s(minus)
											0	1	0.02	0.980199	0	0.274406	0	0.274406	1	0
											0.0025	0.997503	0.02	0.980199	0.0222488	0.268301	0.0173478	0.241397	1	0.100273
											0.005	0.995012	0.02	0.980199	0.0440025	0.262331	0.0343946	0.209306	1	0.202131
											0.0075	0.992528	0.02	0.980199	0.0652723	0.256495	0.0511457	0.178104	1	0.305624
											0.01	0.99005	0.02	0.980199	0.0860688	0.250788	0.0676062	0.147764	1	0.4108
											0.0125	0.987578	0.02	0.980199	0.106403	0.245208	0.0837811	0.118262	1	0.517709
											0.015	0.985112	0.02	0.980199	0.126284	0.239753	0.0996755	0.0895712	1	0.626402
											0.0175	0.982652	0.02	0.980199	0.145723	0.234419	0.115294	0.0616683	1	0.736931
											0.02	0.980199	0.02	0.980199	0.16473	0.229203	0.130642	0.0345297	1	0.849349
											0.0225	0.977751	0.02	0.980199	0.183314	0.224104	0.145723	0.00813293	1	0.963709
											0.025	0.97531	0.02	0.980199	0.201484	0.219117	0.160543	0.0175441	1.08007	1
											0.0275	0.972875	0.02	0.980199	0.21925	0.214242	0.175106	0.0425224	1.19848	1
											0.03	0.970446	0.02	0.980199	0.236621	0.209476	0.189416	0.0668227	1.319	1
											0.0325	0.968022	0.02	0.980199	0.253605	0.204815	0.203478	0.0904649	1.44169	1
											0.035	0.965605	0.02	0.980199	0.270211	0.200258	0.217295	0.113468	1.56661	1
											0.0375	0.963194	0.02	0.980199	0.286448	0.195803	0.230874	0.135851	1.69381	1
											0.04	0.960789	0.02	0.980199	0.302324	0.191446	0.244216	0.157632	1.82337	1
											0.0425	0.95839	0.02	0.980199	0.317846	0.187187	0.257327	0.178827	1.95534	1
											0.045	0.955997	0.02	0.980199	0.333023	0.183022	0.270211	0.199456	2.08979	1
											0.0475	0.95361	0.02	0.980199	0.347863	0.17895	0.282871	0.219532	2.22678	1
											0.05	0.951229	0.02	0.980199	0.362372	0.174969	0.295312	0.239073	2.36638	1
													Pupal
													mortality
													0.03
											m (adult)	F	m (pupa)	y	M	B	g	sqrt	s(plus)	s(minus)
											0	1	0.03	0.970446	0	0.203285	0	0.203285	1	0
											0.0025	0.997503	0.03	0.970446	0.0222488	0.198762	0.0173478	0.173065	1	0.129284
											0.005	0.995012	0.03	0.970446	0.0440025	0.19434	0.0343946	0.143653	1	0.260815
											0.0075	0.992528	0.03	0.970446	0.0652723	0.190016	0.0511457	0.115025	1	0.394655
											0.01	0.99005	0.03	0.970446	0.0860688	0.185788	0.0676062	0.0871591	1	0.530869
											0.0125	0.987578	0.03	0.970446	0.106403	0.181655	0.0837811	0.0600329	1	0.669522
											0.015	0.985112	0.03	0.970446	0.126284	0.177613	0.0996755	0.0336254	1	0.810682
											0.0175	0.982652	0.03	0.970446	0.145723	0.173662	0.115294	0.00791618	1	0.954416
											0.02	0.980199	0.03	0.970446	0.16473	0.169798	0.130642	0.0171147	1.10079	1
											0.0225	0.977751	0.03	0.970446	0.183314	0.16602	0.145723	0.0414865	1.24989	1
											0.025	0.97531	0.03	0.970446	0.201484	0.162326	0.160543	0.0652179	1.40177	1
											0.0275	0.972875	0.03	0.970446	0.21925	0.158715	0.175106	0.0883269	1.55651	1
											0.03	0.970446	0.03	0.970446	0.236621	0.155183	0.189416	0.110831	1.71419	1
											0.0325	0.968022	0.03	0.970446	0.253605	0.151731	0.203478	0.132748	1.87489	1
											0.035	0.965605	0.03	0.970446	0.270211	0.148355	0.217295	0.154093	2.03868	1
											0.0375	0.963194	0.03	0.970446	0.286448	0.145054	0.230874	0.174883	2.20564	1
											0.04	0.960789	0.03	0.970446	0.302324	0.141827	0.244216	0.195133	2.37585	1
											0.0425	0.95839	0.03	0.970446	0.317846	0.138672	0.257327	0.214859	2.54941	1
											0.045	0.955997	0.03	0.970446	0.333023	0.135586	0.270211	0.234074	2.72638	1
											0.0475	0.95361	0.03	0.970446	0.347863	0.13257	0.282871	0.252793	2.90687	1
											0.05	0.951229	0.03	0.970446	0.362372	0.12962	0.295312	0.27103	3.09096	1
													Pupal
													mortality
													0.04
											m (adult)	F	m (pupa)	y	M	B	g	sqrt	s(plus)	s(minus)
											0	1	0.04	0.960789	0	0.150597	0	0.150597	1	0
											0.0025	0.997503	0.04	0.960789	0.0222488	0.147247	0.0173478	0.122443	1	0.168447
											0.005	0.995012	0.04	0.960789	0.0440025	0.14397	0.0343946	0.0950161	1	0.34003
											0.0075	0.992528	0.04	0.960789	0.0652723	0.140767	0.0511457	0.0682954	1	0.514835
											0.01	0.99005	0.04	0.960789	0.0860688	0.137635	0.0676062	0.0422616	1	0.692945
											0.0125	0.987578	0.04	0.960789	0.106403	0.134573	0.0837811	0.0168958	1	0.874449
											0.015	0.985112	0.04	0.960789	0.126284	0.131579	0.0996755	0.00782021	1.05943	1
											0.0175	0.982652	0.04	0.960789	0.145723	0.128652	0.115294	0.0319043	1.24799	1
											0.02	0.980199	0.04	0.960789	0.16473	0.125789	0.130642	0.0553738	1.44021	1
											0.0225	0.977751	0.04	0.960789	0.183314	0.122991	0.145723	0.0782455	1.63619	1
											0.025	0.97531	0.04	0.960789	0.201484	0.120254	0.160543	0.100536	1.83602	1
											0.0275	0.972875	0.04	0.960789	0.21925	0.117579	0.175106	0.12226	2.03981	1
											0.03	0.970446	0.04	0.960789	0.236621	0.114963	0.189416	0.143434	2.24765	1
											0.0325	0.968022	0.04	0.960789	0.253605	0.112405	0.203478	0.164072	2.45965	1
											0.035	0.965605	0.04	0.960789	0.270211	0.109904	0.217295	0.184189	2.6759	1
											0.0375	0.963194	0.04	0.960789	0.286448	0.107459	0.230874	0.203799	2.89653	1
											0.04	0.960789	0.04	0.960789	0.302324	0.105068	0.244216	0.222915	3.12162	1
											0.0425	0.95839	0.04	0.960789	0.317846	0.10273	0.257327	0.241551	3.35131	1
											0.045	0.955997	0.04	0.960789	0.333023	0.100445	0.270211	0.25972	3.5857	1
											0.0475	0.95361	0.04	0.960789	0.347863	0.09821	0.282871	0.277433	3.8249	1
											0.05	0.951229	0.04	0.960789	0.362372	0.096025	0.295312	0.294704	4.06904	1
													Pupal
													mortality
													0.05
											m (adult)	F	m (pupa)	y	M	B	g	sqrt	s(plus)	s(minus)
											0	1	0.05	0.951229	0	0.111565	0	0.111565	1	0
											0.0025	0.997503	0.05	0.951229	0.0222488	0.109083	0.0173478	0.0849418	1	0.22131
											0.005	0.995012	0.05	0.951229	0.0440025	0.106656	0.0343946	0.058985	1	0.44696
											0.0075	0.992528	0.05	0.951229	0.0652723	0.104283	0.0511457	0.0336771	1	0.677061
											0.01	0.99005	0.05	0.951229	0.0860688	0.101963	0.0676062	0.00900068	1	0.911726
											0.0125	0.987578	0.05	0.951229	0.106403	0.0996943	0.0837811	0.0150609	1.15107	1
											0.015	0.985112	0.05	0.951229	0.126284	0.0974762	0.0996755	0.0385239	1.39521	1
											0.0175	0.982652	0.05	0.951229	0.145723	0.0953075	0.115294	0.0614041	1.64427	1
											0.02	0.980199	0.05	0.951229	0.16473	0.093187	0.130642	0.0837169	1.89838	1
											0.0225	0.977751	0.05	0.951229	0.183314	0.0911137	0.145723	0.105477	2.15764	1
											0.025	0.97531	0.05	0.951229	0.201484	0.0890865	0.160543	0.126699	2.42221	1
											0.0275	0.972875	0.05	0.951229	0.21925	0.0871045	0.175106	0.147398	2.6922	1
											0.03	0.970446	0.05	0.951229	0.236621	0.0851665	0.189416	0.167586	2.96774	1
											0.0325	0.968022	0.05	0.951229	0.253605	0.0832716	0.203478	0.187277	3.24899	1
											0.035	0.965605	0.05	0.951229	0.270211	0.081419	0.217295	0.206484	3.53607	1
											0.0375	0.963194	0.05	0.951229	0.286448	0.0796075	0.230874	0.22522	3.82913	1
											0.04	0.960789	0.05	0.951229	0.302324	0.0778363	0.244216	0.243496	4.12831	1
											0.0425	0.95839	0.05	0.951229	0.317846	0.0761046	0.257327	0.261325	4.43377	1
											0.045	0.955997	0.05	0.951229	0.333023	0.0744113	0.270211	0.278719	4.74565	1
											0.0475	0.95361	0.05	0.951229	0.347863	0.0727558	0.282871	0.295687	5.06411	1
											0.05	0.951229	0.05	0.951229	0.362372	0.071137	0.295312	0.312242	5.38931	1
