# Supplementary material for: Modeling framework to demonstrate elimination of a vector population: Tsetse elimination in Chad
Source: Proc Natl Acad Sci U S A. 2026 Jun 23;123(26):e2524729123. doi: 10.1073/pnas.2524729123 (PMC13320919; doi:10.1073/pnas.2524729123)
Supplement: Supplementary file 6 — Dataset S05 (XLSX) [file pnas.2524729123.sd05.xlsx]

## Sheet: Default P
	Data set S5					P Zero catch Mandoul Increased effort
				P(captured	P(NOT
				by 1 trap	captured
		Growth rate	Growth rate	in 1 day)	by 1 trap																										350	0.9	0.95	0.99
		Per year	Per day		in 1 day)																										1050	0.9	0.95	0.99
		10	1.00635	7.52335e-06	0.999992
				7.52335e-06
			Number traps		44				88				132
			P(not captured by any trap in one day)		0.999669				0.999338				0.999007
	Year	Day	Expected		P(no fly caught	P(no fly caught	Confidence		P(no fly caught	P(no fly caught	Confidence		P(no fly caught	P(no fly caught	Confidence
	365.25	i	population		on day i)	BY day i)			on day i)	BY day i)			on day i)	BY day i)
	0.00273785	1	1		0.999669	0.999669	0.000330974		0.999338	0.999338	0.000661838		0.999007	0.999007	0.000992593
	0.0054757	2	1		0.999669	0.999338	0.000661838		0.999338	0.998677	0.00132324		0.999007	0.998016	0.0019842
	0.00821355	3	1		0.999669	0.999007	0.000992593		0.999338	0.998016	0.0019842		0.999007	0.997025	0.00297482
	0.0109514	4	1		0.999669	0.998677	0.00132324		0.999338	0.997355	0.00264473		0.999007	0.996036	0.00396446
	0.0136893	5	1		0.999669	0.998346	0.00165377		0.999338	0.996695	0.00330481		0.999007	0.995047	0.00495312
	0.0164271	6	1		0.999669	0.998016	0.0019842		0.999338	0.996036	0.00396446		0.999007	0.994059	0.0059408
	0.019165	7	1		0.999669	0.997685	0.00231452		0.999338	0.995376	0.00462368		0.999007	0.993073	0.00692749
	0.0219028	8	1		0.999669	0.997355	0.00264473		0.999338	0.994718	0.00528246		0.999007	0.992087	0.00791321
	0.0246407	9	1		0.999669	0.997025	0.00297482		0.999338	0.994059	0.0059408		0.999007	0.991102	0.00889795
	0.0273785	10	1		0.999669	0.996695	0.00330481		0.999338	0.993401	0.0065987		0.999007	0.990118	0.00988171
	0.0301164	11	1		0.999669	0.996365	0.00363469		0.999338	0.992744	0.00725617		0.999007	0.989136	0.0108645
	0.0328542	12	1		0.999669	0.996036	0.00396446		0.999338	0.992087	0.00791321		0.999007	0.988154	0.0118463
	0.0355921	13	1		0.999669	0.995706	0.00429413		0.999338	0.99143	0.00856981		0.999007	0.987173	0.0128271
	0.0383299	14	1		0.999669	0.995376	0.00462368		0.999338	0.990774	0.00922598		0.999007	0.986193	0.013807
	0.0410678	15	1		0.999669	0.995047	0.00495312		0.999338	0.990118	0.00988171		0.999007	0.985214	0.0147859
	0.0438056	16	1		0.999669	0.994718	0.00528246		0.999338	0.989463	0.010537		0.999007	0.984236	0.0157638
	0.0465435	17	1		0.999669	0.994388	0.00561168		0.999338	0.988808	0.0111919		0.999007	0.983259	0.0167407
	0.0492813	18	1		0.999669	0.994059	0.0059408		0.999338	0.988154	0.0118463		0.999007	0.982283	0.0177167
	0.0520192	19	1		0.999669	0.99373	0.0062698		0.999338	0.9875	0.0125003		0.999007	0.981308	0.0186917
	0.054757	20	1		0.999669	0.993401	0.0065987		0.999338	0.986846	0.0131539		0.999007	0.980334	0.0196658
	0.0574949	21	1		0.999669	0.993073	0.00692749		0.999338	0.986193	0.013807		0.999007	0.979361	0.0206388
	0.0602327	22	1		0.999669	0.992744	0.00725617		0.999338	0.98554	0.0144597		0.999007	0.978389	0.0216109
	0.0629706	23	1		0.999669	0.992415	0.00758475		0.999338	0.984888	0.015112		0.999007	0.977418	0.0225821
	0.0657084	24	1		0.999669	0.992087	0.00791321		0.999338	0.984236	0.0157638		0.999007	0.976448	0.0235523
	0.0684463	25	1		0.999669	0.991758	0.00824156		0.999338	0.983585	0.0164152		0.999007	0.975479	0.0245215
	0.0711841	26	1		0.999669	0.99143	0.00856981		0.999338	0.982934	0.0170662		0.999007	0.97451	0.0254897
	0.073922	27	1		0.999669	0.991102	0.00889795		0.999338	0.982283	0.0177167		0.999007	0.973543	0.026457
	0.0766598	28	1		0.999669	0.990774	0.00922598		0.999338	0.981633	0.0183668		0.999007	0.972577	0.0274234
	0.0793977	29	1		0.999669	0.990446	0.0095539		0.999338	0.980983	0.0190165		0.999007	0.971611	0.0283887
	0.0821355	30	1		0.999669	0.990118	0.00988171		0.999338	0.980334	0.0196658		0.999007	0.970647	0.0293531
	0.0848734	31	1		0.999669	0.989791	0.0102094		0.999338	0.979685	0.0203146		0.999007	0.969683	0.0303166
	0.0876112	32	1		0.999669	0.989463	0.010537		0.999338	0.979037	0.020963		0.999007	0.968721	0.0312791
	0.0903491	33	1		0.999669	0.989136	0.0108645		0.999338	0.978389	0.0216109		0.999007	0.967759	0.0322407
	0.0930869	34	1		0.999669	0.988808	0.0111919		0.999338	0.977742	0.0222585		0.999007	0.966799	0.0332012
	0.0958248	35	1		0.999669	0.988481	0.0115191		0.999338	0.977094	0.0229056		0.999007	0.965839	0.0341609
	0.0985626	36	1		0.999669	0.988154	0.0118463		0.999338	0.976448	0.0235523		0.999007	0.96488	0.0351196
	0.1013	37	1		0.999669	0.987827	0.0121734		0.999338	0.975801	0.0241985		0.999007	0.963923	0.0360773
	0.104038	38	1		0.999669	0.9875	0.0125003		0.999338	0.975156	0.0248443		0.999007	0.962966	0.0370341
	0.106776	39	1		0.999669	0.987173	0.0128271		0.999338	0.97451	0.0254897		0.999007	0.96201	0.0379899
	0.109514	40	1		0.999669	0.986846	0.0131539		0.999338	0.973865	0.0261347		0.999007	0.961055	0.0389448
	0.112252	41	1		0.999669	0.98652	0.0134805		0.999338	0.973221	0.0267792		0.999007	0.960101	0.0398987
	0.11499	42	1		0.999669	0.986193	0.013807		0.999338	0.972577	0.0274234		0.999007	0.959148	0.0408517
	0.117728	43	1		0.999669	0.985867	0.0141334		0.999338	0.971933	0.028067		0.999007	0.958196	0.0418038
	0.120465	44	1		0.999669	0.98554	0.0144597		0.999338	0.97129	0.0287103		0.999007	0.957245	0.0427549
	0.123203	45	1		0.999669	0.985214	0.0147859		0.999338	0.970647	0.0293531		0.999007	0.956295	0.043705
	0.125941	46	1		0.999669	0.984888	0.015112		0.999338	0.970004	0.0299956		0.999007	0.955346	0.0446542
	0.128679	47	1		0.999669	0.984562	0.0154379		0.999338	0.969362	0.0306375		0.999007	0.954397	0.0456025
	0.131417	48	1		0.999669	0.984236	0.0157638		0.999338	0.968721	0.0312791		0.999007	0.95345	0.0465498
	0.134155	49	1		0.999669	0.98391	0.0160896		0.999338	0.96808	0.0319202		0.999007	0.952504	0.0474962
	0.136893	50	1		0.999669	0.983585	0.0164152		0.999338	0.967439	0.032561		0.999007	0.951558	0.0484417
	0.13963	51	1		0.999669	0.983259	0.0167407		0.999338	0.966799	0.0332012		0.999007	0.950614	0.0493862
	0.142368	52	1		0.999669	0.982934	0.0170662		0.999338	0.966159	0.0338411		0.999007	0.94967	0.0503297
	0.145106	53	1		0.999669	0.982608	0.0173915		0.999338	0.965519	0.0344805		0.999007	0.948728	0.0512724
	0.147844	54	1		0.999669	0.982283	0.0177167		0.999338	0.96488	0.0351196		0.999007	0.947786	0.0522141
	0.150582	55	1		0.999669	0.981958	0.0180418		0.999338	0.964242	0.0357582		0.999007	0.946845	0.0531548
	0.15332	56	1		0.999669	0.981633	0.0183668		0.999338	0.963604	0.0363963		0.999007	0.945905	0.0540947
	0.156057	57	1		0.999669	0.981308	0.0186917		0.999338	0.962966	0.0370341		0.999007	0.944966	0.0550336
	0.158795	58	1		0.999669	0.980983	0.0190165		0.999338	0.962329	0.0376714		0.999007	0.944028	0.0559715
	0.161533	59	1		0.999669	0.980659	0.0193412		0.999338	0.961692	0.0383083		0.999007	0.943091	0.0569086
	0.164271	60	1		0.999669	0.980334	0.0196658		0.999338	0.961055	0.0389448		0.999007	0.942155	0.0578447
	0.167009	61	1		0.999669	0.98001	0.0199902		0.999338	0.960419	0.0395809		0.999007	0.94122	0.0587799
	0.169747	62	1		0.999669	0.979685	0.0203146		0.999338	0.959783	0.0402165		0.999007	0.940286	0.0597141
	0.172485	63	1		0.999669	0.979361	0.0206388		0.999338	0.959148	0.0408517		0.999007	0.939353	0.0606474
	0.175222	64	1		0.999669	0.979037	0.020963		0.999338	0.958513	0.0414865		0.999007	0.93842	0.0615798
	0.17796	65	1		0.999669	0.978713	0.021287		0.999338	0.957879	0.0421209		0.999007	0.937489	0.0625113
	0.180698	66	1		0.999669	0.978389	0.0216109		0.999338	0.957245	0.0427549		0.999007	0.936558	0.0634418
	0.183436	67	1		0.999669	0.978065	0.0219348		0.999338	0.956612	0.0433884		0.999007	0.935629	0.0643715
	0.186174	68	1		0.999669	0.977742	0.0222585		0.999338	0.955978	0.0440215		0.999007	0.9347	0.0653002
	0.188912	69	1		0.999669	0.977418	0.0225821		0.999338	0.955346	0.0446542		0.999007	0.933772	0.0662279
	0.19165	70	1		0.999669	0.977094	0.0229056		0.999338	0.954713	0.0452865		0.999007	0.932845	0.0671548
	0.194387	71	1		0.999669	0.976771	0.023229		0.999338	0.954082	0.0459184		0.999007	0.931919	0.0680807
	0.197125	72	1		0.999669	0.976448	0.0235523		0.999338	0.95345	0.0465498		0.999007	0.930994	0.0690057
	0.199863	73	1		0.999669	0.976125	0.0238754		0.999338	0.952819	0.0471809		0.999007	0.93007	0.0699298
	0.202601	74	1		0.999669	0.975801	0.0241985		0.999338	0.952189	0.0478115		0.999007	0.929147	0.070853
	0.205339	75	1		0.999669	0.975479	0.0245215		0.999338	0.951558	0.0484417		0.999007	0.928225	0.0717753
	0.208077	76	1		0.999669	0.975156	0.0248443		0.999338	0.950929	0.0490714		0.999007	0.927303	0.0726966
	0.210815	77	1		0.999669	0.974833	0.0251671		0.999338	0.950299	0.0497008		0.999007	0.926383	0.0736171
	0.213552	78	1		0.999669	0.97451	0.0254897		0.999338	0.94967	0.0503297		0.999007	0.925463	0.0745366
	0.21629	79	1		0.999669	0.974188	0.0258123		0.999338	0.949042	0.0509583		0.999007	0.924545	0.0754552
	0.219028	80	1		0.999669	0.973865	0.0261347		0.999338	0.948414	0.0515864		0.999007	0.923627	0.0763729
	0.221766	81	1		0.999669	0.973543	0.026457		0.999338	0.947786	0.0522141		0.999007	0.92271	0.0772897
	0.224504	82	1		0.999669	0.973221	0.0267792		0.999338	0.947159	0.0528414		0.999007	0.921794	0.0782056
	0.227242	83	1		0.999669	0.972899	0.0271014		0.999338	0.946532	0.0534682		0.999007	0.920879	0.0791205
	0.229979	84	1		0.999669	0.972577	0.0274234		0.999338	0.945905	0.0540947		0.999007	0.919965	0.0800346
	0.232717	85	1		0.999669	0.972255	0.0277453		0.999338	0.945279	0.0547207		0.999007	0.919052	0.0809477
	0.235455	86	1		0.999669	0.971933	0.028067		0.999338	0.944654	0.0553463		0.999007	0.91814	0.08186
	0.238193	87	1		0.999669	0.971611	0.0283887		0.999338	0.944028	0.0559715		0.999007	0.917229	0.0827713
	0.240931	88	1		0.999669	0.97129	0.0287103		0.999338	0.943404	0.0565963		0.999007	0.916318	0.0836818
	0.243669	89	1		0.999669	0.970968	0.0290318		0.999338	0.942779	0.0572207		0.999007	0.915409	0.0845913
	0.246407	90	1		0.999669	0.970647	0.0293531		0.999338	0.942155	0.0578447		0.999007	0.9145	0.0854999
	0.249144	91	1		0.999669	0.970326	0.0296744		0.999338	0.941532	0.0584682		0.999007	0.913592	0.0864076
	0.251882	92	1		0.999669	0.970004	0.0299956		0.999338	0.940909	0.0590914		0.999007	0.912686	0.0873145
	0.25462	93	1		0.999669	0.969683	0.0303166		0.999338	0.940286	0.0597141		0.999007	0.91178	0.0882204
	0.257358	94	1		0.999669	0.969362	0.0306375		0.999338	0.939664	0.0603364		0.999007	0.910875	0.0891254
	0.260096	95	1		0.999669	0.969042	0.0309584		0.999338	0.939042	0.0609583		0.999007	0.90997	0.0900295
	0.262834	96	1		0.999669	0.968721	0.0312791		0.999338	0.93842	0.0615798		0.999007	0.909067	0.0909328
	0.265572	97	1		0.999669	0.9684	0.0315997		0.999338	0.937799	0.0622009		0.999007	0.908165	0.0918351
	0.268309	98	1		0.999669	0.96808	0.0319202		0.999338	0.937178	0.0628216		0.999007	0.907263	0.0927365
	0.271047	99	1		0.999669	0.967759	0.0322407		0.999338	0.936558	0.0634418		0.999007	0.906363	0.0936371
	0.273785	100	1		0.999669	0.967439	0.032561		0.999338	0.935938	0.0640617		0.999007	0.905463	0.0945367
	0.276523	101	1		0.999669	0.967119	0.0328812		0.999338	0.935319	0.0646811		0.999007	0.904565	0.0954355
	0.279261	102	1		0.999669	0.966799	0.0332012		0.999338	0.9347	0.0653002		0.999007	0.903667	0.0963334
	0.281999	103	1		0.999669	0.966479	0.0335212		0.999338	0.934081	0.0659188		0.999007	0.90277	0.0972303
	0.284736	104	1		0.999669	0.966159	0.0338411		0.999338	0.933463	0.066537		0.999007	0.901874	0.0981264
	0.287474	105	1		0.999669	0.965839	0.0341609		0.999338	0.932845	0.0671548		0.999007	0.900978	0.0990216
	0.290212	106	1		0.999669	0.965519	0.0344805		0.999338	0.932228	0.0677722		0.999007	0.900084	0.0999159
	0.29295	107	1		0.999669	0.9652	0.0348001		0.999338	0.931611	0.0683892		0.999007	0.899191	0.100809
	0.295688	108	1		0.999669	0.96488	0.0351196		0.999338	0.930994	0.0690057		0.999007	0.898298	0.101702
	0.298426	109	1		0.999669	0.964561	0.0354389		0.999338	0.930378	0.0696219		0.999007	0.897407	0.102593
	0.301164	110	1		0.999669	0.964242	0.0357582		0.999338	0.929762	0.0702377		0.999007	0.896516	0.103484
	0.303901	111	2		0.999338	0.963604	0.0363963		0.998677	0.928532	0.071468		0.998016	0.894737	0.105263
	0.306639	112	2		0.999338	0.962966	0.0370341		0.998677	0.927303	0.0726966		0.998016	0.892962	0.107038
	0.309377	113	2		0.999338	0.962329	0.0376714		0.998677	0.926076	0.0739237		0.998016	0.89119	0.10881
	0.312115	114	2		0.999338	0.961692	0.0383083		0.998677	0.924851	0.0751491		0.998016	0.889421	0.110579
	0.314853	115	2		0.999338	0.961055	0.0389448		0.998677	0.923627	0.0763729		0.998016	0.887657	0.112343
	0.317591	116	2		0.999338	0.960419	0.0395809		0.998677	0.922405	0.0775951		0.998016	0.885895	0.114105
	0.320329	117	2		0.999338	0.959783	0.0402165		0.998677	0.921184	0.0788156		0.998016	0.884138	0.115862
	0.323066	118	2		0.999338	0.959148	0.0408517		0.998677	0.919965	0.0800346		0.998016	0.882383	0.117617
	0.325804	119	2		0.999338	0.958513	0.0414865		0.998677	0.918748	0.0812519		0.998016	0.880632	0.119368
	0.328542	120	2		0.999338	0.957879	0.0421209		0.998677	0.917532	0.0824676		0.998016	0.878885	0.121115
	0.33128	121	2		0.999338	0.957245	0.0427549		0.998677	0.916318	0.0836818		0.998016	0.877141	0.122859
	0.334018	122	2		0.999338	0.956612	0.0433884		0.998677	0.915106	0.0848943		0.998016	0.875401	0.124599
	0.336756	123	2		0.999338	0.955978	0.0440215		0.998677	0.913895	0.0861052		0.998016	0.873664	0.126336
	0.339493	124	2		0.999338	0.955346	0.0446542		0.998677	0.912686	0.0873145		0.998016	0.87193	0.12807
	0.342231	125	2		0.999338	0.954713	0.0452865		0.998677	0.911478	0.0885222		0.998016	0.8702	0.1298
	0.344969	126	2		0.999338	0.954082	0.0459184		0.998677	0.910272	0.0897283		0.998016	0.868474	0.131526
	0.347707	127	2		0.999338	0.95345	0.0465498		0.998677	0.909067	0.0909328		0.998016	0.86675	0.13325
	0.350445	128	2		0.999338	0.952819	0.0471809		0.998677	0.907864	0.0921357		0.998016	0.865031	0.134969
	0.353183	129	2		0.999338	0.952189	0.0478115		0.998677	0.906663	0.093337		0.998016	0.863314	0.136686
	0.355921	130	2		0.999338	0.951558	0.0484417		0.998677	0.905463	0.0945367		0.998016	0.861601	0.138399
	0.358658	131	2		0.999338	0.950929	0.0490714		0.998677	0.904265	0.0957349		0.998016	0.859892	0.140108
	0.361396	132	2		0.999338	0.950299	0.0497008		0.998677	0.903069	0.0969314		0.998016	0.858185	0.141815
	0.364134	133	2		0.999338	0.94967	0.0503297		0.998677	0.901874	0.0981264		0.998016	0.856483	0.143517
	0.366872	134	2		0.999338	0.949042	0.0509583		0.998677	0.90068	0.0993198		0.998016	0.854783	0.145217
	0.36961	135	2		0.999338	0.948414	0.0515864		0.998677	0.899488	0.100512		0.998016	0.853087	0.146913
	0.372348	136	2		0.999338	0.947786	0.0522141		0.998677	0.898298	0.101702		0.998016	0.851394	0.148606
	0.375086	137	2		0.999338	0.947159	0.0528414		0.998677	0.897109	0.102891		0.998016	0.849705	0.150295
	0.377823	138	2		0.999338	0.946532	0.0534682		0.998677	0.895922	0.104078		0.998016	0.848019	0.151981
	0.380561	139	2		0.999338	0.945905	0.0540947		0.998677	0.894737	0.105263		0.998016	0.846336	0.153664
	0.383299	140	2		0.999338	0.945279	0.0547207		0.998677	0.893553	0.106447		0.998016	0.844657	0.155343
	0.386037	141	2		0.999338	0.944654	0.0553463		0.998677	0.892371	0.107629		0.998016	0.842981	0.157019
	0.388775	142	2		0.999338	0.944028	0.0559715		0.998677	0.89119	0.10881		0.998016	0.841308	0.158692
	0.391513	143	2		0.999338	0.943404	0.0565963		0.998677	0.89001	0.10999		0.998016	0.839639	0.160361
	0.394251	144	2		0.999338	0.942779	0.0572207		0.998677	0.888833	0.111167		0.998016	0.837973	0.162027
	0.396988	145	2		0.999338	0.942155	0.0578447		0.998677	0.887657	0.112343		0.998016	0.83631	0.16369
	0.399726	146	2		0.999338	0.941532	0.0584682		0.998677	0.886482	0.113518		0.998016	0.834651	0.165349
	0.402464	147	2		0.999338	0.940909	0.0590914		0.998677	0.885309	0.114691		0.998016	0.832995	0.167005
	0.405202	148	2		0.999338	0.940286	0.0597141		0.998677	0.884138	0.115862		0.998016	0.831342	0.168658
	0.40794	149	2		0.999338	0.939664	0.0603364		0.998677	0.882968	0.117032		0.998016	0.829693	0.170307
	0.410678	150	2		0.999338	0.939042	0.0609583		0.998677	0.881799	0.118201		0.998016	0.828046	0.171954
	0.413415	151	2		0.999338	0.93842	0.0615798		0.998677	0.880632	0.119368		0.998016	0.826403	0.173597
	0.416153	152	2		0.999338	0.937799	0.0622009		0.998677	0.879467	0.120533		0.998016	0.824763	0.175237
	0.418891	153	2		0.999338	0.937178	0.0628216		0.998677	0.878303	0.121697		0.998016	0.823127	0.176873
	0.421629	154	2		0.999338	0.936558	0.0634418		0.998677	0.877141	0.122859		0.998016	0.821494	0.178506
	0.424367	155	2		0.999338	0.935938	0.0640617		0.998677	0.875981	0.124019		0.998016	0.819864	0.180136
	0.427105	156	2		0.999338	0.935319	0.0646811		0.998677	0.874821	0.125179		0.998016	0.818237	0.181763
	0.429843	157	2		0.999338	0.9347	0.0653002		0.998677	0.873664	0.126336		0.998016	0.816613	0.183387
	0.43258	158	2		0.999338	0.934081	0.0659188		0.998677	0.872508	0.127492		0.998016	0.814993	0.185007
	0.435318	159	2		0.999338	0.933463	0.066537		0.998677	0.871353	0.128647		0.998016	0.813376	0.186624
	0.438056	160	2		0.999338	0.932845	0.0671548		0.998677	0.8702	0.1298		0.998016	0.811762	0.188238
	0.440794	161	2		0.999338	0.932228	0.0677722		0.998677	0.869049	0.130951		0.998016	0.810151	0.189849
	0.443532	162	2		0.999338	0.931611	0.0683892		0.998677	0.867899	0.132101		0.998016	0.808544	0.191456
	0.44627	163	2		0.999338	0.930994	0.0690057		0.998677	0.86675	0.13325		0.998016	0.80694	0.19306
	0.449008	164	2		0.999338	0.930378	0.0696219		0.998677	0.865603	0.134397		0.998016	0.805338	0.194662
	0.451745	165	2		0.999338	0.929762	0.0702377		0.998677	0.864458	0.135542		0.998016	0.80374	0.19626
	0.454483	166	2		0.999338	0.929147	0.070853		0.998677	0.863314	0.136686		0.998016	0.802146	0.197854
	0.457221	167	2		0.999338	0.928532	0.071468		0.998677	0.862172	0.137828		0.998016	0.800554	0.199446
	0.459959	168	2		0.999338	0.927917	0.0720825		0.998677	0.861031	0.138969		0.998016	0.798966	0.201034
	0.462697	169	2		0.999338	0.927303	0.0726966		0.998677	0.859892	0.140108		0.998016	0.79738	0.20262
	0.465435	170	2		0.999338	0.92669	0.0733104		0.998677	0.858754	0.141246		0.998016	0.795798	0.204202
	0.468172	171	2		0.999338	0.926076	0.0739237		0.998677	0.857617	0.142383		0.998016	0.794219	0.205781
	0.47091	172	2		0.999338	0.925463	0.0745366		0.998677	0.856483	0.143517		0.998016	0.792643	0.207357
	0.473648	173	2		0.999338	0.924851	0.0751491		0.998677	0.855349	0.144651		0.998016	0.79107	0.20893
	0.476386	174	2		0.999338	0.924239	0.0757612		0.998677	0.854217	0.145783		0.998016	0.789501	0.210499
	0.479124	175	3		0.999007	0.923321	0.0766786		0.998016	0.852522	0.147478		0.997025	0.787152	0.212848
	0.481862	176	3		0.999007	0.922405	0.0775951		0.998016	0.850831	0.149169		0.997025	0.784811	0.215189
	0.4846	177	3		0.999007	0.921489	0.0785106		0.998016	0.849143	0.150857		0.997025	0.782476	0.217524
	0.487337	178	3		0.999007	0.920575	0.0794253		0.998016	0.847458	0.152542		0.997025	0.780148	0.219852
	0.490075	179	3		0.999007	0.919661	0.0803391		0.998016	0.845776	0.154224		0.997025	0.777827	0.222173
	0.492813	180	3		0.999007	0.918748	0.0812519		0.998016	0.844098	0.155902		0.997025	0.775513	0.224487
	0.495551	181	3		0.999007	0.917836	0.0821639		0.998016	0.842423	0.157577		0.997025	0.773206	0.226794
	0.498289	182	3		0.999007	0.916925	0.0830749		0.998016	0.840752	0.159248		0.997025	0.770906	0.229094
	0.501027	183	3		0.999007	0.916015	0.083985		0.998016	0.839083	0.160917		0.997025	0.768613	0.231387
	0.503765	184	3		0.999007	0.915106	0.0848943		0.998016	0.837419	0.162581		0.997025	0.766326	0.233674
	0.506502	185	3		0.999007	0.914197	0.0858026		0.998016	0.835757	0.164243		0.997025	0.764047	0.235953
	0.50924	186	3		0.999007	0.91329	0.08671		0.998016	0.834099	0.165901		0.997025	0.761774	0.238226
	0.511978	187	3		0.999007	0.912383	0.0876165		0.998016	0.832444	0.167556		0.997025	0.759508	0.240492
	0.514716	188	3		0.999007	0.911478	0.0885222		0.998016	0.830792	0.169208		0.997025	0.757248	0.242752
	0.517454	189	3		0.999007	0.910573	0.0894269		0.998016	0.829143	0.170857		0.997025	0.754996	0.245004
	0.520192	190	3		0.999007	0.909669	0.0903307		0.998016	0.827498	0.172502		0.997025	0.75275	0.24725
	0.52293	191	3		0.999007	0.908766	0.0912336		0.998016	0.825856	0.174144		0.997025	0.75051	0.24949
	0.525667	192	3		0.999007	0.907864	0.0921357		0.998016	0.824218	0.175782		0.997025	0.748278	0.251722
	0.528405	193	3		0.999007	0.906963	0.0930368		0.998016	0.822582	0.177418		0.997025	0.746052	0.253948
	0.531143	194	3		0.999007	0.906063	0.0939371		0.998016	0.82095	0.17905		0.997025	0.743832	0.256168
	0.533881	195	3		0.999007	0.905164	0.0948364		0.998016	0.819321	0.180679		0.997025	0.74162	0.25838
	0.536619	196	3		0.999007	0.904265	0.0957349		0.998016	0.817695	0.182305		0.997025	0.739413	0.260587
	0.539357	197	3		0.999007	0.903368	0.0966324		0.998016	0.816073	0.183927		0.997025	0.737214	0.262786
	0.542094	198	3		0.999007	0.902471	0.0975291		0.998016	0.814454	0.185546		0.997025	0.735021	0.264979
	0.544832	199	3		0.999007	0.901575	0.0984249		0.998016	0.812838	0.187162		0.997025	0.732834	0.267166
	0.54757	200	3		0.999007	0.90068	0.0993198		0.998016	0.811225	0.188775		0.997025	0.730654	0.269346
	0.550308	201	3		0.999007	0.899786	0.100214		0.998016	0.809615	0.190385		0.997025	0.728481	0.271519
	0.553046	202	3		0.999007	0.898893	0.101107		0.998016	0.808009	0.191991		0.997025	0.726313	0.273687
	0.555784	203	3		0.999007	0.898001	0.101999		0.998016	0.806405	0.193595		0.997025	0.724153	0.275847
	0.558522	204	3		0.999007	0.897109	0.102891		0.998016	0.804805	0.195195		0.997025	0.721999	0.278001
	0.561259	205	3		0.999007	0.896219	0.103781		0.998016	0.803209	0.196791		0.997025	0.719851	0.280149
	0.563997	206	3		0.999007	0.895329	0.104671		0.998016	0.801615	0.198385		0.997025	0.717709	0.282291
	0.566735	207	3		0.999007	0.894441	0.105559		0.998016	0.800024	0.199976		0.997025	0.715574	0.284426
	0.569473	208	3		0.999007	0.893553	0.106447		0.998016	0.798437	0.201563		0.997025	0.713446	0.286554
	0.572211	209	3		0.999007	0.892666	0.107334		0.998016	0.796853	0.203147		0.997025	0.711323	0.288677
	0.574949	210	3		0.999007	0.89178	0.10822		0.998016	0.795271	0.204729		0.997025	0.709207	0.290793
	0.577687	211	3		0.999007	0.890895	0.109105		0.998016	0.793693	0.206307		0.997025	0.707097	0.292903
	0.580424	212	3		0.999007	0.89001	0.10999		0.998016	0.792119	0.207881		0.997025	0.704994	0.295006
	0.583162	213	3		0.999007	0.889127	0.110873		0.998016	0.790547	0.209453		0.997025	0.702897	0.297103
	0.5859	214	3		0.999007	0.888245	0.111755		0.998016	0.788978	0.211022		0.997025	0.700806	0.299194
	0.588638	215	3		0.999007	0.887363	0.112637		0.998016	0.787413	0.212587		0.997025	0.698721	0.301279
	0.591376	216	3		0.999007	0.886482	0.113518		0.998016	0.78585	0.21415		0.997025	0.696642	0.303358
	0.594114	217	3		0.999007	0.885602	0.114398		0.998016	0.784291	0.215709		0.997025	0.69457	0.30543
	0.596851	218	3		0.999007	0.884723	0.115277		0.998016	0.782735	0.217265		0.997025	0.692504	0.307496
	0.599589	219	3		0.999007	0.883845	0.116155		0.998016	0.781182	0.218818		0.997025	0.690444	0.309556
	0.602327	220	3		0.999007	0.882968	0.117032		0.998016	0.779632	0.220368		0.997025	0.68839	0.31161
	0.605065	221	4		0.998677	0.881799	0.118201		0.997355	0.77757	0.22243		0.996036	0.685661	0.314339
	0.607803	222	4		0.998677	0.880632	0.119368		0.997355	0.775513	0.224487		0.996036	0.682942	0.317058
	0.610541	223	4		0.998677	0.879467	0.120533		0.997355	0.773462	0.226538		0.996036	0.680235	0.319765
	0.613279	224	4		0.998677	0.878303	0.121697		0.997355	0.771417	0.228583		0.996036	0.677538	0.322462
	0.616016	225	4		0.998677	0.877141	0.122859		0.997355	0.769377	0.230623		0.996036	0.674852	0.325148
	0.618754	226	4		0.998677	0.875981	0.124019		0.997355	0.767342	0.232658		0.996036	0.672177	0.327823
	0.621492	227	4		0.998677	0.874821	0.125179		0.997355	0.765312	0.234688		0.996036	0.669512	0.330488
	0.62423	228	4		0.998677	0.873664	0.126336		0.997355	0.763288	0.236712		0.996036	0.666857	0.333143
	0.626968	229	4		0.998677	0.872508	0.127492		0.997355	0.76127	0.23873		0.996036	0.664214	0.335786
	0.629706	230	4		0.998677	0.871353	0.128647		0.997355	0.759256	0.240744		0.996036	0.66158	0.33842
	0.632444	231	4		0.998677	0.8702	0.1298		0.997355	0.757248	0.242752		0.996036	0.658958	0.341042
	0.635181	232	4		0.998677	0.869049	0.130951		0.997355	0.755246	0.244754		0.996036	0.656345	0.343655
	0.637919	233	4		0.998677	0.867899	0.132101		0.997355	0.753248	0.246752		0.996036	0.653743	0.346257
	0.640657	234	4		0.998677	0.86675	0.13325		0.997355	0.751256	0.248744		0.996036	0.651151	0.348849
	0.643395	235	4		0.998677	0.865603	0.134397		0.997355	0.749269	0.250731		0.996036	0.64857	0.35143
	0.646133	236	4		0.998677	0.864458	0.135542		0.997355	0.747288	0.252712		0.996036	0.645999	0.354001
	0.648871	237	4		0.998677	0.863314	0.136686		0.997355	0.745311	0.254689		0.996036	0.643438	0.356562
	0.651608	238	4		0.998677	0.862172	0.137828		0.997355	0.74334	0.25666		0.996036	0.640887	0.359113
	0.654346	239	4		0.998677	0.861031	0.138969		0.997355	0.741374	0.258626		0.996036	0.638346	0.361654
	0.657084	240	4		0.998677	0.859892	0.140108		0.997355	0.739413	0.260587		0.996036	0.635815	0.364185
	0.659822	241	4		0.998677	0.858754	0.141246		0.997355	0.737458	0.262542		0.996036	0.633295	0.366705
	0.66256	242	4		0.998677	0.857617	0.142383		0.997355	0.735508	0.264492		0.996036	0.630784	0.369216
	0.665298	243	4		0.998677	0.856483	0.143517		0.997355	0.733562	0.266438		0.996036	0.628283	0.371717
	0.668036	244	4		0.998677	0.855349	0.144651		0.997355	0.731622	0.268378		0.996036	0.625792	0.374208
	0.670773	245	4		0.998677	0.854217	0.145783		0.997355	0.729687	0.270313		0.996036	0.623312	0.376688
	0.673511	246	4		0.998677	0.853087	0.146913		0.997355	0.727757	0.272243		0.996036	0.62084	0.37916
	0.676249	247	4		0.998677	0.851958	0.148042		0.997355	0.725833	0.274167		0.996036	0.618379	0.381621
	0.678987	248	4		0.998677	0.850831	0.149169		0.997355	0.723913	0.276087		0.996036	0.615928	0.384072
	0.681725	249	4		0.998677	0.849705	0.150295		0.997355	0.721999	0.278001		0.996036	0.613486	0.386514
	0.684463	250	4		0.998677	0.848581	0.151419		0.997355	0.720089	0.279911		0.996036	0.611054	0.388946
	0.687201	251	4		0.998677	0.847458	0.152542		0.997355	0.718185	0.281815		0.996036	0.608631	0.391369
	0.689938	252	4		0.998677	0.846336	0.153664		0.997355	0.716285	0.283715		0.996036	0.606218	0.393782
	0.692676	253	4		0.998677	0.845216	0.154784		0.997355	0.714391	0.285609		0.996036	0.603815	0.396185
	0.695414	254	4		0.998677	0.844098	0.155902		0.997355	0.712502	0.287498		0.996036	0.601421	0.398579
	0.698152	255	4		0.998677	0.842981	0.157019		0.997355	0.710617	0.289383		0.996036	0.599037	0.400963
	0.70089	256	5		0.998346	0.841587	0.158413		0.996695	0.708269	0.291731		0.995047	0.59607	0.40393
	0.703628	257	5		0.998346	0.840195	0.159805		0.996695	0.705928	0.294072		0.995047	0.593117	0.406883
	0.706366	258	5		0.998346	0.838806	0.161194		0.996695	0.703595	0.296405		0.995047	0.59018	0.40982
	0.709103	259	5		0.998346	0.837419	0.162581		0.996695	0.70127	0.29873		0.995047	0.587256	0.412744
	0.711841	260	5		0.998346	0.836034	0.163966		0.996695	0.698952	0.301048		0.995047	0.584348	0.415652
	0.714579	261	5		0.998346	0.834651	0.165349		0.996695	0.696642	0.303358		0.995047	0.581453	0.418547
	0.717317	262	5		0.998346	0.833271	0.166729		0.996695	0.69434	0.30566		0.995047	0.578573	0.421427
	0.720055	263	5		0.998346	0.831893	0.168107		0.996695	0.692045	0.307955		0.995047	0.575707	0.424293
	0.722793	264	5		0.998346	0.830517	0.169483		0.996695	0.689758	0.310242		0.995047	0.572856	0.427144
	0.72553	265	5		0.998346	0.829143	0.170857		0.996695	0.687479	0.312521		0.995047	0.570018	0.429982
	0.728268	266	5		0.998346	0.827772	0.172228		0.996695	0.685207	0.314793		0.995047	0.567195	0.432805
	0.731006	267	5		0.998346	0.826403	0.173597		0.996695	0.682942	0.317058		0.995047	0.564386	0.435614
	0.733744	268	5		0.998346	0.825037	0.174963		0.996695	0.680685	0.319315		0.995047	0.56159	0.43841
	0.736482	269	5		0.998346	0.823672	0.176328		0.996695	0.678436	0.321564		0.995047	0.558809	0.441191
	0.73922	270	5		0.998346	0.82231	0.17769		0.996695	0.676194	0.323806		0.995047	0.556041	0.443959
	0.741958	271	5		0.998346	0.82095	0.17905		0.996695	0.673959	0.326041		0.995047	0.553287	0.446713
	0.744695	272	5		0.998346	0.819592	0.180408		0.996695	0.671732	0.328268		0.995047	0.550546	0.449454
	0.747433	273	5		0.998346	0.818237	0.181763		0.996695	0.669512	0.330488		0.995047	0.547819	0.452181
	0.750171	274	5		0.998346	0.816884	0.183116		0.996695	0.667299	0.332701		0.995047	0.545106	0.454894
	0.752909	275	5		0.998346	0.815533	0.184467		0.996695	0.665094	0.334906		0.995047	0.542406	0.457594
	0.755647	276	5		0.998346	0.814184	0.185816		0.996695	0.662896	0.337104		0.995047	0.539719	0.460281
	0.758385	277	5		0.998346	0.812838	0.187162		0.996695	0.660705	0.339295		0.995047	0.537046	0.462954
	0.761123	278	5		0.998346	0.811493	0.188507		0.996695	0.658522	0.341478		0.995047	0.534386	0.465614
	0.76386	279	5		0.998346	0.810151	0.189849		0.996695	0.656345	0.343655		0.995047	0.531739	0.468261
	0.766598	280	5		0.998346	0.808812	0.191188		0.996695	0.654176	0.345824		0.995047	0.529105	0.470895
	0.769336	281	5		0.998346	0.807474	0.192526		0.996695	0.652014	0.347986		0.995047	0.526485	0.473515
	0.772074	282	5		0.998346	0.806139	0.193861		0.996695	0.649859	0.350141		0.995047	0.523877	0.476123
	0.774812	283	5		0.998346	0.804805	0.195195		0.996695	0.647712	0.352288		0.995047	0.521282	0.478718
	0.77755	284	5		0.998346	0.803474	0.196526		0.996695	0.645571	0.354429		0.995047	0.5187	0.4813
	0.780287	285	6		0.998016	0.80188	0.19812		0.996036	0.643012	0.356988		0.994059	0.515618	0.484382
	0.783025	286	6		0.998016	0.800289	0.199711		0.996036	0.640463	0.359537		0.994059	0.512555	0.487445
	0.785763	287	6		0.998016	0.798701	0.201299		0.996036	0.637924	0.362076		0.994059	0.50951	0.49049
	0.788501	288	6		0.998016	0.797116	0.202884		0.996036	0.635395	0.364605		0.994059	0.506483	0.493517
	0.791239	289	6		0.998016	0.795535	0.204465		0.996036	0.632876	0.367124		0.994059	0.503474	0.496526
	0.793977	290	6		0.998016	0.793956	0.206044		0.996036	0.630367	0.369633		0.994059	0.500483	0.499517
	0.796715	291	6		0.998016	0.792381	0.207619		0.996036	0.627867	0.372133		0.994059	0.49751	0.50249
	0.799452	292	6		0.998016	0.790809	0.209191		0.996036	0.625378	0.374622		0.994059	0.494555	0.505445
	0.80219	293	6		0.998016	0.78924	0.21076		0.996036	0.622899	0.377101		0.994059	0.491617	0.508383
	0.804928	294	6		0.998016	0.787674	0.212326		0.996036	0.62043	0.37957		0.994059	0.488696	0.511304
	0.807666	295	6		0.998016	0.786111	0.213889		0.996036	0.61797	0.38203		0.994059	0.485793	0.514207
	0.810404	296	6		0.998016	0.784551	0.215449		0.996036	0.61552	0.38448		0.994059	0.482907	0.517093
	0.813142	297	6		0.998016	0.782994	0.217006		0.996036	0.61308	0.38692		0.994059	0.480038	0.519962
	0.81588	298	6		0.998016	0.78144	0.21856		0.996036	0.610649	0.389351		0.994059	0.477186	0.522814
	0.818617	299	6		0.998016	0.77989	0.22011		0.996036	0.608228	0.391772		0.994059	0.474351	0.525649
	0.821355	300	6		0.998016	0.778342	0.221658		0.996036	0.605817	0.394183		0.994059	0.471533	0.528467
	0.824093	301	6		0.998016	0.776798	0.223202		0.996036	0.603415	0.396585		0.994059	0.468732	0.531268
	0.826831	302	6		0.998016	0.775257	0.224743		0.996036	0.601023	0.398977		0.994059	0.465947	0.534053
	0.829569	303	6		0.998016	0.773719	0.226281		0.996036	0.59864	0.40136		0.994059	0.463179	0.536821
	0.832307	304	6		0.998016	0.772183	0.227817		0.996036	0.596267	0.403733		0.994059	0.460427	0.539573
	0.835044	305	6		0.998016	0.770651	0.229349		0.996036	0.593903	0.406097		0.994059	0.457692	0.542308
	0.837782	306	6		0.998016	0.769122	0.230878		0.996036	0.591549	0.408451		0.994059	0.454973	0.545027
	0.84052	307	6		0.998016	0.767596	0.232404		0.996036	0.589204	0.410796		0.994059	0.45227	0.54773
	0.843258	308	6		0.998016	0.766073	0.233927		0.996036	0.586868	0.413132		0.994059	0.449583	0.550417
	0.845996	309	7		0.997685	0.7643	0.2357		0.995376	0.584154	0.415846		0.993073	0.446469	0.553531
	0.848734	310	7		0.997685	0.762531	0.237469		0.995376	0.581453	0.418547		0.993073	0.443376	0.556624
	0.851472	311	7		0.997685	0.760766	0.239234		0.995376	0.578765	0.421235		0.993073	0.440304	0.559696
	0.854209	312	7		0.997685	0.759005	0.240995		0.995376	0.576089	0.423911		0.993073	0.437254	0.562746
	0.856947	313	7		0.997685	0.757248	0.242752		0.995376	0.573425	0.426575		0.993073	0.434225	0.565775
	0.859685	314	7		0.997685	0.755496	0.244504		0.995376	0.570774	0.429226		0.993073	0.431217	0.568783
	0.862423	315	7		0.997685	0.753747	0.246253		0.995376	0.568135	0.431865		0.993073	0.42823	0.57177
	0.865161	316	7		0.997685	0.752003	0.247997		0.995376	0.565508	0.434492		0.993073	0.425263	0.574737
	0.867899	317	7		0.997685	0.750262	0.249738		0.995376	0.562893	0.437107		0.993073	0.422317	0.577683
	0.870637	318	7		0.997685	0.748526	0.251474		0.995376	0.56029	0.43971		0.993073	0.419392	0.580608
	0.873374	319	7		0.997685	0.746793	0.253207		0.995376	0.5577	0.4423		0.993073	0.416486	0.583514
	0.876112	320	7		0.997685	0.745065	0.254935		0.995376	0.555121	0.444879		0.993073	0.413601	0.586399
	0.87885	321	7		0.997685	0.74334	0.25666		0.995376	0.552555	0.447445		0.993073	0.410736	0.589264
	0.881588	322	7		0.997685	0.74162	0.25838		0.995376	0.55	0.45		0.993073	0.407891	0.592109
	0.884326	323	7		0.997685	0.739903	0.260097		0.995376	0.547457	0.452543		0.993073	0.405065	0.594935
	0.887064	324	7		0.997685	0.738191	0.261809		0.995376	0.544925	0.455075		0.993073	0.402259	0.597741
	0.889802	325	7		0.997685	0.736482	0.263518		0.995376	0.542406	0.457594		0.993073	0.399472	0.600528
	0.892539	326	7		0.997685	0.734777	0.265223		0.995376	0.539898	0.460102		0.993073	0.396705	0.603295
	0.895277	327	7		0.997685	0.733077	0.266923		0.995376	0.537402	0.462598		0.993073	0.393957	0.606043
	0.898015	328	7		0.997685	0.73138	0.26862		0.995376	0.534917	0.465083		0.993073	0.391228	0.608772
	0.900753	329	7		0.997685	0.729687	0.270313		0.995376	0.532444	0.467556		0.993073	0.388517	0.611483
	0.903491	330	8		0.997355	0.727757	0.272243		0.994718	0.529631	0.470369		0.992087	0.385443	0.614557
	0.906229	331	8		0.997355	0.725833	0.274167		0.994718	0.526833	0.473167		0.992087	0.382393	0.617607
	0.908966	332	8		0.997355	0.723913	0.276087		0.994718	0.52405	0.47595		0.992087	0.379367	0.620633
	0.911704	333	8		0.997355	0.721999	0.278001		0.994718	0.521282	0.478718		0.992087	0.376365	0.623635
	0.914442	334	8		0.997355	0.720089	0.279911		0.994718	0.518528	0.481472		0.992087	0.373387	0.626613
	0.91718	335	8		0.997355	0.718185	0.281815		0.994718	0.515789	0.484211		0.992087	0.370432	0.629568
	0.919918	336	8		0.997355	0.716285	0.283715		0.994718	0.513065	0.486935		0.992087	0.367501	0.632499
	0.922656	337	8		0.997355	0.714391	0.285609		0.994718	0.510354	0.489646		0.992087	0.364592	0.635408
	0.925394	338	8		0.997355	0.712502	0.287498		0.994718	0.507658	0.492342		0.992087	0.361707	0.638293
	0.928131	339	8		0.997355	0.710617	0.289383		0.994718	0.504977	0.495023		0.992087	0.358845	0.641155
	0.930869	340	8		0.997355	0.708738	0.291262		0.994718	0.502309	0.497691		0.992087	0.356005	0.643995
	0.933607	341	8		0.997355	0.706863	0.293137		0.994718	0.499656	0.500344		0.992087	0.353188	0.646812
	0.936345	342	8		0.997355	0.704994	0.295006		0.994718	0.497016	0.502984		0.992087	0.350393	0.649607
	0.939083	343	8		0.997355	0.703129	0.296871		0.994718	0.494391	0.505609		0.992087	0.347621	0.652379
	0.941821	344	8		0.997355	0.70127	0.29873		0.994718	0.491779	0.508221		0.992087	0.34487	0.65513
	0.944559	345	8		0.997355	0.699415	0.300585		0.994718	0.489181	0.510819		0.992087	0.342141	0.657859
	0.947296	346	8		0.997355	0.697565	0.302435		0.994718	0.486597	0.513403		0.992087	0.339433	0.660567
	0.950034	347	8		0.997355	0.69572	0.30428		0.994718	0.484027	0.515973		0.992087	0.336747	0.663253
	0.952772	348	8		0.997355	0.69388	0.30612		0.994718	0.48147	0.51853		0.992087	0.334083	0.665917
	0.95551	349	9		0.997025	0.691816	0.308184		0.994059	0.47861	0.52139		0.991102	0.33111	0.66889
	0.958248	350	9		0.997025	0.689758	0.310242		0.994059	0.475766	0.524234		0.991102	0.328164	0.671836
	0.960986	351	9		0.997025	0.687706	0.312294		0.994059	0.47294	0.52706		0.991102	0.325244	0.674756
	0.963723	352	9		0.997025	0.685661	0.314339		0.994059	0.47013	0.52987		0.991102	0.32235	0.67765
	0.966461	353	9		0.997025	0.683621	0.316379		0.994059	0.467337	0.532663		0.991102	0.319482	0.680518
	0.969199	354	9		0.997025	0.681587	0.318413		0.994059	0.464561	0.535439		0.991102	0.316639	0.683361
	0.971937	355	9		0.997025	0.67956	0.32044		0.994059	0.461801	0.538199		0.991102	0.313821	0.686179
	0.974675	356	9		0.997025	0.677538	0.322462		0.994059	0.459058	0.540942		0.991102	0.311029	0.688971
	0.977413	357	9		0.997025	0.675522	0.324478		0.994059	0.456331	0.543669		0.991102	0.308262	0.691738
	0.980151	358	9		0.997025	0.673513	0.326487		0.994059	0.45362	0.54638		0.991102	0.305519	0.694481
	0.982888	359	9		0.997025	0.671509	0.328491		0.994059	0.450925	0.549075		0.991102	0.3028	0.6972
	0.985626	360	9		0.997025	0.669512	0.330488		0.994059	0.448246	0.551754		0.991102	0.300106	0.699894
	0.988364	361	9		0.997025	0.66752	0.33248		0.994059	0.445583	0.554417		0.991102	0.297436	0.702564
	0.991102	362	9		0.997025	0.665534	0.334466		0.994059	0.442936	0.557064		0.991102	0.294789	0.705211
	0.99384	363	9		0.997025	0.663554	0.336446		0.994059	0.440304	0.559696		0.991102	0.292166	0.707834
	0.996578	364	9		0.997025	0.66158	0.33842		0.994059	0.437689	0.562311		0.991102	0.289566	0.710434
	0.999316	365	9		0.997025	0.659612	0.340388		0.994059	0.435089	0.564911		0.991102	0.28699	0.71301
	1.00205	366	10		0.996695	0.657432	0.342568		0.993401	0.432217	0.567783		0.990118	0.284154	0.715846
	1.00479	367	10		0.996695	0.65526	0.34474		0.993401	0.429365	0.570635		0.990118	0.281346	0.718654
	1.00753	368	10		0.996695	0.653094	0.346906		0.993401	0.426532	0.573468		0.990118	0.278566	0.721434
	1.01027	369	10		0.996695	0.650936	0.349064		0.993401	0.423718	0.576282		0.990118	0.275813	0.724187
	1.013	370	10		0.996695	0.648785	0.351215		0.993401	0.420922	0.579078		0.990118	0.273088	0.726912
	1.01574	371	10		0.996695	0.646641	0.353359		0.993401	0.418144	0.581856		0.990118	0.270389	0.729611
	1.01848	372	10		0.996695	0.644504	0.355496		0.993401	0.415385	0.584615		0.990118	0.267717	0.732283
	1.02122	373	10		0.996695	0.642374	0.357626		0.993401	0.412644	0.587356		0.990118	0.265072	0.734928
	1.02396	374	10		0.996695	0.640251	0.359749		0.993401	0.409921	0.590079		0.990118	0.262452	0.737548
	1.02669	375	10		0.996695	0.638135	0.361865		0.993401	0.407216	0.592784		0.990118	0.259859	0.740141
	1.02943	376	10		0.996695	0.636026	0.363974		0.993401	0.404529	0.595471		0.990118	0.257291	0.742709
	1.03217	377	10		0.996695	0.633924	0.366076		0.993401	0.40186	0.59814		0.990118	0.254748	0.745252
	1.03491	378	10		0.996695	0.631829	0.368171		0.993401	0.399208	0.600792		0.990118	0.252231	0.747769
	1.03765	379	10		0.996695	0.629741	0.370259		0.993401	0.396574	0.603426		0.990118	0.249739	0.750261
	1.04038	380	10		0.996695	0.62766	0.37234		0.993401	0.393957	0.606043		0.990118	0.247271	0.752729
	1.04312	381	11		0.996365	0.625378	0.374622		0.992744	0.391098	0.608902		0.989136	0.244584	0.755416
	1.04586	382	11		0.996365	0.623105	0.376895		0.992744	0.38826	0.61174		0.989136	0.241927	0.758073
	1.0486	383	11		0.996365	0.62084	0.37916		0.992744	0.385443	0.614557		0.989136	0.239299	0.760701
	1.05133	384	11		0.996365	0.618584	0.381416		0.992744	0.382646	0.617354		0.989136	0.236699	0.763301
	1.05407	385	11		0.996365	0.616336	0.383664		0.992744	0.379869	0.620131		0.989136	0.234127	0.765873
	1.05681	386	11		0.996365	0.614095	0.385905		0.992744	0.377113	0.622887		0.989136	0.231583	0.768417
	1.05955	387	11		0.996365	0.611863	0.388137		0.992744	0.374377	0.625623		0.989136	0.229067	0.770933
	1.06229	388	11		0.996365	0.609639	0.390361		0.992744	0.37166	0.62834		0.989136	0.226579	0.773421
	1.06502	389	11		0.996365	0.607424	0.392576		0.992744	0.368963	0.631037		0.989136	0.224117	0.775883
	1.06776	390	11		0.996365	0.605216	0.394784		0.992744	0.366286	0.633714		0.989136	0.221682	0.778318
	1.0705	391	11		0.996365	0.603016	0.396984		0.992744	0.363628	0.636372		0.989136	0.219274	0.780726
	1.07324	392	11		0.996365	0.600824	0.399176		0.992744	0.36099	0.63901		0.989136	0.216891	0.783109
	1.07598	393	11		0.996365	0.59864	0.40136		0.992744	0.35837	0.64163		0.989136	0.214535	0.785465
	1.07871	394	12		0.996036	0.596267	0.403733		0.992087	0.355534	0.644466		0.988154	0.211993	0.788007
	1.08145	395	12		0.996036	0.593903	0.406097		0.992087	0.352721	0.647279		0.988154	0.209482	0.790518
	1.08419	396	12		0.996036	0.591549	0.408451		0.992087	0.34993	0.65007		0.988154	0.207001	0.792999
	1.08693	397	12		0.996036	0.589204	0.410796		0.992087	0.347161	0.652839		0.988154	0.204548	0.795452
	1.08966	398	12		0.996036	0.586868	0.413132		0.992087	0.344414	0.655586		0.988154	0.202125	0.797875
	1.0924	399	12		0.996036	0.584541	0.415459		0.992087	0.341688	0.658312		0.988154	0.199731	0.800269
	1.09514	400	12		0.996036	0.582224	0.417776		0.992087	0.338984	0.661016		0.988154	0.197365	0.802635
	1.09788	401	12		0.996036	0.579915	0.420085		0.992087	0.336302	0.663698		0.988154	0.195027	0.804973
	1.10062	402	12		0.996036	0.577616	0.422384		0.992087	0.333641	0.666359		0.988154	0.192716	0.807284
	1.10335	403	12		0.996036	0.575326	0.424674		0.992087	0.331	0.669		0.988154	0.190433	0.809567
	1.10609	404	12		0.996036	0.573046	0.426954		0.992087	0.328381	0.671619		0.988154	0.188177	0.811823
	1.10883	405	12		0.996036	0.570774	0.429226		0.992087	0.325783	0.674217		0.988154	0.185948	0.814052
	1.11157	406	12		0.996036	0.568511	0.431489		0.992087	0.323205	0.676795		0.988154	0.183745	0.816255
	1.11431	407	13		0.995706	0.56607	0.43393		0.99143	0.320435	0.679565		0.987173	0.181388	0.818612
	1.11704	408	13		0.995706	0.563639	0.436361		0.99143	0.317689	0.682311		0.987173	0.179062	0.820938
	1.11978	409	13		0.995706	0.561219	0.438781		0.99143	0.314966	0.685034		0.987173	0.176765	0.823235
	1.12252	410	13		0.995706	0.558809	0.441191		0.99143	0.312267	0.687733		0.987173	0.174498	0.825502
	1.12526	411	13		0.995706	0.556409	0.443591		0.99143	0.309591	0.690409		0.987173	0.172259	0.827741
	1.12799	412	13		0.995706	0.55402	0.44598		0.99143	0.306938	0.693062		0.987173	0.17005	0.82995
	1.13073	413	13		0.995706	0.551641	0.448359		0.99143	0.304307	0.695693		0.987173	0.167868	0.832132
	1.13347	414	13		0.995706	0.549272	0.450728		0.99143	0.3017	0.6983		0.987173	0.165715	0.834285
	1.13621	415	13		0.995706	0.546913	0.453087		0.99143	0.299114	0.700886		0.987173	0.163589	0.836411
	1.13895	416	13		0.995706	0.544565	0.455435		0.99143	0.296551	0.703449		0.987173	0.161491	0.838509
	1.14168	417	13		0.995706	0.542226	0.457774		0.99143	0.294009	0.705991		0.987173	0.15942	0.84058
	1.14442	418	13		0.995706	0.539898	0.460102		0.99143	0.29149	0.70851		0.987173	0.157375	0.842625
	1.14716	419	14		0.995376	0.537402	0.462598		0.990774	0.2888	0.7112		0.986193	0.155202	0.844798
	1.1499	420	14		0.995376	0.534917	0.465083		0.990774	0.286136	0.713864		0.986193	0.153059	0.846941
	1.15264	421	14		0.995376	0.532444	0.467556		0.990774	0.283496	0.716504		0.986193	0.150946	0.849054
	1.15537	422	14		0.995376	0.529982	0.470018		0.990774	0.280881	0.719119		0.986193	0.148862	0.851138
	1.15811	423	14		0.995376	0.527531	0.472469		0.990774	0.278289	0.721711		0.986193	0.146806	0.853194
	1.16085	424	14		0.995376	0.525092	0.474908		0.990774	0.275722	0.724278		0.986193	0.144779	0.855221
	1.16359	425	14		0.995376	0.522664	0.477336		0.990774	0.273178	0.726822		0.986193	0.14278	0.85722
	1.16632	426	14		0.995376	0.520248	0.479752		0.990774	0.270658	0.729342		0.986193	0.140809	0.859191
	1.16906	427	14		0.995376	0.517842	0.482158		0.990774	0.268161	0.731839		0.986193	0.138865	0.861135
	1.1718	428	14		0.995376	0.515448	0.484552		0.990774	0.265686	0.734314		0.986193	0.136948	0.863052
	1.17454	429	14		0.995376	0.513065	0.486935		0.990774	0.263235	0.736765		0.986193	0.135057	0.864943
	1.17728	430	15		0.995047	0.510523	0.489477		0.990118	0.260634	0.739366		0.985214	0.13306	0.86694
	1.18001	431	15		0.995047	0.507995	0.492005		0.990118	0.258059	0.741941		0.985214	0.131092	0.868908
	1.18275	432	15		0.995047	0.505478	0.494522		0.990118	0.255508	0.744492		0.985214	0.129154	0.870846
	1.18549	433	15		0.995047	0.502975	0.497025		0.990118	0.252984	0.747016		0.985214	0.127244	0.872756
	1.18823	434	15		0.995047	0.500483	0.499517		0.990118	0.250484	0.749516		0.985214	0.125363	0.874637
	1.19097	435	15		0.995047	0.498005	0.501995		0.990118	0.248008	0.751992		0.985214	0.123509	0.876491
	1.1937	436	15		0.995047	0.495538	0.504462		0.990118	0.245558	0.754442		0.985214	0.121683	0.878317
	1.19644	437	15		0.995047	0.493083	0.506917		0.990118	0.243131	0.756869		0.985214	0.119884	0.880116
	1.19918	438	15		0.995047	0.490641	0.509359		0.990118	0.240729	0.759271		0.985214	0.118111	0.881889
	1.20192	439	15		0.995047	0.488211	0.511789		0.990118	0.23835	0.76165		0.985214	0.116365	0.883635
	1.20465	440	16		0.994718	0.485632	0.514368		0.989463	0.235838	0.764162		0.984236	0.114531	0.885469
	1.20739	441	16		0.994718	0.483067	0.516933		0.989463	0.233353	0.766647		0.984236	0.112725	0.887275
	1.21013	442	16		0.994718	0.480515	0.519485		0.989463	0.230894	0.769106		0.984236	0.110948	0.889052
	1.21287	443	16		0.994718	0.477977	0.522023		0.989463	0.228462	0.771538		0.984236	0.109199	0.890801
	1.21561	444	16		0.994718	0.475452	0.524548		0.989463	0.226054	0.773946		0.984236	0.107478	0.892522
	1.21834	445	16		0.994718	0.47294	0.52706		0.989463	0.223672	0.776328		0.984236	0.105784	0.894216
	1.22108	446	16		0.994718	0.470442	0.529558		0.989463	0.221315	0.778685		0.984236	0.104116	0.895884
	1.22382	447	16		0.994718	0.467957	0.532043		0.989463	0.218983	0.781017		0.984236	0.102475	0.897525
	1.22656	448	16		0.994718	0.465485	0.534515		0.989463	0.216676	0.783324		0.984236	0.100859	0.899141
	1.2293	449	17		0.994388	0.462873	0.537127		0.988808	0.214251	0.785749		0.983259	0.0991709	0.900829
	1.23203	450	17		0.994388	0.460275	0.539725		0.988808	0.211853	0.788147		0.983259	0.0975107	0.902489
	1.23477	451	17		0.994388	0.457692	0.542308		0.988808	0.209482	0.790518		0.983259	0.0958783	0.904122
	1.23751	452	17		0.994388	0.455124	0.544876		0.988808	0.207138	0.792862		0.983259	0.0942733	0.905727
	1.24025	453	17		0.994388	0.45257	0.54743		0.988808	0.204819	0.795181		0.983259	0.092695	0.907305
	1.24298	454	17		0.994388	0.45003	0.54997		0.988808	0.202527	0.797473		0.983259	0.0911433	0.908857
	1.24572	455	17		0.994388	0.447505	0.552495		0.988808	0.20026	0.79974		0.983259	0.0896175	0.910383
	1.24846	456	17		0.994388	0.444993	0.555007		0.988808	0.198019	0.801981		0.983259	0.0881172	0.911883
	1.2512	457	17		0.994388	0.442496	0.557504		0.988808	0.195803	0.804197		0.983259	0.086642	0.913358
	1.25394	458	18		0.994059	0.439867	0.560133		0.988154	0.193483	0.806517		0.982283	0.085107	0.914893
	1.25667	459	18		0.994059	0.437254	0.562746		0.988154	0.191191	0.808809		0.982283	0.0835992	0.916401
	1.25941	460	18		0.994059	0.434657	0.565343		0.988154	0.188926	0.811074		0.982283	0.0821181	0.917882
	1.26215	461	18		0.994059	0.432074	0.567926		0.988154	0.186688	0.813312		0.982283	0.0806632	0.919337
	1.26489	462	18		0.994059	0.429508	0.570492		0.988154	0.184477	0.815523		0.982283	0.0792342	0.920766
	1.26762	463	18		0.994059	0.426956	0.573044		0.988154	0.182291	0.817709		0.982283	0.0778304	0.92217
	1.27036	464	18		0.994059	0.424419	0.575581		0.988154	0.180132	0.819868		0.982283	0.0764515	0.923549
	1.2731	465	18		0.994059	0.421898	0.578102		0.988154	0.177998	0.822002		0.982283	0.075097	0.924903
	1.27584	466	18		0.994059	0.419392	0.580608		0.988154	0.175889	0.824111		0.982283	0.0737665	0.926233
	1.27858	467	19		0.99373	0.416762	0.583238		0.9875	0.173691	0.826309		0.981308	0.0723877	0.927612
	1.28131	468	19		0.99373	0.414149	0.585851		0.9875	0.17152	0.82848		0.981308	0.0710347	0.928965
	1.28405	469	19		0.99373	0.411553	0.588447		0.9875	0.169375	0.830625		0.981308	0.0697069	0.930293
	1.28679	470	19		0.99373	0.408972	0.591028		0.9875	0.167258	0.832742		0.981308	0.068404	0.931596
	1.28953	471	19		0.99373	0.406408	0.593592		0.9875	0.165167	0.834833		0.981308	0.0671254	0.932875
	1.29227	472	19		0.99373	0.40386	0.59614		0.9875	0.163103	0.836897		0.981308	0.0658707	0.934129
	1.295	473	19		0.99373	0.401328	0.598672		0.9875	0.161064	0.838936		0.981308	0.0646395	0.935361
	1.29774	474	19		0.99373	0.398812	0.601188		0.9875	0.159051	0.840949		0.981308	0.0634312	0.936569
	1.30048	475	20		0.993401	0.39618	0.60382		0.986846	0.156959	0.843041		0.980334	0.0621838	0.937816
	1.30322	476	20		0.993401	0.393566	0.606434		0.986846	0.154894	0.845106		0.980334	0.0609609	0.939039
	1.30595	477	20		0.993401	0.390969	0.609031		0.986846	0.152856	0.847144		0.980334	0.0597621	0.940238
	1.30869	478	20		0.993401	0.388389	0.611611		0.986846	0.150846	0.849154		0.980334	0.0585868	0.941413
	1.31143	479	20		0.993401	0.385826	0.614174		0.986846	0.148862	0.851138		0.980334	0.0574346	0.942565
	1.31417	480	20		0.993401	0.38328	0.61672		0.986846	0.146903	0.853097		0.980334	0.0563052	0.943695
	1.31691	481	20		0.993401	0.380751	0.619249		0.986846	0.144971	0.855029		0.980334	0.0551979	0.944802
	1.31964	482	20		0.993401	0.378238	0.621762		0.986846	0.143064	0.856936		0.980334	0.0541124	0.945888
	1.32238	483	21		0.993073	0.375618	0.624382		0.986193	0.141089	0.858911		0.979361	0.0529955	0.947004
	1.32512	484	21		0.993073	0.373016	0.626984		0.986193	0.139141	0.860859		0.979361	0.0519018	0.948098
	1.32786	485	21		0.993073	0.370432	0.629568		0.986193	0.13722	0.86278		0.979361	0.0508306	0.949169
	1.3306	486	21		0.993073	0.367866	0.632134		0.986193	0.135325	0.864675		0.979361	0.0497815	0.950219
	1.33333	487	21		0.993073	0.365317	0.634683		0.986193	0.133457	0.866543		0.979361	0.0487541	0.951246
	1.33607	488	21		0.993073	0.362787	0.637213		0.986193	0.131614	0.868386		0.979361	0.0477478	0.952252
	1.33881	489	21		0.993073	0.360273	0.639727		0.986193	0.129797	0.870203		0.979361	0.0467624	0.953238
	1.34155	490	22		0.992744	0.357659	0.642341		0.98554	0.12792	0.87208		0.978389	0.0457518	0.954248
	1.34428	491	22		0.992744	0.355064	0.644936		0.98554	0.12607	0.87393		0.978389	0.0447631	0.955237
	1.34702	492	22		0.992744	0.352488	0.647512		0.98554	0.124247	0.875753		0.978389	0.0437957	0.956204
	1.34976	493	22		0.992744	0.34993	0.65007		0.98554	0.122451	0.877549		0.978389	0.0428492	0.957151
	1.3525	494	22		0.992744	0.347391	0.652609		0.98554	0.12068	0.87932		0.978389	0.0419232	0.958077
	1.35524	495	22		0.992744	0.34487	0.65513		0.98554	0.118935	0.881065		0.978389	0.0410172	0.958983
	1.35797	496	22		0.992744	0.342368	0.657632		0.98554	0.117216	0.882784		0.978389	0.0401308	0.959869
	1.36071	497	23		0.992415	0.339771	0.660229		0.984888	0.115444	0.884556		0.977418	0.0392245	0.960775
	1.36345	498	23		0.992415	0.337194	0.662806		0.984888	0.1137	0.8863		0.977418	0.0383388	0.961661
	1.36619	499	23		0.992415	0.334636	0.665364		0.984888	0.111981	0.888019		0.977418	0.037473	0.962527
	1.36893	500	23		0.992415	0.332098	0.667902		0.984888	0.110289	0.889711		0.977418	0.0366268	0.963373
	1.37166	501	23		0.992415	0.329579	0.670421		0.984888	0.108622	0.891378		0.977418	0.0357997	0.9642
	1.3744	502	23		0.992415	0.327079	0.672921		0.984888	0.106981	0.893019		0.977418	0.0349912	0.965009
	1.37714	503	23		0.992415	0.324599	0.675401		0.984888	0.105364	0.894636		0.977418	0.0342011	0.965799
	1.37988	504	24		0.992087	0.32203	0.67797		0.984236	0.103703	0.896297		0.976448	0.0333956	0.966604
	1.38261	505	24		0.992087	0.319482	0.680518		0.984236	0.102069	0.897931		0.976448	0.032609	0.967391
	1.38535	506	24		0.992087	0.316954	0.683046		0.984236	0.10046	0.89954		0.976448	0.031841	0.968159
	1.38809	507	24		0.992087	0.314445	0.685555		0.984236	0.0988759	0.901124		0.976448	0.0310911	0.968909
	1.39083	508	24		0.992087	0.311957	0.688043		0.984236	0.0973172	0.902683		0.976448	0.0303588	0.969641
	1.39357	509	24		0.992087	0.309489	0.690511		0.984236	0.0957832	0.904217		0.976448	0.0296438	0.970356
	1.3963	510	25		0.991758	0.306938	0.693062		0.983585	0.0942109	0.905789		0.975479	0.0289169	0.971083
	1.39904	511	25		0.991758	0.304408	0.695592		0.983585	0.0926644	0.907336		0.975479	0.0282078	0.971792
	1.40178	512	25		0.991758	0.301899	0.698101		0.983585	0.0911433	0.908857		0.975479	0.0275161	0.972484
	1.40452	513	25		0.991758	0.299411	0.700589		0.983585	0.0896471	0.910353		0.975479	0.0268414	0.973159
	1.40726	514	25		0.991758	0.296944	0.703056		0.983585	0.0881756	0.911824		0.975479	0.0261832	0.973817
	1.40999	515	25		0.991758	0.294496	0.705504		0.983585	0.0867281	0.913272		0.975479	0.0255411	0.974459
	1.41273	516	25		0.991758	0.292069	0.707931		0.983585	0.0853045	0.914696		0.975479	0.0249148	0.975085
	1.41547	517	26		0.99143	0.289566	0.710434		0.982934	0.0838486	0.916151		0.97451	0.0242797	0.97572
	1.41821	518	26		0.99143	0.287085	0.712915		0.982934	0.0824177	0.917582		0.97451	0.0236609	0.976339
	1.42094	519	26		0.99143	0.284625	0.715375		0.982934	0.0810111	0.918989		0.97451	0.0230578	0.976942
	1.42368	520	26		0.99143	0.282185	0.717815		0.982934	0.0796286	0.920371		0.97451	0.02247	0.97753
	1.42642	521	26		0.99143	0.279767	0.720233		0.982934	0.0782696	0.92173		0.97451	0.0218973	0.978103
	1.42916	522	26		0.99143	0.27737	0.72263		0.982934	0.0769338	0.923066		0.97451	0.0213391	0.978661
	1.4319	523	27		0.991102	0.274901	0.725099		0.982283	0.0755708	0.924429		0.973543	0.0207745	0.979225
	1.43463	524	27		0.991102	0.272455	0.727545		0.982283	0.074232	0.925768		0.973543	0.0202249	0.979775
	1.43737	525	27		0.991102	0.270031	0.729969		0.982283	0.0729168	0.927083		0.973543	0.0196898	0.98031
	1.44011	526	27		0.991102	0.267628	0.732372		0.982283	0.071625	0.928375		0.973543	0.0191689	0.980831
	1.44285	527	27		0.991102	0.265247	0.734753		0.982283	0.070356	0.929644		0.973543	0.0186617	0.981338
	1.44559	528	28		0.990774	0.2628	0.7372		0.981633	0.0690638	0.930936		0.972577	0.01815	0.98185
	1.44832	529	28		0.990774	0.260375	0.739625		0.981633	0.0677953	0.932205		0.972577	0.0176522	0.982348
	1.45106	530	28		0.990774	0.257973	0.742027		0.981633	0.0665501	0.93345		0.972577	0.0171681	0.982832
	1.4538	531	28		0.990774	0.255593	0.744407		0.981633	0.0653278	0.934672		0.972577	0.0166973	0.983303
	1.45654	532	28		0.990774	0.253235	0.746765		0.981633	0.0641279	0.935872		0.972577	0.0162394	0.983761
	1.45927	533	28		0.990774	0.250899	0.749101		0.981633	0.0629501	0.93705		0.972577	0.0157941	0.984206
	1.46201	534	29		0.990446	0.248502	0.751498		0.980983	0.061753	0.938247		0.971611	0.0153457	0.984654
	1.46475	535	29		0.990446	0.246127	0.753873		0.980983	0.0605787	0.939421		0.971611	0.0149101	0.98509
	1.46749	536	29		0.990446	0.243776	0.756224		0.980983	0.0594267	0.940573		0.971611	0.0144868	0.985513
	1.47023	537	29		0.990446	0.241447	0.758553		0.980983	0.0582966	0.941703		0.971611	0.0140755	0.985924
	1.47296	538	29		0.990446	0.23914	0.76086		0.980983	0.057188	0.942812		0.971611	0.013676	0.986324
	1.4757	539	30		0.990118	0.236777	0.763223		0.980334	0.0560634	0.943937		0.970647	0.0132745	0.986725
	1.47844	540	30		0.990118	0.234437	0.765563		0.980334	0.0549608	0.945039		0.970647	0.0128849	0.987115
	1.48118	541	30		0.990118	0.232121	0.767879		0.980334	0.05388	0.94612		0.970647	0.0125067	0.987493
	1.48392	542	30		0.990118	0.229827	0.770173		0.980334	0.0528204	0.94718		0.970647	0.0121395	0.98786
	1.48665	543	30		0.990118	0.227556	0.772444		0.980334	0.0517816	0.948218		0.970647	0.0117832	0.988217
	1.48939	544	31		0.989791	0.225233	0.774767		0.979685	0.0507297	0.94927		0.969683	0.011426	0.988574
	1.49213	545	31		0.989791	0.222933	0.777067		0.979685	0.0496992	0.950301		0.969683	0.0110796	0.98892
	1.49487	546	31		0.989791	0.220657	0.779343		0.979685	0.0486896	0.95131		0.969683	0.0107437	0.989256
	1.4976	547	31		0.989791	0.218404	0.781596		0.979685	0.0477004	0.9523		0.969683	0.010418	0.989582
	1.50034	548	31		0.989791	0.216175	0.783825		0.979685	0.0467314	0.953269		0.969683	0.0101021	0.989898
	1.50308	549	32		0.989463	0.213897	0.786103		0.979037	0.0457518	0.954248		0.968721	0.00978616	0.990214
	1.50582	550	32		0.989463	0.211643	0.788357		0.979037	0.0447927	0.955207		0.968721	0.00948006	0.99052
	1.50856	551	32		0.989463	0.209413	0.790587		0.979037	0.0438537	0.956146		0.968721	0.00918353	0.990816
	1.51129	552	32		0.989463	0.207206	0.792794		0.979037	0.0429344	0.957066		0.968721	0.00889628	0.991104
	1.51403	553	32		0.989463	0.205023	0.794977		0.979037	0.0420344	0.957966		0.968721	0.00861801	0.991382
	1.51677	554	33		0.989136	0.202795	0.797205		0.978389	0.041126	0.958874		0.967759	0.00834016	0.99166
	1.51951	555	33		0.989136	0.200592	0.799408		0.978389	0.0402372	0.959763		0.967759	0.00807127	0.991929
	1.52225	556	33		0.989136	0.198413	0.801587		0.978389	0.0393676	0.960632		0.967759	0.00781104	0.992189
	1.52498	557	33		0.989136	0.196257	0.803743		0.978389	0.0385169	0.961483		0.967759	0.00755921	0.992441
	1.52772	558	33		0.989136	0.194125	0.805875		0.978389	0.0376845	0.962316		0.967759	0.0073155	0.992685
	1.53046	559	34		0.988808	0.191952	0.808048		0.977742	0.0368457	0.963154		0.966799	0.00707261	0.992927
	1.5332	560	34		0.988808	0.189804	0.810196		0.977742	0.0360256	0.963974		0.966799	0.00683779	0.993162
	1.53593	561	34		0.988808	0.18768	0.81232		0.977742	0.0352237	0.964776		0.966799	0.00661077	0.993389
	1.53867	562	34		0.988808	0.185579	0.814421		0.977742	0.0344397	0.96556		0.966799	0.00639128	0.993609
	1.54141	563	34		0.988808	0.183502	0.816498		0.977742	0.0336731	0.966327		0.966799	0.00617909	0.993821
	1.54415	564	35		0.988481	0.181388	0.818612		0.977094	0.0329018	0.967098		0.965839	0.005968	0.994032
	1.54689	565	35		0.988481	0.179299	0.820701		0.977094	0.0321481	0.967852		0.965839	0.00576413	0.994236
	1.54962	566	35		0.988481	0.177234	0.822766		0.977094	0.0314118	0.968588		0.965839	0.00556722	0.994433
	1.55236	567	35		0.988481	0.175192	0.824808		0.977094	0.0306923	0.969308		0.965839	0.00537704	0.994623
	1.5551	568	36		0.988154	0.173117	0.826883		0.976448	0.0299694	0.970031		0.96488	0.0051882	0.994812
	1.55784	569	36		0.988154	0.171066	0.828934		0.976448	0.0292635	0.970736		0.96488	0.00500599	0.994994
	1.56057	570	36		0.988154	0.169039	0.830961		0.976448	0.0285743	0.971426		0.96488	0.00483019	0.99517
	1.56331	571	36		0.988154	0.167037	0.832963		0.976448	0.0279013	0.972099		0.96488	0.00466055	0.995339
	1.56605	572	37		0.987827	0.165004	0.834996		0.975801	0.0272262	0.972774		0.963923	0.00449241	0.995508
	1.56879	573	37		0.987827	0.162995	0.837005		0.975801	0.0265673	0.973433		0.963923	0.00433034	0.99567
	1.57153	574	37		0.987827	0.161011	0.838989		0.975801	0.0259244	0.974076		0.963923	0.00417411	0.995826
	1.57426	575	37		0.987827	0.159051	0.840949		0.975801	0.0252971	0.974703		0.963923	0.00402352	0.995976
	1.577	576	37		0.987827	0.157114	0.842886		0.975801	0.024685	0.975315		0.963923	0.00387836	0.996122
	1.57974	577	38		0.9875	0.15515	0.84485		0.975156	0.0240717	0.975928		0.962966	0.00373473	0.996265
	1.58248	578	38		0.9875	0.153211	0.846789		0.975156	0.0234736	0.976526		0.962966	0.00359642	0.996404
	1.58522	579	38		0.9875	0.151296	0.848704		0.975156	0.0228904	0.97711		0.962966	0.00346323	0.996537
	1.58795	580	38		0.9875	0.149405	0.850595		0.975156	0.0223217	0.977678		0.962966	0.00333497	0.996665
	1.59069	581	39		0.987173	0.147488	0.852512		0.97451	0.0217528	0.978247		0.96201	0.00320828	0.996792
	1.59343	582	39		0.987173	0.145596	0.854404		0.97451	0.0211983	0.978802		0.96201	0.00308639	0.996914
	1.59617	583	39		0.987173	0.143729	0.856271		0.97451	0.020658	0.979342		0.96201	0.00296914	0.997031
	1.5989	584	39		0.987173	0.141885	0.858115		0.97451	0.0201314	0.979869		0.96201	0.00285634	0.997144
	1.60164	585	40		0.986846	0.140019	0.859981		0.973865	0.0196053	0.980395		0.961055	0.0027451	0.997255
	1.60438	586	40		0.986846	0.138177	0.861823		0.973865	0.0190929	0.980907		0.961055	0.0026382	0.997362
	1.60712	587	40		0.986846	0.136359	0.863641		0.973865	0.0185939	0.981406		0.961055	0.00253545	0.997465
	1.60986	588	40		0.986846	0.134566	0.865434		0.973865	0.018108	0.981892		0.961055	0.00243671	0.997563
	1.61259	589	41		0.98652	0.132752	0.867248		0.973221	0.017623	0.982377		0.960101	0.00233949	0.997661
	1.61533	590	41		0.98652	0.130962	0.869038		0.973221	0.0171511	0.982849		0.960101	0.00224615	0.997754
	1.61807	591	41		0.98652	0.129197	0.870803		0.973221	0.0166918	0.983308		0.960101	0.00215653	0.997843
	1.62081	592	42		0.986193	0.127413	0.872587		0.972577	0.0162341	0.983766		0.959148	0.00206843	0.997932
	1.62355	593	42		0.986193	0.125654	0.874346		0.972577	0.0157889	0.984211		0.959148	0.00198393	0.998016
	1.62628	594	42		0.986193	0.123919	0.876081		0.972577	0.0153559	0.984644		0.959148	0.00190288	0.998097
	1.62902	595	42		0.986193	0.122208	0.877792		0.972577	0.0149348	0.985065		0.959148	0.00182515	0.998175
	1.63176	596	43		0.985867	0.120481	0.879519		0.971933	0.0145156	0.985484		0.958196	0.00174885	0.998251
	1.6345	597	43		0.985867	0.118778	0.881222		0.971933	0.0141082	0.985892		0.958196	0.00167574	0.998324
	1.63723	598	43		0.985867	0.117099	0.882901		0.971933	0.0137122	0.986288		0.958196	0.00160569	0.998394
	1.63997	599	43		0.985867	0.115444	0.884556		0.971933	0.0133274	0.986673		0.958196	0.00153857	0.998461
	1.64271	600	44		0.98554	0.113775	0.886225		0.97129	0.0129447	0.987055		0.957245	0.00147278	0.998527
	1.64545	601	44		0.98554	0.11213	0.88787		0.97129	0.0125731	0.987427		0.957245	0.00140982	0.99859
	1.64819	602	44		0.98554	0.110508	0.889492		0.97129	0.0122121	0.987788		0.957245	0.00134954	0.99865
	1.65092	603	45		0.985214	0.108874	0.891126		0.970647	0.0118536	0.988146		0.956295	0.00129056	0.998709
	1.65366	604	45		0.985214	0.107265	0.892735		0.970647	0.0115057	0.988494		0.956295	0.00123415	0.998766
	1.6564	605	45		0.985214	0.105679	0.894321		0.970647	0.011168	0.988832		0.956295	0.00118021	0.99882
	1.65914	606	45		0.985214	0.104116	0.895884		0.970647	0.0108401	0.98916		0.956295	0.00112863	0.998871
	1.66188	607	46		0.984888	0.102543	0.897457		0.970004	0.010515	0.989485		0.955346	0.00107824	0.998922
	1.66461	608	46		0.984888	0.100993	0.899007		0.970004	0.0101996	0.9898		0.955346	0.00103009	0.99897
	1.66735	609	46		0.984888	0.0994668	0.900533		0.970004	0.00989365	0.990106		0.955346	0.00098409	0.999016
	1.67009	610	47		0.984562	0.0979313	0.902069		0.969362	0.00959053	0.990409		0.954397	0.000939213	0.999061
	1.67283	611	47		0.984562	0.0964194	0.903581		0.969362	0.0092967	0.990703		0.954397	0.000896382	0.999104
	1.67556	612	47		0.984562	0.0949309	0.905069		0.969362	0.00901187	0.990988		0.954397	0.000855505	0.999144
	1.6783	613	48		0.984236	0.0934344	0.906566		0.968721	0.00872999	0.99127		0.95345	0.000815681	0.999184
	1.68104	614	48		0.984236	0.0919615	0.908038		0.968721	0.00845692	0.991543		0.95345	0.000777712	0.999222
	1.68378	615	48		0.984236	0.0905119	0.909488		0.968721	0.0081924	0.991808		0.95345	0.000741509	0.999258
	1.68652	616	48		0.984236	0.0890851	0.910915		0.968721	0.00793615	0.992064		0.95345	0.000706992	0.999293
	1.68925	617	49		0.98391	0.0876517	0.912348		0.96808	0.00768282	0.992317		0.952504	0.000673413	0.999327
	1.69199	618	49		0.98391	0.0862414	0.913759		0.96808	0.00743759	0.992562		0.952504	0.000641428	0.999359
	1.69473	619	49		0.98391	0.0848539	0.915146		0.96808	0.00720018	0.9928		0.952504	0.000610963	0.999389
	1.69747	620	50		0.983585	0.083461	0.916539		0.967439	0.00696573	0.993034		0.951558	0.000581367	0.999419
	1.70021	621	50		0.983585	0.0820909	0.917909		0.967439	0.00673892	0.993261		0.951558	0.000553204	0.999447
	1.70294	622	50		0.983585	0.0807434	0.919257		0.967439	0.0065195	0.993481		0.951558	0.000526406	0.999474
	1.70568	623	51		0.983259	0.0793917	0.920608		0.966799	0.00630304	0.993697		0.950614	0.000500409	0.9995
	1.70842	624	51		0.983259	0.0780626	0.921937		0.966799	0.00609377	0.993906		0.950614	0.000475696	0.999524
	1.71116	625	51		0.983259	0.0767558	0.923244		0.966799	0.00589145	0.994109		0.950614	0.000452203	0.999548
	1.71389	626	52		0.982934	0.0754459	0.924554		0.966159	0.00569208	0.994308		0.94967	0.000429444	0.999571
	1.71663	627	52		0.982934	0.0741583	0.925842		0.966159	0.00549945	0.994501		0.94967	0.00040783	0.999592
	1.71937	628	52		0.982934	0.0728927	0.927107		0.966159	0.00531334	0.994687		0.94967	0.000387304	0.999613
	1.72211	629	53		0.982608	0.071625	0.928375		0.965519	0.00513014	0.99487		0.948728	0.000367446	0.999633
	1.72485	630	53		0.982608	0.0703793	0.929621		0.965519	0.00495325	0.995047		0.948728	0.000348606	0.999651
	1.72758	631	53		0.982608	0.0691553	0.930845		0.965519	0.00478246	0.995218		0.948728	0.000330732	0.999669
	1.73032	632	54		0.982283	0.0679301	0.93207		0.96488	0.0046145	0.995386		0.947786	0.000313463	0.999687
	1.73306	633	54		0.982283	0.0667266	0.933273		0.96488	0.00445244	0.995548		0.947786	0.000297096	0.999703
	1.7358	634	54		0.982283	0.0655444	0.934456		0.96488	0.00429607	0.995704		0.947786	0.000281584	0.999718
	1.73854	635	55		0.981958	0.0643619	0.935638		0.964242	0.00414245	0.995858		0.946845	0.000266616	0.999733
	1.74127	636	55		0.981958	0.0632007	0.936799		0.964242	0.00399433	0.996006		0.946845	0.000252444	0.999748
	1.74401	637	55		0.981958	0.0620604	0.93794		0.964242	0.0038515	0.996149		0.946845	0.000239025	0.999761
	1.74675	638	56		0.981633	0.0609206	0.939079		0.963604	0.00371132	0.996289		0.945905	0.000226095	0.999774
	1.74949	639	56		0.981633	0.0598016	0.940198		0.963604	0.00357624	0.996424		0.945905	0.000213865	0.999786
	1.75222	640	56		0.981633	0.0587033	0.941297		0.963604	0.00344608	0.996554		0.945905	0.000202296	0.999798
	1.75496	641	57		0.981308	0.057606	0.942394		0.962966	0.00331845	0.996682		0.944966	0.000191163	0.999809
	1.7577	642	57		0.981308	0.0565293	0.943471		0.962966	0.00319556	0.996804		0.944966	0.000180642	0.999819
	1.76044	643	58		0.980983	0.0554543	0.944546		0.962329	0.00307518	0.996925		0.944028	0.000170532	0.999829
	1.76318	644	58		0.980983	0.0543997	0.9456		0.962329	0.00295933	0.997041		0.944028	0.000160987	0.999839
	1.76591	645	58		0.980983	0.0533652	0.946635		0.962329	0.00284785	0.997152		0.944028	0.000151976	0.999848
	1.76865	646	59		0.980659	0.0523331	0.947667		0.961692	0.00273875	0.997261		0.943091	0.000143327	0.999857
	1.77139	647	59		0.980659	0.0513209	0.948679		0.961692	0.00263383	0.997366		0.943091	0.000135171	0.999865
	1.77413	648	59		0.980659	0.0503283	0.949672		0.961692	0.00253294	0.997467		0.943091	0.000127478	0.999873
	1.77687	649	60		0.980334	0.0493385	0.950661		0.961055	0.00243429	0.997566		0.942155	0.000120104	0.99988
	1.7796	650	60		0.980334	0.0483683	0.951632		0.961055	0.00233949	0.997661		0.942155	0.000113157	0.999887
	1.78234	651	61		0.98001	0.0474014	0.952599		0.960419	0.00224689	0.997753		0.94122	0.000106506	0.999893
	1.78508	652	61		0.98001	0.0464538	0.953546		0.960419	0.00215796	0.997842		0.94122	0.000100245	0.9999
	1.78782	653	61		0.98001	0.0455252	0.954475		0.960419	0.00207254	0.997927		0.94122	9.43529e-05	0.999906
	1.79055	654	62		0.979685	0.0446004	0.9554		0.959783	0.00198919	0.998011		0.940286	8.87187e-05	0.999911
	1.79329	655	62		0.979685	0.0436943	0.956306		0.959783	0.00190919	0.998091		0.940286	8.34209e-05	0.999917
	1.79603	656	63		0.979361	0.0427925	0.957207		0.959148	0.0018312	0.998169		0.939353	7.83617e-05	0.999922
	1.79877	657	63		0.979361	0.0419093	0.958091		0.959148	0.00175639	0.998244		0.939353	7.36092e-05	0.999926
	1.80151	658	63		0.979361	0.0410444	0.958956		0.959148	0.00168464	0.998315		0.939353	6.9145e-05	0.999931
	1.80424	659	64		0.979037	0.040184	0.959816		0.958513	0.00161475	0.998385		0.93842	6.48871e-05	0.999935
	1.80698	660	64		0.979037	0.0393416	0.960658		0.958513	0.00154776	0.998452		0.93842	6.08913e-05	0.999939
	1.80972	661	65		0.978713	0.0385041	0.961496		0.957879	0.00148257	0.998517		0.937489	5.70849e-05	0.999943
	1.81246	662	65		0.978713	0.0376845	0.962316		0.957879	0.00142012	0.99858		0.937489	5.35165e-05	0.999946
	1.8152	663	65		0.978713	0.0368823	0.963118		0.957879	0.0013603	0.99864		0.937489	5.01711e-05	0.99995
	1.81793	664	66		0.978389	0.0360852	0.963915		0.957245	0.00130214	0.998698		0.936558	4.69882e-05	0.999953
	1.82067	665	66		0.978389	0.0353054	0.964695		0.957245	0.00124647	0.998754		0.936558	4.40071e-05	0.999956
	1.82341	666	67		0.978065	0.034531	0.965469		0.956612	0.00119239	0.998808		0.935629	4.11743e-05	0.999959
	1.82615	667	67		0.978065	0.0337735	0.966226		0.956612	0.00114065	0.998859		0.935629	3.85239e-05	0.999961
	1.82888	668	67		0.978065	0.0330327	0.966967		0.956612	0.00109116	0.998909		0.935629	3.6044e-05	0.999964
	1.83162	669	68		0.977742	0.0322975	0.967703		0.955978	0.00104313	0.998957		0.9347	3.36904e-05	0.999966
	1.83436	670	68		0.977742	0.0315786	0.968421		0.955978	0.000997207	0.999003		0.9347	3.14904e-05	0.999969
	1.8371	671	69		0.977418	0.0308655	0.969135		0.955346	0.000952677	0.999047		0.933772	2.94048e-05	0.999971
	1.83984	672	69		0.977418	0.0301685	0.969832		0.955346	0.000910136	0.99909		0.933772	2.74574e-05	0.999973
	1.84257	673	70		0.977094	0.0294774	0.970523		0.954713	0.000868919	0.999131		0.932845	2.56135e-05	0.999974
	1.84531	674	70		0.977094	0.0288022	0.971198		0.954713	0.000829569	0.99917		0.932845	2.38934e-05	0.999976
	1.84805	675	71		0.976771	0.0281332	0.971867		0.954082	0.000791477	0.999209		0.931919	2.22668e-05	0.999978
	1.85079	676	71		0.976771	0.0274797	0.97252		0.954082	0.000755133	0.999245		0.931919	2.07508e-05	0.999979
	1.85352	677	71		0.976771	0.0268414	0.973159		0.954082	0.000720459	0.99928		0.931919	1.93381e-05	0.999981
	1.85626	678	72		0.976448	0.0262092	0.973791		0.95345	0.000686922	0.999313		0.930994	1.80037e-05	0.999982
	1.859	679	72		0.976448	0.0255919	0.974408		0.95345	0.000654945	0.999345		0.930994	1.67613e-05	0.999983
	1.86174	680	73		0.976125	0.0249809	0.975019		0.952819	0.000624045	0.999376		0.93007	1.55892e-05	0.999984
	1.86448	681	73		0.976125	0.0243845	0.975616		0.952819	0.000594602	0.999405		0.93007	1.4499e-05	0.999986
	1.86721	682	74		0.975801	0.0237944	0.976206		0.952189	0.000566173	0.999434		0.929147	1.34717e-05	0.999987
	1.86995	683	74		0.975801	0.0232186	0.976781		0.952189	0.000539103	0.999461		0.929147	1.25172e-05	0.999987
	1.87269	684	75		0.975479	0.0226492	0.977351		0.951558	0.000512988	0.999487		0.928225	1.16188e-05	0.999988
	1.87543	685	75		0.975479	0.0220938	0.977906		0.951558	0.000488138	0.999512		0.928225	1.07849e-05	0.999989
	1.87817	686	76		0.975156	0.0215449	0.978455		0.950929	0.000464185	0.999536		0.927303	1.00008e-05	0.99999
	1.8809	687	76		0.975156	0.0210097	0.97899		0.950929	0.000441406	0.999559		0.927303	9.2738e-06	0.999991
	1.88364	688	77		0.974833	0.0204809	0.979519		0.950299	0.000419468	0.999581		0.926383	8.59109e-06	0.999991
	1.88638	689	77		0.974833	0.0199655	0.980035		0.950299	0.00039862	0.999601		0.926383	7.95864e-06	0.999992
	1.88912	690	78		0.97451	0.0194566	0.980543		0.94967	0.000378558	0.999621		0.925463	7.36543e-06	0.999993
	1.89185	691	78		0.97451	0.0189606	0.981039		0.94967	0.000359505	0.99964		0.925463	6.81644e-06	0.999993
	1.89459	692	79		0.974188	0.0184712	0.981529		0.949042	0.000341185	0.999659		0.924545	6.3021e-06	0.999994
	1.89733	693	79		0.974188	0.0179944	0.982006		0.949042	0.000323799	0.999676		0.924545	5.82658e-06	0.999994
	1.90007	694	80		0.973865	0.0175241	0.982476		0.948414	0.000307095	0.999693		0.923627	5.38158e-06	0.999995
	1.90281	695	80		0.973865	0.0170662	0.982934		0.948414	0.000291253	0.999709		0.923627	4.97058e-06	0.999995
	1.90554	696	81		0.973543	0.0166146	0.983385		0.947786	0.000276046	0.999724		0.92271	4.5864e-06	0.999995
	1.90828	697	81		0.973543	0.0161751	0.983825		0.947786	0.000261632	0.999738		0.92271	4.23192e-06	0.999996
	1.91102	698	82		0.973221	0.0157419	0.984258		0.947159	0.000247807	0.999752		0.921794	3.90096e-06	0.999996
	1.91376	699	82		0.973221	0.0153203	0.98468		0.947159	0.000234713	0.999765		0.921794	3.59588e-06	0.999996
	1.9165	700	83		0.972899	0.0149051	0.985095		0.946532	0.000222163	0.999778		0.920879	3.31138e-06	0.999997
	1.91923	701	83		0.972899	0.0145012	0.985499		0.946532	0.000210285	0.99979		0.920879	3.04938e-06	0.999997
	1.92197	702	84		0.972577	0.0141035	0.985896		0.945905	0.000198909	0.999801		0.919965	2.80532e-06	0.999997
	1.92471	703	84		0.972577	0.0137168	0.986283		0.945905	0.000188149	0.999812		0.919965	2.5808e-06	0.999997
	1.92745	704	85		0.972255	0.0133362	0.986664		0.945279	0.000177854	0.999822		0.919052	2.37189e-06	0.999998
	1.93018	705	85		0.972255	0.0129662	0.987034		0.945279	0.000168121	0.999832		0.919052	2.17989e-06	0.999998
	1.93292	706	86		0.971933	0.0126022	0.987398		0.944654	0.000158817	0.999841		0.91814	2.00144e-06	0.999998
	1.93566	707	87		0.971611	0.0122445	0.987756		0.944028	0.000149927	0.99985		0.917229	1.83578e-06	0.999998
	1.9384	708	87		0.971611	0.0118969	0.988103		0.944028	0.000141536	0.999858		0.917229	1.68383e-06	0.999998
	1.94114	709	88		0.97129	0.0115553	0.988445		0.943404	0.000133525	0.999866		0.916318	1.54293e-06	0.999998
	1.94387	710	88		0.97129	0.0112236	0.988776		0.943404	0.000125968	0.999874		0.916318	1.41381e-06	0.999999
	1.94661	711	89		0.970968	0.0108977	0.989102		0.942779	0.00011876	0.999881		0.915409	1.29422e-06	0.999999
	1.94935	712	89		0.970968	0.0105813	0.989419		0.942779	0.000111965	0.999888		0.915409	1.18474e-06	0.999999
	1.95209	713	90		0.970647	0.0102707	0.989729		0.942155	0.000105488	0.999895		0.9145	1.08344e-06	0.999999
	1.95483	714	90		0.970647	0.00996926	0.990031		0.942155	9.93862e-05	0.999901		0.9145	9.90807e-07	0.999999
	1.95756	715	91		0.970326	0.00967343	0.990327		0.941532	9.35753e-05	0.999906		0.913592	9.05194e-07	0.999999
	1.9603	716	92		0.970004	0.00938327	0.990617		0.940909	8.80458e-05	0.999912		0.912686	8.26157e-07	0.999999
	1.96304	717	92		0.970004	0.00910181	0.990898		0.940909	8.2843e-05	0.999917		0.912686	7.54022e-07	0.999999
	1.96578	718	93		0.969683	0.00882588	0.991174		0.940286	7.78961e-05	0.999922		0.91178	6.87502e-07	0.999999
	1.96851	719	93		0.969683	0.00855831	0.991442		0.940286	7.32446e-05	0.999927		0.91178	6.2685e-07	0.999999
	1.97125	720	94		0.969362	0.0082961	0.991704		0.939664	6.88253e-05	0.999931		0.910875	5.70982e-07	0.999999
	1.97399	721	95		0.969042	0.00803927	0.991961		0.939042	6.46298e-05	0.999935		0.90997	5.19577e-07	0.999999
	1.97673	722	95		0.969042	0.00779039	0.99221		0.939042	6.06901e-05	0.999939		0.90997	4.72799e-07	1
	1.97947	723	96		0.968721	0.00754671	0.992453		0.93842	5.69528e-05	0.999943		0.909067	4.29806e-07	1
	1.9822	724	96		0.968721	0.00731065	0.992689		0.93842	5.34457e-05	0.999947		0.909067	3.90723e-07	1
	1.98494	725	97		0.9684	0.00707964	0.99292		0.937799	5.01213e-05	0.99995		0.908165	3.54841e-07	1
	1.98768	726	98		0.96808	0.00685366	0.993146		0.937178	4.69726e-05	0.999953		0.907263	3.21934e-07	1
	1.99042	727	98		0.96808	0.00663489	0.993365		0.937178	4.40217e-05	0.999956		0.907263	2.92079e-07	1
	1.99316	728	99		0.967759	0.00642097	0.993579		0.936558	4.12289e-05	0.999959		0.906363	2.6473e-07	1
	1.99589	729	99		0.967759	0.00621396	0.993786		0.936558	3.86133e-05	0.999961		0.906363	2.39941e-07	1
	1.99863	730	100		0.967439	0.00601162	0.993988		0.935938	3.61396e-05	0.999964		0.905463	2.17258e-07	1
	2.00137	731	101		0.967119	0.00581396	0.994186		0.935319	3.38021e-05	0.999966		0.904565	1.96524e-07	1
	2.00411	732	101		0.967119	0.00562279	0.994377		0.935319	3.16157e-05	0.999968		0.904565	1.77768e-07	1
	2.00684	733	102		0.966799	0.0054361	0.994564		0.9347	2.95512e-05	0.99997		0.903667	1.60643e-07	1
	2.00958	734	103		0.966479	0.00525388	0.994746		0.934081	2.76032e-05	0.999972		0.90277	1.45024e-07	1
	2.01232	735	103		0.966479	0.00507776	0.994922		0.934081	2.57837e-05	0.999974		0.90277	1.30923e-07	1
	2.01506	736	104		0.966159	0.00490592	0.995094		0.933463	2.40681e-05	0.999976		0.901874	1.18076e-07	1
	2.0178	737	105		0.965839	0.00473833	0.995262		0.932845	2.24518e-05	0.999978		0.900978	1.06384e-07	1
	2.02053	738	105		0.965839	0.00457647	0.995424		0.932845	2.09441e-05	0.999979		0.900978	9.58498e-08	1
	2.02327	739	106		0.965519	0.00441867	0.995581		0.932228	1.95246e-05	0.99998		0.900084	8.62729e-08	1
	2.02601	740	107		0.9652	0.0042649	0.995735		0.931611	1.81894e-05	0.999982		0.899191	7.75758e-08	1
	2.02875	741	107		0.9652	0.00411648	0.995884		0.931611	1.69454e-05	0.999983		0.899191	6.97554e-08	1
	2.03149	742	108		0.96488	0.00397191	0.996028		0.930994	1.57761e-05	0.999984		0.898298	6.26611e-08	1
	2.03422	743	109		0.964561	0.00383115	0.996169		0.930378	1.46777e-05	0.999985		0.897407	5.62325e-08	1
	2.03696	744	109		0.964561	0.00369538	0.996305		0.930378	1.36558e-05	0.999986		0.897407	5.04634e-08	1
	2.0397	745	110		0.964242	0.00356324	0.996437		0.929762	1.26967e-05	0.999987		0.896516	4.52413e-08	1
	2.04244	746	111		0.963923	0.00343469	0.996565		0.929147	1.17971e-05	0.999988		0.895626	4.05192e-08	1
	2.04517	747	112		0.963604	0.00330968	0.99669		0.928532	1.0954e-05	0.999989		0.894737	3.62541e-08	1
	2.04791	748	112		0.963604	0.00318922	0.996811		0.928532	1.01711e-05	0.99999		0.894737	3.24378e-08	1
	2.05065	749	113		0.963285	0.00307212	0.996928		0.927917	9.43794e-06	0.999991		0.893849	2.89945e-08	1
	2.05339	750	114		0.962966	0.00295835	0.997042		0.927303	8.75184e-06	0.999991		0.892962	2.5891e-08	1
	2.05613	751	114		0.962966	0.00284879	0.997151		0.927303	8.11561e-06	0.999992		0.892962	2.31197e-08	1
	2.05886	752	115		0.962647	0.00274238	0.997258		0.92669	7.52065e-06	0.999992		0.892075	2.06245e-08	1
	2.0616	753	116		0.962329	0.00263907	0.997361		0.926076	6.9647e-06	0.999993		0.89119	1.83803e-08	1
	2.06434	754	117		0.96201	0.00253881	0.997461		0.925463	6.44557e-06	0.999994		0.890305	1.63641e-08	1
	2.06708	755	117		0.96201	0.00244236	0.997558		0.925463	5.96514e-06	0.999994		0.890305	1.4569e-08	1
	2.06982	756	118		0.961692	0.0023488	0.997651		0.924851	5.51686e-06	0.999994		0.889421	1.2958e-08	1
	2.07255	757	119		0.961373	0.00225807	0.997742		0.924239	5.0989e-06	0.999995		0.888539	1.15137e-08	1
	2.07529	758	120		0.961055	0.00217013	0.99783		0.923627	4.70948e-06	0.999995		0.887657	1.02202e-08	1
	2.07803	759	120		0.961055	0.00208562	0.997914		0.923627	4.34981e-06	0.999996		0.887657	9.07204e-09	1
	2.08077	760	121		0.960737	0.00200373	0.997996		0.923016	4.01494e-06	0.999996		0.886776	8.04486e-09	1
	2.0835	761	122		0.960419	0.00192442	0.998076		0.922405	3.7034e-06	0.999996		0.885895	7.1269e-09	1
	2.08624	762	123		0.960101	0.00184764	0.998152		0.921794	3.41377e-06	0.999997		0.885016	6.30742e-09	1
	2.08898	763	123		0.960101	0.00177392	0.998226		0.921794	3.1468e-06	0.999997		0.885016	5.58217e-09	1
	2.09172	764	124		0.959783	0.00170258	0.998297		0.921184	2.89878e-06	0.999997		0.884138	4.93541e-09	1
	2.09446	765	125		0.959466	0.00163357	0.998366		0.920575	2.66854e-06	0.999997		0.88326	4.35925e-09	1
	2.09719	766	126		0.959148	0.00156683	0.998433		0.919965	2.45497e-06	0.999998		0.882383	3.84653e-09	1
	2.09993	767	127		0.958831	0.00150233	0.998498		0.919357	2.25699e-06	0.999998		0.881507	3.39074e-09	1
	2.10267	768	127		0.958831	0.00144048	0.99856		0.919357	2.07498e-06	0.999998		0.881507	2.98896e-09	1
	2.10541	769	128		0.958513	0.00138072	0.998619		0.918748	1.90638e-06	0.999998		0.880632	2.63218e-09	1
	2.10815	770	129		0.958196	0.001323	0.998677		0.91814	1.75033e-06	0.999998		0.879758	2.31568e-09	1
	2.11088	771	130		0.957879	0.00126727	0.998733		0.917532	1.60598e-06	0.999998		0.878885	2.03522e-09	1
	2.11362	772	131		0.957562	0.00121349	0.998787		0.916925	1.47256e-06	0.999999		0.878013	1.78695e-09	1
	2.11636	773	132		0.957245	0.00116161	0.998838		0.916318	1.34934e-06	0.999999		0.877141	1.5674e-09	1
	2.1191	774	132		0.957245	0.00111195	0.998888		0.916318	1.23642e-06	0.999999		0.877141	1.37484e-09	1
	2.12183	775	133		0.956928	0.00106405	0.998936		0.915712	1.13221e-06	0.999999		0.876271	1.20473e-09	1
	2.12457	776	134		0.956612	0.00101788	0.998982		0.915106	1.03609e-06	0.999999		0.875401	1.05462e-09	1
	2.12731	777	135		0.956295	0.000973398	0.999027		0.9145	9.47504e-07	0.999999		0.874532	9.22298e-10	1
	2.13005	778	136		0.955978	0.000930548	0.999069		0.913895	8.65919e-07	0.999999		0.873664	8.05779e-10	1
	2.13279	779	137		0.955662	0.000889289	0.999111		0.91329	7.90835e-07	0.999999		0.872797	7.03281e-10	1
	2.13552	780	138		0.955346	0.000849579	0.99915		0.912686	7.21784e-07	0.999999		0.87193	6.13212e-10	1
	2.13826	781	138		0.955346	0.000811641	0.999188		0.912686	6.58762e-07	0.999999		0.87193	5.34678e-10	1
	2.141	782	139		0.95503	0.000775141	0.999225		0.912081	6.00844e-07	0.999999		0.871065	4.65739e-10	1
	2.14374	783	140		0.954713	0.000740038	0.99926		0.911478	5.47656e-07	0.999999		0.8702	4.05286e-10	1
	2.14648	784	141		0.954397	0.00070629	0.999294		0.910875	4.98846e-07	1		0.869336	3.5233e-10	1
	2.14921	785	142		0.954082	0.000673859	0.999326		0.910272	4.54085e-07	1		0.868474	3.05989e-10	1
	2.15195	786	143		0.953766	0.000642703	0.999357		0.909669	4.13068e-07	1		0.867611	2.6548e-10	1
	2.15469	787	144		0.95345	0.000612786	0.999387		0.909067	3.75506e-07	1		0.86675	2.30105e-10	1
	2.15743	788	145		0.953135	0.000584067	0.999416		0.908466	3.41134e-07	1		0.86589	1.99245e-10	1
	2.16016	789	146		0.952819	0.00055651	0.999443		0.907864	3.09704e-07	1		0.865031	1.72353e-10	1
	2.1629	790	147		0.952504	0.000530078	0.99947		0.907263	2.80983e-07	1		0.864172	1.48943e-10	1
	2.16564	791	148		0.952189	0.000504734	0.999495		0.906663	2.54757e-07	1		0.863314	1.28585e-10	1
	2.16838	792	148		0.952189	0.000480602	0.999519		0.906663	2.30979e-07	1		0.863314	1.11009e-10	1
	2.17112	793	149		0.951873	0.000457473	0.999543		0.906063	2.09281e-07	1		0.862457	9.57404e-11	1
	2.17385	794	150		0.951558	0.000435312	0.999565		0.905463	1.89496e-07	1		0.861601	8.249e-11	1
	2.17659	795	151		0.951243	0.000414088	0.999586		0.904864	1.71468e-07	1		0.860746	7.1003e-11	1
	2.17933	796	152		0.950929	0.000393768	0.999606		0.904265	1.55053e-07	1		0.859892	6.10548e-11	1
	2.18207	797	153		0.950614	0.000374321	0.999626		0.903667	1.40116e-07	1		0.859038	5.24484e-11	1
	2.1848	798	154		0.950299	0.000355717	0.999644		0.903069	1.26535e-07	1		0.858185	4.50105e-11	1
	2.18754	799	155		0.949985	0.000337926	0.999662		0.902471	1.14194e-07	1		0.857334	3.8589e-11	1
	2.19028	800	156		0.94967	0.000320918	0.999679		0.901874	1.02988e-07	1		0.856483	3.30508e-11	1
	2.19302	801	157		0.949356	0.000304665	0.999695		0.901277	9.2821e-08	1		0.855632	2.82793e-11	1
	2.19576	802	158		0.949042	0.00028914	0.999711		0.90068	8.3602e-08	1		0.854783	2.41727e-11	1
	2.19849	803	159		0.948728	0.000274315	0.999726		0.900084	7.52488e-08	1		0.853935	2.06419e-11	1
	2.20123	804	160		0.948414	0.000260164	0.99974		0.899488	6.76854e-08	1		0.853087	1.76093e-11	1
	2.20397	805	161		0.9481	0.000246662	0.999753		0.898893	6.0842e-08	1		0.85224	1.50074e-11	1
	2.20671	806	162		0.947786	0.000233782	0.999766		0.898298	5.46542e-08	1		0.851394	1.27772e-11	1
	2.20945	807	163		0.947472	0.000221502	0.999778		0.897704	4.90633e-08	1		0.850549	1.08676e-11	1
	2.21218	808	164		0.947159	0.000209798	0.99979		0.897109	4.40152e-08	1		0.849705	9.23429e-12	1
	2.21492	809	165		0.946845	0.000198646	0.999801		0.896516	3.94603e-08	1		0.848862	7.83863e-12	1
	2.21766	810	166		0.946532	0.000188025	0.999812		0.895922	3.53534e-08	1		0.848019	6.64731e-12	1
	2.2204	811	167		0.946218	0.000177913	0.999822		0.895329	3.16529e-08	1		0.847177	5.63145e-12	1
	2.22313	812	169		0.945592	0.000168233	0.999832		0.894145	2.83023e-08	1		0.845496	4.76137e-12	1
	2.22587	813	170		0.945279	0.000159027	0.999841		0.893553	2.52896e-08	1		0.844657	4.02172e-12	1
	2.22861	814	171		0.944966	0.000150275	0.99985		0.892962	2.25826e-08	1		0.843819	3.39361e-12	1
	2.23135	815	172		0.944654	0.000141958	0.999858		0.892371	2.01521e-08	1		0.842981	2.86075e-12	1
	2.23409	816	173		0.944341	0.000134057	0.999866		0.89178	1.79712e-08	1		0.842144	2.40916e-12	1
	2.23682	817	174		0.944028	0.000126553	0.999873		0.89119	1.60158e-08	1		0.841308	2.02685e-12	1
	2.23956	818	175		0.943716	0.00011943	0.999881		0.8906	1.42636e-08	1		0.840473	1.70351e-12	1
	2.2423	819	176		0.943404	0.000112671	0.999887		0.89001	1.26948e-08	1		0.839639	1.43033e-12	1
	2.24504	820	177		0.943091	0.000106259	0.999894		0.889421	1.1291e-08	1		0.838806	1.19977e-12	1
	2.24778	821	178		0.942779	0.000100179	0.9999		0.888833	1.00358e-08	1		0.837973	1.00538e-12	1
	2.25051	822	180		0.942155	9.43841e-05	0.999906		0.887657	8.90836e-09	1		0.83631	8.40808e-13	1
	2.25325	823	181		0.941843	8.88951e-05	0.999911		0.887069	7.90233e-09	1		0.83548	7.02478e-13	1
	2.25599	824	182		0.941532	8.36975e-05	0.999916		0.886482	7.00528e-09	1		0.834651	5.86324e-13	1
	2.25873	825	183		0.94122	7.87778e-05	0.999921		0.885895	6.20594e-09	1		0.833823	4.8889e-13	1
	2.26146	826	184		0.940909	7.41227e-05	0.999926		0.885309	5.49418e-09	1		0.832995	4.07243e-13	1
	2.2642	827	185		0.940597	6.97196e-05	0.99993		0.884723	4.86082e-09	1		0.832168	3.38895e-13	1
	2.26694	828	187		0.939975	6.55347e-05	0.999934		0.883552	4.29479e-09	1		0.830517	2.81458e-13	1
	2.26968	829	188		0.939664	6.15805e-05	0.999938		0.882968	3.79216e-09	1		0.829693	2.33523e-13	1
	2.27242	830	189		0.939353	5.78458e-05	0.999942		0.882383	3.34614e-09	1		0.828869	1.9356e-13	1
	2.27515	831	190		0.939042	5.43197e-05	0.999946		0.881799	2.95062e-09	1		0.828046	1.60277e-13	1
	2.27789	832	191		0.938731	5.09915e-05	0.999949		0.881216	2.60014e-09	1		0.827224	1.32585e-13	1
	2.28063	833	193		0.93811	4.78356e-05	0.999952		0.88005	2.28825e-09	1		0.825583	1.0946e-13	1
	2.28337	834	194		0.937799	4.48602e-05	0.999955		0.879467	2.01244e-09	1		0.824763	9.02785e-14	1
	2.28611	835	195		0.937489	4.2056e-05	0.999958		0.878885	1.7687e-09	1		0.823945	7.43845e-14	1
	2.28884	836	196		0.937178	3.94139e-05	0.999961		0.878303	1.55346e-09	1		0.823127	6.12279e-14	1
	2.29158	837	198		0.936558	3.69134e-05	0.999963		0.877141	1.3626e-09	1		0.821494	5.02983e-14	1
	2.29432	838	199		0.936248	3.45601e-05	0.999965		0.876561	1.1944e-09	1		0.820678	4.12788e-14	1
	2.29706	839	200		0.935938	3.23462e-05	0.999968		0.875981	1.04627e-09	1		0.819864	3.3843e-14	1
	2.29979	840	201		0.935629	3.0264e-05	0.99997		0.875401	9.15909e-10	1		0.81905	2.77191e-14	1
	2.30253	841	203		0.935009	2.82971e-05	0.999972		0.874242	8.00727e-10	1		0.817425	2.26583e-14	1
	2.30527	842	204		0.9347	2.64493e-05	0.999974		0.873664	6.99566e-10	1		0.816613	1.8503e-14	1
	2.30801	843	205		0.93439	2.4714e-05	0.999975		0.873086	6.10781e-10	1		0.815803	1.50948e-14	1
	2.31075	844	206		0.934081	2.30849e-05	0.999977		0.872508	5.32911e-10	1		0.814993	1.23022e-14	1
	2.31348	845	208		0.933463	2.15489e-05	0.999978		0.871353	4.64354e-10	1		0.813376	1.00063e-14	1
	2.31622	846	209		0.933154	2.01084e-05	0.99998		0.870776	4.04348e-10	1		0.812569	8.1308e-15	1
	2.31896	847	210		0.932845	1.8758e-05	0.999981		0.8702	3.51864e-10	1		0.811762	6.60028e-15	1
	2.3217	848	212		0.932228	1.74868e-05	0.999983		0.869049	3.05787e-10	1		0.810151	5.34722e-15	1
	2.32444	849	213		0.931919	1.62963e-05	0.999984		0.868474	2.65568e-10	1		0.809347	4.32776e-15	1
	2.32717	850	214		0.931611	1.51818e-05	0.999985		0.867899	2.30486e-10	1		0.808544	3.49918e-15	1
	2.32991	851	216		0.930994	1.41341e-05	0.999986		0.86675	1.99774e-10	1		0.80694	2.82363e-15	1
	2.33265	852	217		0.930686	1.31544e-05	0.999987		0.866177	1.73039e-10	1		0.806139	2.27624e-15	1
	2.33539	853	219		0.93007	1.22346e-05	0.999988		0.865031	1.49684e-10	1		0.804539	1.83132e-15	1
	2.33812	854	220		0.929762	1.13752e-05	0.999989		0.864458	1.29396e-10	1		0.80374	1.47191e-15	1
	2.34086	855	221		0.929455	1.05728e-05	0.999989		0.863886	1.11783e-10	1		0.802943	1.18186e-15	1
	2.3436	856	223		0.928839	9.8204e-06	0.99999		0.862743	9.64402e-11	1		0.801349	9.47081e-16	1
	2.34634	857	224		0.928532	9.11855e-06	0.999991		0.862172	8.3148e-11	1		0.800554	7.58189e-16	1
	2.34908	858	226		0.927917	8.46126e-06	0.999992		0.861031	7.1593e-11	1		0.798966	6.05767e-16	1
	2.35181	859	227		0.92761	7.84876e-06	0.999992		0.860461	6.1603e-11	1		0.798173	4.83507e-16	1
	2.35455	860	229		0.926996	7.27577e-06	0.999993		0.859322	5.29368e-11	1		0.796589	3.85156e-16	1
	2.35729	861	230		0.92669	6.74238e-06	0.999993		0.858754	4.54597e-11	1		0.795798	3.06507e-16	1
	2.36003	862	231		0.926383	6.24603e-06	0.999994		0.858185	3.90128e-11	1		0.795008	2.43675e-16	1
	2.36277	863	233		0.92577	5.78238e-06	0.999994		0.85705	3.34359e-11	1		0.793431	1.93339e-16	1
	2.3655	864	234		0.925463	5.35138e-06	0.999995		0.856483	2.86373e-11	1		0.792643	1.53249e-16	1
	2.36824	865	236		0.924851	4.94923e-06	0.999995		0.855349	2.44949e-11	1		0.79107	1.21231e-16	1
	2.37098	866	237		0.924545	4.57579e-06	0.999995		0.854783	2.09378e-11	1		0.790285	9.5807e-17	1
	2.37372	867	239		0.923933	4.22772e-06	0.999996		0.853652	1.78736e-11	1		0.788717	7.55646e-17	1
	2.37645	868	240		0.923627	3.90484e-06	0.999996		0.853087	1.52477e-11	1		0.787934	5.954e-17	1
	2.37919	869	242		0.923016	3.60423e-06	0.999996		0.851958	1.29904e-11	1		0.786371	4.68205e-17	1
	2.38193	870	243		0.92271	3.32566e-06	0.999997		0.851394	1.106e-11	1		0.78559	3.67817e-17	1
	2.38467	871	245		0.9221	3.06659e-06	0.999997		0.850268	9.40395e-12	1		0.784032	2.8838e-17	1
	2.38741	872	247		0.921489	2.82583e-06	0.999997		0.849143	7.9853e-12	1		0.782476	2.25651e-17	1
	2.39014	873	248		0.921184	2.60311e-06	0.999997		0.848581	6.77617e-12	1		0.781699	1.76391e-17	1
	2.39288	874	250		0.920575	2.39635e-06	0.999998		0.847458	5.74252e-12	1		0.780148	1.37611e-17	1
	2.39562	875	251		0.92027	2.20529e-06	0.999998		0.846897	4.86332e-12	1		0.779374	1.0725e-17	1
	2.39836	876	253		0.919661	2.02812e-06	0.999998		0.845776	4.11328e-12	1		0.777827	8.34223e-18	1
	2.4011	877	255		0.919052	1.86395e-06	0.999998		0.844657	3.47431e-12	1		0.776284	6.47594e-18	1
	2.40383	878	256		0.918748	1.7125e-06	0.999998		0.844098	2.93266e-12	1		0.775513	5.02218e-18	1
	2.40657	879	258		0.91814	1.57232e-06	0.999998		0.842981	2.47218e-12	1		0.773975	3.88704e-18	1
	2.40931	880	259		0.917836	1.44313e-06	0.999999		0.842423	2.08262e-12	1		0.773206	3.00548e-18	1
	2.41205	881	261		0.917229	1.32368e-06	0.999999		0.841308	1.75212e-12	1		0.771672	2.31925e-18	1
	2.41478	882	263		0.916622	1.21331e-06	0.999999		0.840195	1.47213e-12	1		0.770141	1.78615e-18	1
	2.41752	883	264		0.916318	1.11178e-06	0.999999		0.839639	1.23606e-12	1		0.769377	1.37422e-18	1
	2.42026	884	266		0.915712	1.01807e-06	0.999999		0.838528	1.03647e-12	1		0.76785	1.0552e-18	1
	2.423	885	268		0.915106	9.31642e-07	0.999999		0.837419	8.67957e-13	1		0.766326	8.08625e-19	1
	2.42574	886	269		0.914803	8.52269e-07	0.999999		0.836864	7.26362e-13	1		0.765566	6.19055e-19	1
	2.42847	887	271		0.914197	7.79142e-07	0.999999		0.835757	6.07062e-13	1		0.764047	4.72987e-19	1
	2.43121	888	273		0.913592	7.11818e-07	0.999999		0.834651	5.06685e-13	1		0.762531	3.60667e-19	1
	2.43395	889	275		0.912988	6.49881e-07	0.999999		0.833547	4.22345e-13	1		0.761018	2.74474e-19	1
	2.43669	890	276		0.912686	5.93137e-07	0.999999		0.832995	3.51812e-13	1		0.760262	2.08673e-19	1
	2.43943	891	278		0.912081	5.40989e-07	0.999999		0.831893	2.92669e-13	1		0.758754	1.58331e-19	1
	2.44216	892	280		0.911478	4.931e-07	1		0.830792	2.43147e-13	1		0.757248	1.19896e-19	1
	2.4449	893	282		0.910875	4.49152e-07	1		0.829693	2.01738e-13	1		0.755746	9.06109e-20	1
	2.44764	894	283		0.910573	4.08986e-07	1		0.829143	1.67269e-13	1		0.754996	6.84108e-20	1
	2.45038	895	285		0.90997	3.72165e-07	1		0.828046	1.38507e-13	1		0.753498	5.15474e-20	1
	2.45311	896	287		0.909368	3.38435e-07	1		0.826951	1.14538e-13	1		0.752003	3.87638e-20	1
	2.45585	897	289		0.908766	3.07558e-07	1		0.825856	9.45921e-14	1		0.75051	2.90926e-20	1
	2.45859	898	291		0.908165	2.79314e-07	1		0.824763	7.80161e-14	1		0.749021	2.1791e-20	1
	2.46133	899	293		0.907564	2.53495e-07	1		0.823672	6.42597e-14	1		0.747535	1.62895e-20	1
	2.46407	900	294		0.907263	2.29987e-07	1		0.823127	5.28939e-14	1		0.746793	1.21649e-20	1
	2.4668	901	296		0.906663	2.0852e-07	1		0.822038	4.34808e-14	1		0.745311	9.06664e-21	1
	2.46954	902	298		0.906063	1.88933e-07	1		0.82095	3.56956e-14	1		0.743832	6.74406e-21	1
	2.47228	903	300		0.905463	1.71072e-07	1		0.819864	2.92655e-14	1		0.742356	5.0065e-21	1
	2.47502	904	302		0.904864	1.54797e-07	1		0.818779	2.3962e-14	1		0.740884	3.70923e-21	1
	2.47775	905	304		0.904265	1.39977e-07	1		0.817695	1.95936e-14	1		0.739413	2.74265e-21	1
	2.48049	906	306		0.903667	1.26493e-07	1		0.816613	1.60004e-14	1		0.737946	2.02393e-21	1
	2.48323	907	308		0.903069	1.14232e-07	1		0.815533	1.30488e-14	1		0.736482	1.49059e-21	1
	2.48597	908	310		0.902471	1.03091e-07	1		0.814454	1.06277e-14	1		0.735021	1.09561e-21	1
	2.48871	909	312		0.901874	9.29747e-08	1		0.813376	8.6443e-15	1		0.733562	8.03701e-22	1
	2.49144	910	314		0.901277	8.37959e-08	1		0.8123	7.02176e-15	1		0.732107	5.88395e-22	1
	2.49418	911	316		0.90068	7.54734e-08	1		0.811225	5.69623e-15	1		0.730654	4.29913e-22	1
	2.49692	912	318		0.900084	6.79324e-08	1		0.810151	4.61481e-15	1		0.729204	3.13495e-22	1
	2.49966	913	320		0.899488	6.11044e-08	1		0.809079	3.73374e-15	1		0.727757	2.28148e-22	1
	2.5024	914	322		0.898893	5.49263e-08	1		0.808009	3.0169e-15	1		0.726313	1.65707e-22	1
	2.50513	915	324		0.898298	4.93402e-08	1		0.80694	2.43445e-15	1		0.724872	1.20116e-22	1
	2.50787	916	326		0.897704	4.42929e-08	1		0.805872	1.96186e-15	1		0.723434	8.68963e-23	1
	2.51061	917	328		0.897109	3.97356e-08	1		0.804805	1.57891e-15	1		0.721999	6.2739e-23	1
	2.51335	918	330		0.896516	3.56235e-08	1		0.80374	1.26904e-15	1		0.720566	4.52076e-23	1
	2.51608	919	332		0.895922	3.19159e-08	1		0.802677	1.01863e-15	1		0.719136	3.25104e-23	1
	2.51882	920	334		0.895329	2.85753e-08	1		0.801615	8.16546e-16	1		0.717709	2.3333e-23	1
	2.52156	921	336		0.894737	2.55674e-08	1		0.800554	6.53689e-16	1		0.716285	1.67131e-23	1
	2.5243	922	339		0.893849	2.28533e-08	1		0.798966	5.22275e-16	1		0.714154	1.19357e-23	1
	2.52704	923	341		0.893257	2.04139e-08	1		0.797908	4.16728e-16	1		0.712737	8.50705e-24	1
	2.52977	924	343		0.892666	1.82228e-08	1		0.796853	3.32071e-16	1		0.711323	6.05126e-24	1
	2.53251	925	345		0.892075	1.62561e-08	1		0.795798	2.64261e-16	1		0.709912	4.29586e-24	1
	2.53525	926	347		0.891485	1.44921e-08	1		0.794745	2.1002e-16	1		0.708503	3.04363e-24	1
	2.53799	927	349		0.890895	1.29109e-08	1		0.793693	1.66692e-16	1		0.707097	2.15214e-24	1
	2.54073	928	352		0.89001	1.14909e-08	1		0.792119	1.3204e-16	1		0.704994	1.51725e-24	1
	2.54346	929	354		0.889421	1.02202e-08	1		0.79107	1.04453e-16	1		0.703595	1.06753e-24	1
	2.5462	930	356		0.888833	9.08406e-09	1		0.790024	8.25201e-17	1		0.702199	7.49617e-25	1
	2.54894	931	358		0.888245	8.06886e-09	1		0.788978	6.51066e-17	1		0.700806	5.25336e-25	1
	2.55168	932	361		0.887363	7.16001e-09	1		0.787413	5.12657e-17	1		0.698721	3.67063e-25	1
	2.55441	933	363		0.886776	6.34932e-09	1		0.786371	4.03139e-17	1		0.697334	2.55966e-25	1
	2.55715	934	365		0.886189	5.6267e-09	1		0.78533	3.16597e-17	1		0.695951	1.7814e-25	1
	2.55989	935	368		0.885309	4.98137e-09	1		0.783772	2.4814e-17	1		0.69388	1.23608e-25	1
	2.56263	936	370		0.884723	4.40713e-09	1		0.782735	1.94228e-17	1		0.692504	8.55987e-26	1
	2.56537	937	372		0.884138	3.89651e-09	1		0.781699	1.51828e-17	1		0.69113	5.91598e-26	1
	2.5681	938	375		0.88326	3.44163e-09	1		0.780148	1.18448e-17	1		0.689074	4.07655e-26	1
	2.57084	939	377		0.882675	3.03784e-09	1		0.779116	9.22848e-18	1		0.687706	2.80347e-26	1
	2.57358	940	379		0.882091	2.67965e-09	1		0.778085	7.18054e-18	1		0.686342	1.92414e-26	1
	2.57632	941	382		0.881216	2.36135e-09	1		0.776541	5.57599e-18	1		0.6843	1.31669e-26	1
	2.57906	942	384		0.880632	2.07948e-09	1		0.775513	4.32425e-18	1		0.682942	8.99221e-27	1
	2.58179	943	387		0.879758	1.82944e-09	1		0.773975	3.34686e-18	1		0.680911	6.12289e-27	1
	2.58453	944	389		0.879176	1.6084e-09	1		0.772951	2.58696e-18	1		0.67956	4.16087e-27	1
	2.58727	945	392		0.878303	1.41267e-09	1		0.771417	1.99562e-18	1		0.677538	2.81915e-27	1
	2.59001	946	394		0.877722	1.23993e-09	1		0.770396	1.53742e-18	1		0.676194	1.90629e-27	1
	2.59274	947	397		0.876851	1.08723e-09	1		0.768867	1.18207e-18	1		0.674182	1.28519e-27	1
	2.59548	948	399		0.876271	9.52709e-10	1		0.76785	9.07655e-19	1		0.672844	8.64731e-28	1
	2.59822	949	402		0.875401	8.34002e-10	1		0.766326	6.9556e-19	1		0.670843	5.80098e-28	1
	2.60096	950	404		0.874821	7.29603e-10	1		0.765312	5.32321e-19	1		0.669512	3.88383e-28	1
	2.6037	951	407		0.873953	6.37639e-10	1		0.763794	4.06583e-19	1		0.66752	2.59253e-28	1
	2.60643	952	409		0.873375	5.56898e-10	1		0.762783	3.10135e-19	1		0.666196	1.72713e-28	1
	2.60917	953	412		0.872508	4.85897e-10	1		0.76127	2.36096e-19	1		0.664214	1.14719e-28	1
	2.61191	954	415		0.871642	4.23528e-10	1		0.759759	1.79376e-19	1		0.662238	7.5971e-29	1
	2.61465	955	417		0.871065	3.68921e-10	1		0.758754	1.36102e-19	1		0.660924	5.0211e-29	1
	2.61739	956	420		0.8702	3.21035e-10	1		0.757248	1.03063e-19	1		0.658958	3.30869e-29	1
	2.62012	957	423		0.869336	2.79087e-10	1		0.755746	7.78897e-20	1		0.656997	2.1738e-29	1
	2.62286	958	425		0.868761	2.4246e-10	1		0.754746	5.87869e-20	1		0.655694	1.42535e-29	1
	2.6256	959	428		0.867899	2.10431e-10	1		0.753248	4.42812e-20	1		0.653743	9.31812e-30	1
	2.62834	960	431		0.867037	1.82451e-10	1		0.751754	3.32885e-20	1		0.651798	6.07354e-30	1
	2.63107	961	433		0.866463	1.58087e-10	1		0.750759	2.49917e-20	1		0.650505	3.95087e-30	1
	2.63381	962	436		0.865603	1.36841e-10	1		0.749269	1.87255e-20	1		0.64857	2.56241e-30	1
	2.63655	963	439		0.864744	1.18333e-10	1		0.747783	1.40026e-20	1		0.646641	1.65696e-30	1
	2.63929	964	442		0.863886	1.02226e-10	1		0.746299	1.04501e-20	1		0.644717	1.06827e-30	1
	2.64203	965	444		0.863314	8.8253e-11	1		0.745311	7.78859e-21	1		0.643438	6.87366e-31	1
	2.64476	966	447		0.862457	7.61144e-11	1		0.743832	5.7934e-21	1		0.641524	4.40961e-31	1
	2.6475	967	450		0.861601	6.55803e-11	1		0.742356	4.30077e-21	1		0.639615	2.82046e-31	1
	2.65024	968	453		0.860746	5.64479e-11	1		0.740884	3.18637e-21	1		0.637712	1.79864e-31	1
	2.65298	969	456		0.859892	4.85391e-11	1		0.739413	2.35604e-21	1		0.635815	1.1436e-31	1
	2.65572	970	459		0.859038	4.16969e-11	1		0.737946	1.73863e-21	1		0.633924	7.24957e-32	1
	2.65845	971	462		0.858185	3.57837e-11	1		0.736482	1.28047e-21	1		0.632038	4.58201e-32	1
	2.66119	972	465		0.857334	3.06786e-11	1		0.735021	9.41174e-22	1		0.630158	2.88739e-32	1
	2.66393	973	468		0.856483	2.62757e-11	1		0.733562	6.9041e-22	1		0.628283	1.8141e-32	1
	2.66667	974	471		0.855632	2.24823e-11	1		0.732107	5.05454e-22	1		0.626414	1.13638e-32	1
	2.6694	975	474		0.854783	1.92175e-11	1		0.730654	3.69312e-22	1		0.624551	7.09725e-33	1
	2.67214	976	477		0.853935	1.64105e-11	1		0.729204	2.69304e-22	1		0.622693	4.4194e-33	1
	2.67488	977	480		0.853087	1.39996e-11	1		0.727757	1.95988e-22	1		0.62084	2.74375e-33	1
	2.67762	978	483		0.85224	1.1931e-11	1		0.726313	1.42349e-22	1		0.618994	1.69836e-33	1
	2.68036	979	486		0.851394	1.0158e-11	1		0.724872	1.03185e-22	1		0.617152	1.04815e-33	1
	2.68309	980	489		0.850549	8.63986e-12	1		0.723434	7.46472e-23	1		0.615316	6.44942e-34	1
	2.68583	981	492		0.849705	7.34133e-12	1		0.721999	5.38952e-23	1		0.613486	3.95663e-34	1
	2.68857	982	495		0.848862	6.23178e-12	1		0.720566	3.8835e-23	1		0.611661	2.42011e-34	1
	2.69131	983	498		0.848019	5.28467e-12	1		0.719136	2.79277e-23	1		0.609841	1.47588e-34	1
	2.69405	984	501		0.847177	4.47705e-12	1		0.717709	2.0044e-23	1		0.608027	8.97378e-35	1
	2.69678	985	505		0.846056	3.78783e-12	1		0.715811	1.43477e-23	1		0.605617	5.43467e-35	1
	2.69952	986	508		0.845216	3.20154e-12	1		0.714391	1.02499e-23	1		0.603815	3.28153e-35	1
	2.70226	987	511		0.844378	2.70331e-12	1		0.712973	7.30788e-24	1		0.602019	1.97555e-35	1
	2.705	988	514		0.843539	2.28035e-12	1		0.711559	5.19998e-24	1		0.600228	1.18578e-35	1
	2.70773	989	517		0.842702	1.92165e-12	1		0.710147	3.69275e-24	1		0.598442	7.09619e-36	1
	2.71047	990	521		0.841587	1.61724e-12	1		0.708269	2.61546e-24	1		0.59607	4.22982e-36	1
	2.71321	991	524		0.840752	1.3597e-12	1		0.706863	1.84877e-24	1		0.594297	2.51377e-36	1
	2.71595	992	527		0.839917	1.14203e-12	1		0.705461	1.30424e-24	1		0.592529	1.48948e-36	1
	2.71869	993	531		0.838806	9.57943e-13	1		0.703595	9.17655e-25	1		0.59018	8.79061e-37	1
	2.72142	994	534		0.837973	8.0273e-13	1		0.702199	6.44376e-25	1		0.588424	5.1726e-37	1
	2.72416	995	537		0.837141	6.71999e-13	1		0.700806	4.51582e-25	1		0.586673	3.03463e-37	1
	2.7269	996	541		0.836034	5.61814e-13	1		0.698952	3.15635e-25	1		0.584348	1.77328e-37	1
	2.72964	997	544		0.835204	4.69229e-13	1		0.697565	2.20176e-25	1		0.582609	1.03313e-37	1
	2.73238	998	548		0.834099	3.91383e-13	1		0.69572	1.53181e-25	1		0.580299	5.99524e-38	1
	2.73511	999	551		0.833271	3.26128e-13	1		0.69434	1.0636e-25	1		0.578573	3.46868e-38	1
	2.73785	1000	555		0.832168	2.71393e-13	1		0.692504	7.36544e-26	1		0.576279	1.99893e-38	1
	2.74059	1001	558		0.831342	2.25621e-13	1		0.69113	5.09047e-26	1		0.574565	1.14852e-38	1
	2.74333	1002	562		0.830242	1.8732e-13	1		0.689302	3.50887e-26	1		0.572287	6.57281e-39	1
	2.74606	1003	565		0.829418	1.55366e-13	1		0.687934	2.41387e-26	1		0.570585	3.75035e-39	1
	2.7488	1004	569		0.82832	1.28693e-13	1		0.686115	1.65619e-26	1		0.568323	2.13141e-39	1
	2.75154	1005	573		0.827224	1.06458e-13	1		0.6843	1.13333e-26	1		0.56607	1.20653e-39	1
	2.75428	1006	576		0.826403	8.79773e-14	1		0.682942	7.74001e-27	1		0.564386	6.80945e-40	1
	2.75702	1007	580		0.82531	7.26085e-14	1		0.681136	5.272e-27	1		0.562148	3.82792e-40	1
	2.75975	1008	584		0.824218	5.98452e-14	1		0.679335	3.58145e-27	1		0.55992	2.14333e-40	1
	2.76249	1009	587		0.8234	4.92765e-14	1		0.677987	2.42818e-27	1		0.558254	1.19652e-40	1
	2.76523	1010	591		0.82231	4.05206e-14	1		0.676194	1.64192e-27	1		0.556041	6.65315e-41	1
	2.76797	1011	595		0.821222	3.32764e-14	1		0.674405	1.10732e-27	1		0.553836	3.68476e-41	1
	2.7707	1012	599		0.820135	2.72911e-14	1		0.672622	7.44806e-28	1		0.551641	2.03266e-41	1
	2.77344	1013	602		0.819321	2.23602e-14	1		0.671287	4.99979e-28	1		0.55	1.11796e-41	1
	2.77618	1014	606		0.818237	1.82959e-14	1		0.669512	3.34742e-28	1		0.547819	6.12442e-42	1
	2.77892	1015	610		0.817154	1.49506e-14	1		0.667741	2.23521e-28	1		0.545647	3.34177e-42	1
	2.78166	1016	614		0.816073	1.22008e-14	1		0.665975	1.48859e-28	1		0.543484	1.8162e-42	1
	2.78439	1017	618		0.814993	9.94356e-15	1		0.664214	9.88744e-29	1		0.54133	9.83163e-43	1
	2.78713	1018	622		0.813915	8.09321e-15	1		0.662457	6.55e-29	1		0.539184	5.30105e-43	1
	2.78987	1019	626		0.812838	6.57846e-15	1		0.660705	4.32762e-29	1		0.537046	2.84691e-43	1
	2.79261	1020	630		0.811762	5.34015e-15	1		0.658958	2.85172e-29	1		0.534917	1.52286e-43	1
	2.79535	1021	634		0.810688	4.32919e-15	1		0.657215	1.87419e-29	1		0.532796	8.11374e-44	1
	2.79808	1022	638		0.809615	3.50498e-15	1		0.655477	1.22849e-29	1		0.530684	4.30583e-44	1
	2.80082	1023	642		0.808544	2.83393e-15	1		0.653743	8.03116e-30	1		0.52858	2.27598e-44	1
	2.80356	1024	646		0.807474	2.28833e-15	1		0.652014	5.23643e-30	1		0.526485	1.19827e-44	1
	2.8063	1025	650		0.806405	1.84532e-15	1		0.65029	3.4052e-30	1		0.524397	6.28368e-45	1
	2.80903	1026	654		0.805338	1.48611e-15	1		0.64857	2.20851e-30	1		0.522318	3.28208e-45	1
	2.81177	1027	658		0.804273	1.19523e-15	1		0.646855	1.42858e-30	1		0.520248	1.70749e-45	1
	2.81451	1028	662		0.803209	9.60022e-16	1		0.645144	9.21643e-31	1		0.518185	8.84798e-46	1
	2.81725	1029	667		0.80188	7.69823e-16	1		0.643012	5.92627e-31	1		0.515618	4.56218e-46	1
	2.81999	1030	671		0.800819	6.16489e-16	1		0.641311	3.80059e-31	1		0.513574	2.34302e-46	1
	2.82272	1031	675		0.799759	4.93043e-16	1		0.639615	2.43091e-31	1		0.511538	1.19854e-46	1
	2.82546	1032	679		0.798701	3.93794e-16	1		0.637924	1.55074e-31	1		0.50951	6.10671e-47	1
	2.8282	1033	684		0.79738	3.14004e-16	1		0.635815	9.85982e-32	1		0.506987	3.09602e-47	1
	2.83094	1034	688		0.796325	2.50049e-16	1		0.634134	6.25245e-32	1		0.504977	1.56342e-47	1
	2.83368	1035	692		0.795271	1.98857e-16	1		0.632457	3.9544e-32	1		0.502975	7.86359e-48	1
	2.83641	1036	697		0.793956	1.57884e-16	1		0.630367	2.49272e-32	1		0.500483	3.9356e-48	1
	2.83915	1037	701		0.792906	1.25187e-16	1		0.628699	1.56717e-32	1		0.498499	1.96189e-48	1
	2.84189	1038	706		0.791594	9.90971e-17	1		0.626622	9.82024e-33	1		0.49603	9.73158e-49	1
	2.84463	1039	710		0.790547	7.83409e-17	1		0.624964	6.1373e-33	1		0.494064	4.80802e-49	1
	2.84736	1040	715		0.78924	6.18298e-17	1		0.622899	3.82292e-33	1		0.491617	2.3637e-49	1
	2.8501	1041	719		0.788195	4.87339e-17	1		0.621252	2.375e-33	1		0.489668	1.15743e-49	1
	2.85284	1042	724		0.786892	3.83483e-17	1		0.619199	1.47059e-33	1		0.487242	5.63948e-50	1
	2.85558	1043	728		0.78585	3.0136e-17	1		0.617561	9.08181e-34	1		0.48531	2.7369e-50	1
	2.85832	1044	733		0.784551	2.36433e-17	1		0.61552	5.59004e-34	1		0.482907	1.32167e-50	1
	2.86105	1045	738		0.783253	1.85187e-17	1		0.613486	3.42941e-34	1		0.480515	6.3508e-51	1
	2.86379	1046	742		0.782217	1.44856e-17	1		0.611863	2.09833e-34	1		0.47861	3.03956e-51	1
	2.86653	1047	747		0.780923	1.13121e-17	1		0.609841	1.27965e-34	1		0.476239	1.44756e-51	1
	2.86927	1048	752		0.779632	8.81931e-18	1		0.607826	7.77803e-35	1		0.47388	6.85968e-52	1
	2.87201	1049	757		0.778342	6.86445e-18	1		0.605817	4.71206e-35	1		0.471533	3.23457e-52	1
	2.87474	1050	761		0.777313	5.33582e-18	1		0.604215	2.8471e-35	1		0.469664	1.51916e-52	1
	2.87748	1051	766		0.776027	4.14074e-18	1		0.602218	1.71457e-35	1		0.467337	7.0996e-53	1
	2.88022	1052	771		0.774744	3.20801e-18	1		0.600228	1.02913e-35	1		0.465023	3.30148e-53	1
	2.88296	1053	776		0.773462	2.48128e-18	1		0.598244	6.15674e-36	1		0.462719	1.52766e-53	1
	2.88569	1054	781		0.772183	1.916e-18	1		0.596267	3.67106e-36	1		0.460427	7.03375e-54	1
	2.88843	1055	786		0.770906	1.47706e-18	1		0.594297	2.1817e-36	1		0.458147	3.22249e-54	1
	2.89117	1056	791		0.769631	1.13679e-18	1		0.592332	1.29229e-36	1		0.455878	1.46906e-54	1
	2.89391	1057	796		0.768359	8.73462e-19	1		0.590375	7.62936e-37	1		0.45362	6.66395e-55	1
	2.89665	1058	801		0.767088	6.70022e-19	1		0.588424	4.4893e-37	1		0.451373	3.00793e-55	1
	2.89938	1059	806		0.765819	5.13116e-19	1		0.586479	2.63288e-37	1		0.449137	1.35097e-55	1
	2.90212	1060	811		0.764553	3.92304e-19	1		0.584541	1.53903e-37	1		0.446912	6.03766e-56	1
	2.90486	1061	816		0.763288	2.99441e-19	1		0.582609	8.96651e-38	1		0.444699	2.68494e-56	1
	2.9076	1062	821		0.762026	2.28182e-19	1		0.580684	5.2067e-38	1		0.442496	1.18808e-56	1
	2.91034	1063	827		0.760514	1.73536e-19	1		0.578382	3.01146e-38	1		0.439867	5.22596e-57	1
	2.91307	1064	832		0.759256	1.31758e-19	1		0.57647	1.73602e-38	1		0.437689	2.28734e-57	1
	2.91581	1065	837		0.758001	9.98727e-20	1		0.574565	9.97456e-39	1		0.435521	9.96186e-58	1
	2.91855	1066	842		0.756747	7.55784e-20	1		0.572666	5.71209e-39	1		0.433364	4.31711e-58	1
	2.92129	1067	848		0.755246	5.70803e-20	1		0.570396	3.25815e-39	1		0.430789	1.85976e-58	1
	2.92402	1068	853		0.753997	4.30383e-20	1		0.568511	1.8523e-39	1		0.428655	7.97197e-59	1
	2.92676	1069	859		0.752501	3.23864e-20	1		0.566257	1.04888e-39	1		0.426109	3.39693e-59	1
	2.9295	1070	864		0.751256	2.43304e-20	1		0.564386	5.91971e-40	1		0.423998	1.44029e-59	1
	2.93224	1071	870		0.749765	1.82421e-20	1		0.562148	3.32775e-40	1		0.421479	6.07053e-60	1
	2.93498	1072	875		0.748526	1.36547e-20	1		0.56029	1.86451e-40	1		0.419392	2.54593e-60	1
	2.93771	1073	881		0.74704	1.02006e-20	1		0.558069	1.04052e-40	1		0.4169	1.0614e-60	1
	2.94045	1074	886		0.745805	7.60766e-21	1		0.556225	5.78766e-41	1		0.414835	4.40305e-61	1
	2.94319	1075	892		0.744325	5.66258e-21	1		0.55402	3.20648e-41	1		0.412371	1.81569e-61	1
	2.94593	1076	898		0.742848	4.20643e-21	1		0.551823	1.76941e-41	1		0.409921	7.4429e-62	1
	2.94867	1077	903		0.74162	3.11957e-21	1		0.55	9.73174e-42	1		0.407891	3.03589e-62	1
	2.9514	1078	909		0.740148	2.30895e-21	1		0.547819	5.33123e-42	1		0.405467	1.23095e-62	1
	2.95414	1079	915		0.73868	1.70557e-21	1		0.545647	2.90897e-42	1		0.403059	4.96146e-63	1
	2.95688	1080	921		0.737214	1.25737e-21	1		0.543484	1.58098e-42	1		0.400664	1.98788e-63	1
	2.95962	1081	926		0.735995	9.25418e-22	1		0.541688	8.56399e-43	1		0.39868	7.92527e-64	1
	2.96235	1082	932		0.734534	6.79751e-22	1		0.539541	4.62062e-43	1		0.396311	3.14087e-64	1
	2.96509	1083	938		0.733077	4.9831e-22	1		0.537402	2.48313e-43	1		0.393957	1.23737e-64	1
	2.96783	1084	944		0.731622	3.64575e-22	1		0.535271	1.32915e-43	1		0.391616	4.84573e-65	1
	2.97057	1085	950		0.730171	2.66202e-22	1		0.533149	7.08633e-44	1		0.38929	1.88639e-65	1
	2.97331	1086	956		0.728722	1.93987e-22	1		0.531035	3.76309e-44	1		0.386977	7.29991e-66	1
	2.97604	1087	962		0.727276	1.41082e-22	1		0.52893	1.99041e-44	1		0.384678	2.80812e-66	1
	2.97878	1088	968		0.725833	1.02402e-22	1		0.526833	1.04862e-44	1		0.382393	1.0738e-66	1
	2.98152	1089	975		0.724153	7.41547e-23	1		0.524397	5.49891e-45	1		0.379744	4.0777e-67	1
	2.98426	1090	981		0.722716	5.35928e-23	1		0.522318	2.87218e-45	1		0.377488	1.53928e-67	1
	2.987	1091	987		0.721282	3.86555e-23	1		0.520248	1.49425e-45	1		0.375245	5.77608e-68	1
	2.98973	1092	993		0.719851	2.78262e-23	1		0.518185	7.74296e-46	1		0.373016	2.15457e-68	1
	2.99247	1093	999		0.718422	1.9991e-23	1		0.516131	3.99638e-46	1		0.3708	7.98915e-69	1
	2.99521	1094	1006		0.71676	1.43287e-23	1		0.513744	2.05312e-46	1		0.368231	2.94185e-69	1
	2.99795	1095	1012		0.715337	1.02499e-23	1		0.511708	1.0506e-46	1		0.366044	1.07685e-69	1
	3.00068	1096	1019		0.713682	7.31514e-24	1		0.509342	5.35113e-47	1		0.363508	3.91442e-70	1

## Sheet: Pmin
	Data set S5					P Zero catch Mandoul Increased effort
				P(captured	P(NOT
				by 1 trap	captured																										500	0.9	0.95	0.99
		Growth rate	Growth rate	in 1 day)	by 1 trap																										1200	0.9	0.95	0.99
		Per year	Per day		in 1 day)
		10	1.00635	7.52335e-07	0.999999
													132
			Number traps		44				88				0.999901
			P(not captured by any trap in one day)		0.999967				0.999934
													P(no fly caught	P(no fly caught	Confidence
	Year	Day	Expected		P(no fly caught	P(no fly caught	Confidence		P(no fly caught	P(no fly caught	Confidence		on day i)	BY day i)
	365.25	i	population		on day i)	BY day i)			on day i)	BY day i)			0.999901	0.999901	9.93033e-05
	0.00273785	1	1		0.999967	0.999967	3.31022e-05		0.999934	0.999934	6.62033e-05		0.999901	0.999801	0.000198597
	0.0054757	2	1		0.999967	0.999934	6.62033e-05		0.999934	0.999868	0.000132402		0.999901	0.999702	0.00029788
	0.00821355	3	1		0.999967	0.999901	9.93033e-05		0.999934	0.999801	0.000198597		0.999901	0.999603	0.000397154
	0.0109514	4	1		0.999967	0.999868	0.000132402		0.999934	0.999735	0.000264787		0.999901	0.999504	0.000496418
	0.0136893	5	1		0.999967	0.999834	0.0001655		0.999934	0.999669	0.000330973		0.999901	0.999404	0.000595672
	0.0164271	6	1		0.999967	0.999801	0.000198597		0.999934	0.999603	0.000397154		0.999901	0.999305	0.000694916
	0.019165	7	1		0.999967	0.999768	0.000231692		0.999934	0.999537	0.000463331		0.999901	0.999206	0.00079415
	0.0219028	8	1		0.999967	0.999735	0.000264787		0.999934	0.99947	0.000529504		0.999901	0.999107	0.000893375
	0.0246407	9	1		0.999967	0.999702	0.00029788		0.999934	0.999404	0.000595672		0.999901	0.999007	0.000992589
	0.0273785	10	1		0.999967	0.999669	0.000330973		0.999934	0.999338	0.000661836		0.999901	0.998908	0.00109179
	0.0301164	11	1		0.999967	0.999636	0.000364064		0.999934	0.999272	0.000727995		0.999901	0.998809	0.00119099
	0.0328542	12	1		0.999967	0.999603	0.000397154		0.999934	0.999206	0.00079415		0.999901	0.99871	0.00129017
	0.0355921	13	1		0.999967	0.99957	0.000430243		0.999934	0.99914	0.000860301		0.999901	0.998611	0.00138935
	0.0383299	14	1		0.999967	0.999537	0.000463331		0.999934	0.999074	0.000926447		0.999901	0.998511	0.00148851
	0.0410678	15	1		0.999967	0.999504	0.000496418		0.999934	0.999007	0.000992589		0.999901	0.998412	0.00158767
	0.0438056	16	1		0.999967	0.99947	0.000529504		0.999934	0.998941	0.00105873		0.999901	0.998313	0.00168682
	0.0465435	17	1		0.999967	0.999437	0.000562588		0.999934	0.998875	0.00112486		0.999901	0.998214	0.00178595
	0.0492813	18	1		0.999967	0.999404	0.000595672		0.999934	0.998809	0.00119099		0.999901	0.998115	0.00188508
	0.0520192	19	1		0.999967	0.999371	0.000628754		0.999934	0.998743	0.00125711		0.999901	0.998016	0.00198419
	0.054757	20	1		0.999967	0.999338	0.000661836		0.999934	0.998677	0.00132323		0.999901	0.997917	0.0020833
	0.0574949	21	1		0.999967	0.999305	0.000694916		0.999934	0.998611	0.00138935		0.999901	0.997818	0.0021824
	0.0602327	22	1		0.999967	0.999272	0.000727995		0.999934	0.998545	0.00145546		0.999901	0.997719	0.00228148
	0.0629706	23	1		0.999967	0.999239	0.000761073		0.999934	0.998478	0.00152157		0.999901	0.997619	0.00238056
	0.0657084	24	1		0.999967	0.999206	0.00079415		0.999934	0.998412	0.00158767		0.999901	0.99752	0.00247963
	0.0684463	25	1		0.999967	0.999173	0.000827226		0.999934	0.998346	0.00165377		0.999901	0.997421	0.00257868
	0.0711841	26	1		0.999967	0.99914	0.000860301		0.999934	0.99828	0.00171986		0.999901	0.997322	0.00267773
	0.073922	27	1		0.999967	0.999107	0.000893375		0.999934	0.998214	0.00178595		0.999901	0.997223	0.00277677
	0.0766598	28	1		0.999967	0.999074	0.000926447		0.999934	0.998148	0.00185204		0.999901	0.997124	0.0028758
	0.0793977	29	1		0.999967	0.99904	0.000959519		0.999934	0.998082	0.00191812		0.999901	0.997025	0.00297481
	0.0821355	30	1		0.999967	0.999007	0.000992589		0.999934	0.998016	0.00198419		0.999901	0.996926	0.00307382
	0.0848734	31	1		0.999967	0.998974	0.00102566		0.999934	0.99795	0.00205027		0.999901	0.996827	0.00317282
	0.0876112	32	1		0.999967	0.998941	0.00105873		0.999934	0.997884	0.00211633		0.999901	0.996728	0.00327181
	0.0903491	33	1		0.999967	0.998908	0.00109179		0.999934	0.997818	0.0021824		0.999901	0.996629	0.00337079
	0.0930869	34	1		0.999967	0.998875	0.00112486		0.999934	0.997752	0.00224846		0.999901	0.99653	0.00346975
	0.0958248	35	1		0.999967	0.998842	0.00115793		0.999934	0.997685	0.00231451		0.999901	0.996431	0.00356871
	0.0985626	36	1		0.999967	0.998809	0.00119099		0.999934	0.997619	0.00238056		0.999901	0.996332	0.00366766
	0.1013	37	1		0.999967	0.998776	0.00122405		0.999934	0.997553	0.00244661		0.999901	0.996233	0.0037666
	0.104038	38	1		0.999967	0.998743	0.00125711		0.999934	0.997487	0.00251265		0.999901	0.996134	0.00386553
	0.106776	39	1		0.999967	0.99871	0.00129017		0.999934	0.997421	0.00257868		0.999901	0.996036	0.00396445
	0.109514	40	1		0.999967	0.998677	0.00132323		0.999934	0.997355	0.00264472		0.999901	0.995937	0.00406336
	0.112252	41	1		0.999967	0.998644	0.00135629		0.999934	0.997289	0.00271074		0.999901	0.995838	0.00416226
	0.11499	42	1		0.999967	0.998611	0.00138935		0.999934	0.997223	0.00277677		0.999901	0.995739	0.00426115
	0.117728	43	1		0.999967	0.998578	0.00142241		0.999934	0.997157	0.00284279		0.999901	0.99564	0.00436003
	0.120465	44	1		0.999967	0.998545	0.00145546		0.999934	0.997091	0.0029088		0.999901	0.995541	0.0044589
	0.123203	45	1		0.999967	0.998511	0.00148851		0.999934	0.997025	0.00297481		0.999901	0.995442	0.00455776
	0.125941	46	1		0.999967	0.998478	0.00152157		0.999934	0.996959	0.00304082		0.999901	0.995343	0.00465661
	0.128679	47	1		0.999967	0.998445	0.00155462		0.999934	0.996893	0.00310682		0.999901	0.995245	0.00475545
	0.131417	48	1		0.999967	0.998412	0.00158767		0.999934	0.996827	0.00317282		0.999901	0.995146	0.00485428
	0.134155	49	1		0.999967	0.998379	0.00162072		0.999934	0.996761	0.00323881		0.999901	0.995047	0.0049531
	0.136893	50	1		0.999967	0.998346	0.00165377		0.999934	0.996695	0.0033048		0.999901	0.994948	0.00505192
	0.13963	51	1		0.999967	0.998313	0.00168682		0.999934	0.996629	0.00337079		0.999901	0.994849	0.00515072
	0.142368	52	1		0.999967	0.99828	0.00171986		0.999934	0.996563	0.00343677		0.999901	0.99475	0.00524951
	0.145106	53	1		0.999967	0.998247	0.00175291		0.999934	0.996497	0.00350274		0.999901	0.994652	0.00534829
	0.147844	54	1		0.999967	0.998214	0.00178595		0.999934	0.996431	0.00356871		0.999901	0.994553	0.00544706
	0.150582	55	1		0.999967	0.998181	0.00181899		0.999934	0.996365	0.00363468		0.999901	0.994454	0.00554583
	0.15332	56	1		0.999967	0.998148	0.00185204		0.999934	0.996299	0.00370064		0.999901	0.994355	0.00564458
	0.156057	57	1		0.999967	0.998115	0.00188508		0.999934	0.996233	0.0037666		0.999901	0.994257	0.00574332
	0.158795	58	1		0.999967	0.998082	0.00191812		0.999934	0.996167	0.00383256		0.999901	0.994158	0.00584205
	0.161533	59	1		0.999967	0.998049	0.00195116		0.999934	0.996101	0.0038985		0.999901	0.994059	0.00594078
	0.164271	60	1		0.999967	0.998016	0.00198419		0.999934	0.996036	0.00396445		0.999901	0.993961	0.00603949
	0.167009	61	1		0.999967	0.997983	0.00201723		0.999934	0.99597	0.00403039		0.999901	0.993862	0.00613819
	0.169747	62	1		0.999967	0.99795	0.00205027		0.999934	0.995904	0.00409633		0.999901	0.993763	0.00623689
	0.172485	63	1		0.999967	0.997917	0.0020833		0.999934	0.995838	0.00416226		0.999901	0.993664	0.00633557
	0.175222	64	1		0.999967	0.997884	0.00211633		0.999934	0.995772	0.00422819		0.999901	0.993566	0.00643425
	0.17796	65	1		0.999967	0.997851	0.00214937		0.999934	0.995706	0.00429411		0.999901	0.993467	0.00653291
	0.180698	66	1		0.999967	0.997818	0.0021824		0.999934	0.99564	0.00436003		0.999901	0.993368	0.00663157
	0.183436	67	1		0.999967	0.997785	0.00221543		0.999934	0.995574	0.00442594		0.999901	0.99327	0.00673021
	0.186174	68	1		0.999967	0.997752	0.00224846		0.999934	0.995508	0.00449185		0.999901	0.993171	0.00682884
	0.188912	69	1		0.999967	0.997719	0.00228148		0.999934	0.995442	0.00455776		0.999901	0.993073	0.00692747
	0.19165	70	1		0.999967	0.997685	0.00231451		0.999934	0.995376	0.00462366		0.999901	0.992974	0.00702609
	0.194387	71	1		0.999967	0.997652	0.00234754		0.999934	0.99531	0.00468956		0.999901	0.992875	0.00712469
	0.197125	72	1		0.999967	0.997619	0.00238056		0.999934	0.995245	0.00475545		0.999901	0.992777	0.00722329
	0.199863	73	1		0.999967	0.997586	0.00241358		0.999934	0.995179	0.00482134		0.999901	0.992678	0.00732187
	0.202601	74	1		0.999967	0.997553	0.00244661		0.999934	0.995113	0.00488722		0.999901	0.99258	0.00742045
	0.205339	75	1		0.999967	0.99752	0.00247963		0.999934	0.995047	0.0049531		0.999901	0.992481	0.00751902
	0.208077	76	1		0.999967	0.997487	0.00251265		0.999934	0.994981	0.00501898		0.999901	0.992382	0.00761757
	0.210815	77	1		0.999967	0.997454	0.00254567		0.999934	0.994915	0.00508485		0.999901	0.992284	0.00771612
	0.213552	78	1		0.999967	0.997421	0.00257868		0.999934	0.994849	0.00515072		0.999901	0.992185	0.00781466
	0.21629	79	1		0.999967	0.997388	0.0026117		0.999934	0.994783	0.00521658		0.999901	0.992087	0.00791318
	0.219028	80	1		0.999967	0.997355	0.00264472		0.999934	0.994718	0.00528244		0.999901	0.991988	0.0080117
	0.221766	81	1		0.999967	0.997322	0.00267773		0.999934	0.994652	0.00534829		0.999901	0.99189	0.00811021
	0.224504	82	1		0.999967	0.997289	0.00271074		0.999934	0.994586	0.00541414		0.999901	0.991791	0.00820871
	0.227242	83	1		0.999967	0.997256	0.00274376		0.999934	0.99452	0.00547999		0.999901	0.991693	0.00830719
	0.229979	84	1		0.999967	0.997223	0.00277677		0.999934	0.994454	0.00554583		0.999901	0.991594	0.00840567
	0.232717	85	1		0.999967	0.99719	0.00280978		0.999934	0.994388	0.00561166		0.999901	0.991496	0.00850414
	0.235455	86	1		0.999967	0.997157	0.00284279		0.999934	0.994323	0.00567749		0.999901	0.991397	0.0086026
	0.238193	87	1		0.999967	0.997124	0.0028758		0.999934	0.994257	0.00574332		0.999901	0.991299	0.00870105
	0.240931	88	1		0.999967	0.997091	0.0029088		0.999934	0.994191	0.00580914		0.999901	0.991201	0.00879949
	0.243669	89	1		0.999967	0.997058	0.00294181		0.999934	0.994125	0.00587496		0.999901	0.991102	0.00889792
	0.246407	90	1		0.999967	0.997025	0.00297481		0.999934	0.994059	0.00594078		0.999901	0.991004	0.00899634
	0.249144	91	1		0.999967	0.996992	0.00300782		0.999934	0.993993	0.00600659		0.999901	0.990905	0.00909475
	0.251882	92	1		0.999967	0.996959	0.00304082		0.999934	0.993928	0.00607239		0.999901	0.990807	0.00919315
	0.25462	93	1		0.999967	0.996926	0.00307382		0.999934	0.993862	0.00613819		0.999901	0.990708	0.00929154
	0.257358	94	1		0.999967	0.996893	0.00310682		0.999934	0.993796	0.00620399		0.999901	0.99061	0.00938992
	0.260096	95	1		0.999967	0.99686	0.00313982		0.999934	0.99373	0.00626978		0.999901	0.990512	0.00948829
	0.262834	96	1		0.999967	0.996827	0.00317282		0.999934	0.993664	0.00633557		0.999901	0.990413	0.00958665
	0.265572	97	1		0.999967	0.996794	0.00320582		0.999934	0.993599	0.00640136		0.999901	0.990315	0.009685
	0.268309	98	1		0.999967	0.996761	0.00323881		0.999934	0.993533	0.00646714		0.999901	0.990217	0.00978334
	0.271047	99	1		0.999967	0.996728	0.00327181		0.999934	0.993467	0.00653291		0.999901	0.990118	0.00988168
	0.273785	100	1		0.999967	0.996695	0.0033048		0.999934	0.993401	0.00659868		0.999901	0.99002	0.00998
	0.276523	101	1		0.999967	0.996662	0.00333779		0.999934	0.993336	0.00666445		0.999901	0.989922	0.0100783
	0.279261	102	1		0.999967	0.996629	0.00337079		0.999934	0.99327	0.00673021		0.999901	0.989823	0.0101766
	0.281999	103	1		0.999967	0.996596	0.00340378		0.999934	0.993204	0.00679597		0.999901	0.989725	0.0102749
	0.284736	104	1		0.999967	0.996563	0.00343677		0.999934	0.993138	0.00686172		0.999901	0.989627	0.0103732
	0.287474	105	1		0.999967	0.99653	0.00346975		0.999934	0.993073	0.00692747		0.999901	0.989529	0.0104715
	0.290212	106	1		0.999967	0.996497	0.00350274		0.999934	0.993007	0.00699321		0.999901	0.98943	0.0105697
	0.29295	107	1		0.999967	0.996464	0.00353573		0.999934	0.992941	0.00705896		0.999901	0.989332	0.010668
	0.295688	108	1		0.999967	0.996431	0.00356871		0.999934	0.992875	0.00712469		0.999901	0.989234	0.0107662
	0.298426	109	1		0.999967	0.996398	0.0036017		0.999934	0.99281	0.00719042		0.999901	0.989136	0.0108645
	0.301164	110	1		0.999967	0.996365	0.00363468		0.999934	0.992744	0.00725615		0.999801	0.988939	0.0110609
	0.303901	111	2		0.999934	0.996299	0.00370064		0.999868	0.992612	0.00738759		0.999801	0.988743	0.0112573
	0.306639	112	2		0.999934	0.996233	0.0037666		0.999868	0.992481	0.00751902		0.999801	0.988546	0.0114537
	0.309377	113	2		0.999934	0.996167	0.00383256		0.999868	0.99235	0.00765042		0.999801	0.98835	0.01165
	0.312115	114	2		0.999934	0.996101	0.0038985		0.999868	0.992218	0.00778181		0.999801	0.988154	0.0118463
	0.314853	115	2		0.999934	0.996036	0.00396445		0.999868	0.992087	0.00791318		0.999801	0.987957	0.0120425
	0.317591	116	2		0.999934	0.99597	0.00403039		0.999868	0.991955	0.00804454		0.999801	0.987761	0.0122387
	0.320329	117	2		0.999934	0.995904	0.00409633		0.999868	0.991824	0.00817587		0.999801	0.987565	0.0124349
	0.323066	118	2		0.999934	0.995838	0.00416226		0.999868	0.991693	0.00830719		0.999801	0.987369	0.012631
	0.325804	119	2		0.999934	0.995772	0.00422819		0.999868	0.991562	0.0084385		0.999801	0.987173	0.0128271
	0.328542	120	2		0.999934	0.995706	0.00429411		0.999868	0.99143	0.00856978		0.999801	0.986977	0.0130231
	0.33128	121	2		0.999934	0.99564	0.00436003		0.999868	0.991299	0.00870105		0.999801	0.986781	0.0132192
	0.334018	122	2		0.999934	0.995574	0.00442594		0.999868	0.991168	0.0088323		0.999801	0.986585	0.0134151
	0.336756	123	2		0.999934	0.995508	0.00449185		0.999868	0.991036	0.00896353		0.999801	0.986389	0.0136111
	0.339493	124	2		0.999934	0.995442	0.00455776		0.999868	0.990905	0.00909475		0.999801	0.986193	0.013807
	0.342231	125	2		0.999934	0.995376	0.00462366		0.999868	0.990774	0.00922595		0.999801	0.985997	0.0140028
	0.344969	126	2		0.999934	0.99531	0.00468956		0.999868	0.990643	0.00935713		0.999801	0.985801	0.0141986
	0.347707	127	2		0.999934	0.995245	0.00475545		0.999868	0.990512	0.00948829		0.999801	0.985606	0.0143944
	0.350445	128	2		0.999934	0.995179	0.00482134		0.999868	0.990381	0.00961944		0.999801	0.98541	0.0145901
	0.353183	129	2		0.999934	0.995113	0.00488722		0.999868	0.990249	0.00975056		0.999801	0.985214	0.0147858
	0.355921	130	2		0.999934	0.995047	0.0049531		0.999868	0.990118	0.00988168		0.999801	0.985019	0.0149815
	0.358658	131	2		0.999934	0.994981	0.00501898		0.999868	0.989987	0.0100128		0.999801	0.984823	0.0151771
	0.361396	132	2		0.999934	0.994915	0.00508485		0.999868	0.989856	0.0101438		0.999801	0.984627	0.0153727
	0.364134	133	2		0.999934	0.994849	0.00515072		0.999868	0.989725	0.0102749		0.999801	0.984432	0.0155682
	0.366872	134	2		0.999934	0.994783	0.00521658		0.999868	0.989594	0.0104059		0.999801	0.984236	0.0157637
	0.36961	135	2		0.999934	0.994718	0.00528244		0.999868	0.989463	0.010537		0.999801	0.984041	0.0159592
	0.372348	136	2		0.999934	0.994652	0.00534829		0.999868	0.989332	0.010668		0.999801	0.983845	0.0161546
	0.375086	137	2		0.999934	0.994586	0.00541414		0.999868	0.989201	0.010799		0.999801	0.98365	0.01635
	0.377823	138	2		0.999934	0.99452	0.00547999		0.999868	0.98907	0.0109299		0.999801	0.983455	0.0165454
	0.380561	139	2		0.999934	0.994454	0.00554583		0.999868	0.988939	0.0110609		0.999801	0.983259	0.0167407
	0.383299	140	2		0.999934	0.994388	0.00561166		0.999868	0.988808	0.0111918		0.999801	0.983064	0.016936
	0.386037	141	2		0.999934	0.994323	0.00567749		0.999868	0.988677	0.0113228		0.999801	0.982869	0.0171312
	0.388775	142	2		0.999934	0.994257	0.00574332		0.999868	0.988546	0.0114537		0.999801	0.982674	0.0173264
	0.391513	143	2		0.999934	0.994191	0.00580914		0.999868	0.988415	0.0115845		0.999801	0.982478	0.0175215
	0.394251	144	2		0.999934	0.994125	0.00587496		0.999868	0.988285	0.0117154		0.999801	0.982283	0.0177167
	0.396988	145	2		0.999934	0.994059	0.00594078		0.999868	0.988154	0.0118463		0.999801	0.982088	0.0179117
	0.399726	146	2		0.999934	0.993993	0.00600659		0.999868	0.988023	0.0119771		0.999801	0.981893	0.0181068
	0.402464	147	2		0.999934	0.993928	0.00607239		0.999868	0.987892	0.0121079		0.999801	0.981698	0.0183018
	0.405202	148	2		0.999934	0.993862	0.00613819		0.999868	0.987761	0.0122387		0.999801	0.981503	0.0184967
	0.40794	149	2		0.999934	0.993796	0.00620399		0.999868	0.987631	0.0123695		0.999801	0.981308	0.0186917
	0.410678	150	2		0.999934	0.99373	0.00626978		0.999868	0.9875	0.0125003		0.999801	0.981113	0.0188866
	0.413415	151	2		0.999934	0.993664	0.00633557		0.999868	0.987369	0.012631		0.999801	0.980919	0.0190814
	0.416153	152	2		0.999934	0.993599	0.00640136		0.999868	0.987238	0.0127617		0.999801	0.980724	0.0192762
	0.418891	153	2		0.999934	0.993533	0.00646714		0.999868	0.987108	0.0128924		0.999801	0.980529	0.019471
	0.421629	154	2		0.999934	0.993467	0.00653291		0.999868	0.986977	0.0130231		0.999801	0.980334	0.0196657
	0.424367	155	2		0.999934	0.993401	0.00659868		0.999868	0.986846	0.0131538		0.999801	0.98014	0.0198604
	0.427105	156	2		0.999934	0.993336	0.00666445		0.999868	0.986716	0.0132845		0.999801	0.979945	0.020055
	0.429843	157	2		0.999934	0.99327	0.00673021		0.999868	0.986585	0.0134151		0.999801	0.97975	0.0202497
	0.43258	158	2		0.999934	0.993204	0.00679597		0.999868	0.986454	0.0135458		0.999801	0.979556	0.0204442
	0.435318	159	2		0.999934	0.993138	0.00686172		0.999868	0.986324	0.0136764		0.999801	0.979361	0.0206388
	0.438056	160	2		0.999934	0.993073	0.00692747		0.999868	0.986193	0.013807		0.999801	0.979167	0.0208333
	0.440794	161	2		0.999934	0.993007	0.00699321		0.999868	0.986062	0.0139375		0.999801	0.978972	0.0210277
	0.443532	162	2		0.999934	0.992941	0.00705896		0.999868	0.985932	0.0140681		0.999801	0.978778	0.0212222
	0.44627	163	2		0.999934	0.992875	0.00712469		0.999868	0.985801	0.0141986		0.999801	0.978583	0.0214165
	0.449008	164	2		0.999934	0.99281	0.00719042		0.999868	0.985671	0.0143291		0.999801	0.978389	0.0216109
	0.451745	165	2		0.999934	0.992744	0.00725615		0.999868	0.98554	0.0144596		0.999801	0.978195	0.0218052
	0.454483	166	2		0.999934	0.992678	0.00732187		0.999868	0.98541	0.0145901		0.999801	0.978001	0.0219994
	0.457221	167	2		0.999934	0.992612	0.00738759		0.999868	0.985279	0.0147206		0.999801	0.977806	0.0221937
	0.459959	168	2		0.999934	0.992547	0.00745331		0.999868	0.985149	0.0148511		0.999801	0.977612	0.0223879
	0.462697	169	2		0.999934	0.992481	0.00751902		0.999868	0.985019	0.0149815		0.999801	0.977418	0.022582
	0.465435	170	2		0.999934	0.992415	0.00758472		0.999868	0.984888	0.0151119		0.999801	0.977224	0.0227761
	0.468172	171	2		0.999934	0.99235	0.00765042		0.999868	0.984758	0.0152423		0.999801	0.97703	0.0229702
	0.47091	172	2		0.999934	0.992284	0.00771612		0.999868	0.984627	0.0153727		0.999801	0.976836	0.0231642
	0.473648	173	2		0.999934	0.992218	0.00778181		0.999868	0.984497	0.0155031		0.999801	0.976642	0.0233582
	0.476386	174	2		0.999934	0.992153	0.0078475		0.999868	0.984367	0.0156334		0.999702	0.976351	0.0236492
	0.479124	175	3		0.999901	0.992054	0.00794602		0.999801	0.984171	0.0158289		0.999702	0.97606	0.02394
	0.481862	176	3		0.999901	0.991955	0.00804454		0.999801	0.983976	0.0160244		0.999702	0.975769	0.0242307
	0.4846	177	3		0.999901	0.991857	0.00814304		0.999801	0.98378	0.0162198		0.999702	0.975479	0.0245214
	0.487337	178	3		0.999901	0.991758	0.00824154		0.999801	0.983585	0.0164152		0.999702	0.975188	0.024812
	0.490075	179	3		0.999901	0.99166	0.00834002		0.999801	0.98339	0.0166105		0.999702	0.974898	0.0251025
	0.492813	180	3		0.999901	0.991562	0.0084385		0.999801	0.983194	0.0168058		0.999702	0.974607	0.0253929
	0.495551	181	3		0.999901	0.991463	0.00853696		0.999801	0.982999	0.017001		0.999702	0.974317	0.0256832
	0.498289	182	3		0.999901	0.991365	0.00863542		0.999801	0.982804	0.0171963		0.999702	0.974027	0.0259734
	0.501027	183	3		0.999901	0.991266	0.00873386		0.999801	0.982609	0.0173914		0.999702	0.973736	0.0262636
	0.503765	184	3		0.999901	0.991168	0.0088323		0.999801	0.982413	0.0175866		0.999702	0.973446	0.0265536
	0.506502	185	3		0.999901	0.991069	0.00893073		0.999801	0.982218	0.0177817		0.999702	0.973156	0.0268436
	0.50924	186	3		0.999901	0.990971	0.00902914		0.999801	0.982023	0.0179768		0.999702	0.972867	0.0271335
	0.511978	187	3		0.999901	0.990872	0.00912755		0.999801	0.981828	0.0181718		0.999702	0.972577	0.0274233
	0.514716	188	3		0.999901	0.990774	0.00922595		0.999801	0.981633	0.0183668		0.999702	0.972287	0.027713
	0.517454	189	3		0.999901	0.990676	0.00932433		0.999801	0.981438	0.0185617		0.999702	0.971997	0.0280026
	0.520192	190	3		0.999901	0.990577	0.00942271		0.999801	0.981243	0.0187566		0.999702	0.971708	0.0282921
	0.52293	191	3		0.999901	0.990479	0.00952108		0.999801	0.981048	0.0189515		0.999702	0.971418	0.0285816
	0.525667	192	3		0.999901	0.990381	0.00961944		0.999801	0.980854	0.0191463		0.999702	0.971129	0.028871
	0.528405	193	3		0.999901	0.990282	0.00971778		0.999801	0.980659	0.0193411		0.999702	0.97084	0.0291602
	0.531143	194	3		0.999901	0.990184	0.00981612		0.999801	0.980464	0.0195359		0.999702	0.970551	0.0294494
	0.533881	195	3		0.999901	0.990086	0.00991445		0.999801	0.980269	0.0197306		0.999702	0.970261	0.0297385
	0.536619	196	3		0.999901	0.989987	0.0100128		0.999801	0.980075	0.0199253		0.999702	0.969972	0.0300276
	0.539357	197	3		0.999901	0.989889	0.0101111		0.999801	0.97988	0.0201199		0.999702	0.969683	0.0303165
	0.542094	198	3		0.999901	0.989791	0.0102094		0.999801	0.979685	0.0203145		0.999702	0.969395	0.0306054
	0.544832	199	3		0.999901	0.989692	0.0103077		0.999801	0.979491	0.0205091		0.999702	0.969106	0.0308941
	0.54757	200	3		0.999901	0.989594	0.0104059		0.999801	0.979296	0.0207036		0.999702	0.968817	0.0311828
	0.550308	201	3		0.999901	0.989496	0.0105042		0.999801	0.979102	0.0208981		0.999702	0.968529	0.0314714
	0.553046	202	3		0.999901	0.989398	0.0106025		0.999801	0.978907	0.0210925		0.999702	0.96824	0.0317599
	0.555784	203	3		0.999901	0.989299	0.0107007		0.999801	0.978713	0.0212869		0.999702	0.967952	0.0320483
	0.558522	204	3		0.999901	0.989201	0.010799		0.999801	0.978519	0.0214813		0.999702	0.967663	0.0323366
	0.561259	205	3		0.999901	0.989103	0.0108972		0.999801	0.978324	0.0216756		0.999702	0.967375	0.0326249
	0.563997	206	3		0.999901	0.989005	0.0109954		0.999801	0.97813	0.0218699		0.999702	0.967087	0.0329131
	0.566735	207	3		0.999901	0.988906	0.0110936		0.999801	0.977936	0.0220642		0.999702	0.966799	0.0332011
	0.569473	208	3		0.999901	0.988808	0.0111918		0.999801	0.977742	0.0222584		0.999702	0.966511	0.0334891
	0.572211	209	3		0.999901	0.98871	0.01129		0.999801	0.977547	0.0224526		0.999702	0.966223	0.033777
	0.574949	210	3		0.999901	0.988612	0.0113882		0.999801	0.977353	0.0226467		0.999702	0.965935	0.0340648
	0.577687	211	3		0.999901	0.988514	0.0114864		0.999801	0.977159	0.0228408		0.999702	0.965647	0.0343526
	0.580424	212	3		0.999901	0.988415	0.0115845		0.999801	0.976965	0.0230349		0.999702	0.96536	0.0346402
	0.583162	213	3		0.999901	0.988317	0.0116827		0.999801	0.976771	0.0232289		0.999702	0.965072	0.0349278
	0.5859	214	3		0.999901	0.988219	0.0117808		0.999801	0.976577	0.0234229		0.999702	0.964785	0.0352153
	0.588638	215	3		0.999901	0.988121	0.011879		0.999801	0.976383	0.0236168		0.999702	0.964497	0.0355027
	0.591376	216	3		0.999901	0.988023	0.0119771		0.999801	0.976189	0.0238107		0.999702	0.96421	0.03579
	0.594114	217	3		0.999901	0.987925	0.0120752		0.999801	0.975995	0.0240046		0.999702	0.963923	0.0360772
	0.596851	218	3		0.999901	0.987827	0.0121733		0.999801	0.975802	0.0241984		0.999702	0.963636	0.0363643
	0.599589	219	3		0.999901	0.987729	0.0122714		0.999801	0.975608	0.0243922		0.999702	0.963349	0.0366514
	0.602327	220	3		0.999901	0.987631	0.0123695		0.999801	0.975414	0.024586		0.999603	0.962966	0.037034
	0.605065	221	4		0.999868	0.9875	0.0125003		0.999735	0.975156	0.0248443		0.999603	0.962584	0.0374164
	0.607803	222	4		0.999868	0.987369	0.012631		0.999735	0.974898	0.0251025		0.999603	0.962201	0.0377987
	0.610541	223	4		0.999868	0.987238	0.0127617		0.999735	0.974639	0.0253606		0.999603	0.961819	0.0381808
	0.613279	224	4		0.999868	0.987108	0.0128924		0.999735	0.974381	0.0256187		0.999603	0.961437	0.0385628
	0.616016	225	4		0.999868	0.986977	0.0130231		0.999735	0.974123	0.0258767		0.999603	0.961055	0.0389447
	0.618754	226	4		0.999868	0.986846	0.0131538		0.999735	0.973865	0.0261346		0.999603	0.960674	0.0393264
	0.621492	227	4		0.999868	0.986716	0.0132845		0.999735	0.973608	0.0263925		0.999603	0.960292	0.0397079
	0.62423	228	4		0.999868	0.986585	0.0134151		0.999735	0.97335	0.0266503		0.999603	0.959911	0.0400893
	0.626968	229	4		0.999868	0.986454	0.0135458		0.999735	0.973092	0.026908		0.999603	0.959529	0.0404705
	0.629706	230	4		0.999868	0.986324	0.0136764		0.999735	0.972834	0.0271657		0.999603	0.959148	0.0408516
	0.632444	231	4		0.999868	0.986193	0.013807		0.999735	0.972577	0.0274233		0.999603	0.958767	0.0412325
	0.635181	232	4		0.999868	0.986062	0.0139375		0.999735	0.972319	0.0276808		0.999603	0.958387	0.0416133
	0.637919	233	4		0.999868	0.985932	0.0140681		0.999735	0.972062	0.0279383		0.999603	0.958006	0.0419939
	0.640657	234	4		0.999868	0.985801	0.0141986		0.999735	0.971804	0.0281956		0.999603	0.957626	0.0423744
	0.643395	235	4		0.999868	0.985671	0.0143291		0.999735	0.971547	0.028453		0.999603	0.957245	0.0427547
	0.646133	236	4		0.999868	0.98554	0.0144596		0.999735	0.97129	0.0287102		0.999603	0.956865	0.0431349
	0.648871	237	4		0.999868	0.98541	0.0145901		0.999735	0.971033	0.0289674		0.999603	0.956485	0.0435149
	0.651608	238	4		0.999868	0.985279	0.0147206		0.999735	0.970775	0.0292245		0.999603	0.956105	0.0438948
	0.654346	239	4		0.999868	0.985149	0.0148511		0.999735	0.970518	0.0294816		0.999603	0.955725	0.0442745
	0.657084	240	4		0.999868	0.985019	0.0149815		0.999735	0.970261	0.0297385		0.999603	0.955346	0.0446541
	0.659822	241	4		0.999868	0.984888	0.0151119		0.999735	0.970005	0.0299955		0.999603	0.954966	0.0450335
	0.66256	242	4		0.999868	0.984758	0.0152423		0.999735	0.969748	0.0302523		0.999603	0.954587	0.0454128
	0.665298	243	4		0.999868	0.984627	0.0153727		0.999735	0.969491	0.0305091		0.999603	0.954208	0.0457919
	0.668036	244	4		0.999868	0.984497	0.0155031		0.999735	0.969234	0.0307658		0.999603	0.953829	0.0461709
	0.670773	245	4		0.999868	0.984367	0.0156334		0.999735	0.968978	0.0310224		0.999603	0.95345	0.0465497
	0.673511	246	4		0.999868	0.984236	0.0157637		0.999735	0.968721	0.031279		0.999603	0.953072	0.0469283
	0.676249	247	4		0.999868	0.984106	0.0158941		0.999735	0.968464	0.0315355		0.999603	0.952693	0.0473069
	0.678987	248	4		0.999868	0.983976	0.0160244		0.999735	0.968208	0.0317919		0.999603	0.952315	0.0476852
	0.681725	249	4		0.999868	0.983845	0.0161546		0.999735	0.967952	0.0320483		0.999603	0.951937	0.0480634
	0.684463	250	4		0.999868	0.983715	0.0162849		0.999735	0.967695	0.0323046		0.999603	0.951558	0.0484415
	0.687201	251	4		0.999868	0.983585	0.0164152		0.999735	0.967439	0.0325608		0.999603	0.951181	0.0488194
	0.689938	252	4		0.999868	0.983455	0.0165454		0.999735	0.967183	0.032817		0.999603	0.950803	0.0491972
	0.692676	253	4		0.999868	0.983324	0.0166756		0.999735	0.966927	0.0330731		0.999603	0.950425	0.0495748
	0.695414	254	4		0.999868	0.983194	0.0168058		0.999735	0.966671	0.0333291		0.999603	0.950048	0.0499523
	0.698152	255	4		0.999868	0.983064	0.016936		0.999735	0.966415	0.0335851		0.999504	0.949576	0.0504239
	0.70089	256	5		0.999834	0.982901	0.0170987		0.999669	0.966095	0.033905		0.999504	0.949105	0.0508953
	0.703628	257	5		0.999834	0.982739	0.0172613		0.999669	0.965775	0.0342247		0.999504	0.948634	0.0513664
	0.706366	258	5		0.999834	0.982576	0.017424		0.999669	0.965456	0.0345444		0.999504	0.948163	0.0518373
	0.709103	259	5		0.999834	0.982413	0.0175866		0.999669	0.965136	0.0348639		0.999504	0.947692	0.052308
	0.711841	260	5		0.999834	0.982251	0.0177492		0.999669	0.964817	0.0351833		0.999504	0.947222	0.0527785
	0.714579	261	5		0.999834	0.982088	0.0179117		0.999669	0.964497	0.0355027		0.999504	0.946751	0.0532487
	0.717317	262	5		0.999834	0.981926	0.0180743		0.999669	0.964178	0.0358219		0.999504	0.946281	0.0537187
	0.720055	263	5		0.999834	0.981763	0.0182368		0.999669	0.963859	0.036141		0.999504	0.945812	0.0541884
	0.722793	264	5		0.999834	0.981601	0.0183993		0.999669	0.96354	0.03646		0.999504	0.945342	0.054658
	0.72553	265	5		0.999834	0.981438	0.0185617		0.999669	0.963221	0.0367789		0.999504	0.944873	0.0551272
	0.728268	266	5		0.999834	0.981276	0.0187242		0.999669	0.962902	0.0370977		0.999504	0.944404	0.0555963
	0.731006	267	5		0.999834	0.981113	0.0188866		0.999669	0.962584	0.0374164		0.999504	0.943935	0.0560651
	0.733744	268	5		0.999834	0.980951	0.0190489		0.999669	0.962265	0.037735		0.999504	0.943466	0.0565337
	0.736482	269	5		0.999834	0.980789	0.0192113		0.999669	0.961947	0.0380535		0.999504	0.942998	0.057002
	0.73922	270	5		0.999834	0.980626	0.0193736		0.999669	0.961628	0.0383719		0.999504	0.94253	0.0574702
	0.741958	271	5		0.999834	0.980464	0.0195359		0.999669	0.96131	0.0386901		0.999504	0.942062	0.0579381
	0.744695	272	5		0.999834	0.980302	0.0196982		0.999669	0.960992	0.0390083		0.999504	0.941594	0.0584057
	0.747433	273	5		0.999834	0.98014	0.0198604		0.999669	0.960674	0.0393264		0.999504	0.941127	0.0588731
	0.750171	274	5		0.999834	0.979977	0.0200226		0.999669	0.960356	0.0396443		0.999504	0.94066	0.0593403
	0.752909	275	5		0.999834	0.979815	0.0201848		0.999669	0.960038	0.0399622		0.999504	0.940193	0.0598073
	0.755647	276	5		0.999834	0.979653	0.020347		0.999669	0.95972	0.0402799		0.999504	0.939726	0.060274
	0.758385	277	5		0.999834	0.979491	0.0205091		0.999669	0.959402	0.0405975		0.999504	0.939259	0.0607405
	0.761123	278	5		0.999834	0.979329	0.0206712		0.999669	0.959085	0.0409151		0.999504	0.938793	0.0612068
	0.76386	279	5		0.999834	0.979167	0.0208333		0.999669	0.958767	0.0412325		0.999504	0.938327	0.0616728
	0.766598	280	5		0.999834	0.979005	0.0209953		0.999669	0.95845	0.0415498		0.999504	0.937861	0.0621386
	0.769336	281	5		0.999834	0.978843	0.0211573		0.999669	0.958133	0.0418671		0.999504	0.937396	0.0626042
	0.772074	282	5		0.999834	0.978681	0.0213193		0.999669	0.957816	0.0421842		0.999504	0.93693	0.0630695
	0.774812	283	5		0.999834	0.978519	0.0214813		0.999669	0.957499	0.0425012		0.999504	0.936465	0.0635346
	0.77755	284	5		0.999834	0.978357	0.0216433		0.999669	0.957182	0.0428181		0.999404	0.935908	0.0640925
	0.780287	285	6		0.999801	0.978162	0.0218376		0.999603	0.956802	0.0431982		0.999404	0.93535	0.06465
	0.783025	286	6		0.999801	0.977968	0.0220318		0.999603	0.956422	0.0435782		0.999404	0.934793	0.0652071
	0.785763	287	6		0.999801	0.977774	0.022226		0.999603	0.956042	0.0439581		0.999404	0.934236	0.0657639
	0.788501	288	6		0.999801	0.97758	0.0224202		0.999603	0.955662	0.0443378		0.999404	0.93368	0.0663204
	0.791239	289	6		0.999801	0.977386	0.0226144		0.999603	0.955283	0.0447173		0.999404	0.933123	0.0668766
	0.793977	290	6		0.999801	0.977192	0.0228085		0.999603	0.954903	0.0450967		0.999404	0.932568	0.0674324
	0.796715	291	6		0.999801	0.976997	0.0230025		0.999603	0.954524	0.045476		0.999404	0.932012	0.067988
	0.799452	292	6		0.999801	0.976803	0.0231966		0.999603	0.954145	0.0458551		0.999404	0.931457	0.0685431
	0.80219	293	6		0.999801	0.976609	0.0233906		0.999603	0.953766	0.046234		0.999404	0.930902	0.069098
	0.804928	294	6		0.999801	0.976415	0.0235845		0.999603	0.953387	0.0466128		0.999404	0.930348	0.0696525
	0.807666	295	6		0.999801	0.976222	0.0237784		0.999603	0.953009	0.0469914		0.999404	0.929793	0.0702067
	0.810404	296	6		0.999801	0.976028	0.0239723		0.999603	0.95263	0.0473699		0.999404	0.929239	0.0707605
	0.813142	297	6		0.999801	0.975834	0.0241661		0.999603	0.952252	0.0477483		0.999404	0.928686	0.071314
	0.81588	298	6		0.999801	0.97564	0.0243599		0.999603	0.951874	0.0481265		0.999404	0.928133	0.0718672
	0.818617	299	6		0.999801	0.975446	0.0245537		0.999603	0.951495	0.0485045		0.999404	0.92758	0.0724201
	0.821355	300	6		0.999801	0.975253	0.0247474		0.999603	0.951118	0.0488824		0.999404	0.927027	0.0729726
	0.824093	301	6		0.999801	0.975059	0.0249411		0.999603	0.95074	0.0492601		0.999404	0.926475	0.0735248
	0.826831	302	6		0.999801	0.974865	0.0251347		0.999603	0.950362	0.0496377		0.999404	0.925923	0.0740767
	0.829569	303	6		0.999801	0.974672	0.0253283		0.999603	0.949985	0.0500152		0.999404	0.925372	0.0746283
	0.832307	304	6		0.999801	0.974478	0.0255219		0.999603	0.949608	0.0503925		0.999404	0.924821	0.0751795
	0.835044	305	6		0.999801	0.974285	0.0257154		0.999603	0.94923	0.0507696		0.999404	0.92427	0.0757304
	0.837782	306	6		0.999801	0.974091	0.0259089		0.999603	0.948853	0.0511466		0.999404	0.923719	0.0762809
	0.84052	307	6		0.999801	0.973898	0.0261024		0.999603	0.948477	0.0515234		0.999404	0.923169	0.0768312
	0.843258	308	6		0.999801	0.973704	0.0262958		0.999603	0.9481	0.0519001		0.999305	0.922527	0.0774727
	0.845996	309	7		0.999768	0.973479	0.0265214		0.999537	0.947661	0.0523394		0.999305	0.921886	0.0781138
	0.848734	310	7		0.999768	0.973253	0.0267469		0.999537	0.947222	0.0527785		0.999305	0.921246	0.0787544
	0.851472	311	7		0.999768	0.973028	0.0269724		0.999537	0.946783	0.0532174		0.999305	0.920605	0.0793946
	0.854209	312	7		0.999768	0.972802	0.0271979		0.999537	0.946344	0.053656		0.999305	0.919966	0.0800343
	0.856947	313	7		0.999768	0.972577	0.0274233		0.999537	0.945905	0.0540945		0.999305	0.919326	0.0806736
	0.859685	314	7		0.999768	0.972351	0.0276486		0.999537	0.945467	0.0545328		0.999305	0.918688	0.0813125
	0.862423	315	7		0.999768	0.972126	0.0278739		0.999537	0.945029	0.0549708		0.999305	0.918049	0.0819509
	0.865161	316	7		0.999768	0.971901	0.0280991		0.999537	0.944591	0.0554087		0.999305	0.917411	0.0825889
	0.867899	317	7		0.999768	0.971676	0.0283243		0.999537	0.944154	0.0558464		0.999305	0.916774	0.0832264
	0.870637	318	7		0.999768	0.971451	0.0285494		0.999537	0.943716	0.0562838		0.999305	0.916137	0.0838635
	0.873374	319	7		0.999768	0.971225	0.0287745		0.999537	0.943279	0.0567211		0.999305	0.9155	0.0845001
	0.876112	320	7		0.999768	0.971	0.0289995		0.999537	0.942842	0.0571581		0.999305	0.914864	0.0851363
	0.87885	321	7		0.999768	0.970775	0.0292245		0.999537	0.942405	0.057595		0.999305	0.914228	0.085772
	0.881588	322	7		0.999768	0.970551	0.0294494		0.999537	0.941968	0.0580316		0.999305	0.913593	0.0864074
	0.884326	323	7		0.999768	0.970326	0.0296743		0.999537	0.941532	0.058468		0.999305	0.912958	0.0870422
	0.887064	324	7		0.999768	0.970101	0.0298991		0.999537	0.941096	0.0589043		0.999305	0.912323	0.0876767
	0.889802	325	7		0.999768	0.969876	0.0301239		0.999537	0.94066	0.0593403		0.999305	0.911689	0.0883106
	0.892539	326	7		0.999768	0.969651	0.0303486		0.999537	0.940224	0.0597762		0.999305	0.911056	0.0889442
	0.895277	327	7		0.999768	0.969427	0.0305733		0.999537	0.939788	0.0602118		0.999305	0.910423	0.0895773
	0.898015	328	7		0.999768	0.969202	0.0307979		0.999537	0.939353	0.0606472		0.999305	0.90979	0.09021
	0.900753	329	7		0.999768	0.968978	0.0310224		0.999537	0.938918	0.0610825		0.999206	0.909068	0.0909325
	0.903491	330	8		0.999735	0.968721	0.031279		0.99947	0.93842	0.0615796		0.999206	0.908346	0.0916544
	0.906229	331	8		0.999735	0.968464	0.0315355		0.99947	0.937923	0.0620765		0.999206	0.907624	0.0923758
	0.908966	332	8		0.999735	0.968208	0.0317919		0.99947	0.937427	0.0625732		0.999206	0.906903	0.0930966
	0.911704	333	8		0.999735	0.967952	0.0320483		0.99947	0.93693	0.0630695		0.999206	0.906183	0.0938168
	0.914442	334	8		0.999735	0.967695	0.0323046		0.99947	0.936434	0.0635656		0.999206	0.905464	0.0945364
	0.91718	335	8		0.999735	0.967439	0.0325608		0.99947	0.935939	0.0640615		0.999206	0.904744	0.0952555
	0.919918	336	8		0.999735	0.967183	0.032817		0.99947	0.935443	0.0645571		0.999206	0.904026	0.095974
	0.922656	337	8		0.999735	0.966927	0.0330731		0.99947	0.934948	0.0650524		0.999206	0.903308	0.0966919
	0.925394	338	8		0.999735	0.966671	0.0333291		0.99947	0.934453	0.0655474		0.999206	0.902591	0.0974093
	0.928131	339	8		0.999735	0.966415	0.0335851		0.99947	0.933958	0.0660422		0.999206	0.901874	0.0981261
	0.930869	340	8		0.999735	0.966159	0.033841		0.99947	0.933463	0.0665368		0.999206	0.901158	0.0988423
	0.933607	341	8		0.999735	0.965903	0.0340968		0.99947	0.932969	0.067031		0.999206	0.900442	0.099558
	0.936345	342	8		0.999735	0.965647	0.0343526		0.99947	0.932475	0.0675251		0.999206	0.899727	0.100273
	0.939083	343	8		0.999735	0.965392	0.0346083		0.99947	0.931981	0.0680188		0.999206	0.899012	0.100988
	0.941821	344	8		0.999735	0.965136	0.0348639		0.99947	0.931488	0.0685123		0.999206	0.898298	0.101702
	0.944559	345	8		0.999735	0.964881	0.0351194		0.99947	0.930994	0.0690055		0.999206	0.897585	0.102415
	0.947296	346	8		0.999735	0.964625	0.0353749		0.99947	0.930502	0.0694985		0.999206	0.896872	0.103128
	0.950034	347	8		0.999735	0.96437	0.0356304		0.99947	0.930009	0.0699912		0.999206	0.89616	0.10384
	0.952772	348	8		0.999735	0.964114	0.0358857		0.99947	0.929516	0.0704836		0.999107	0.895359	0.104641
	0.95551	349	9		0.999702	0.963827	0.0361729		0.999404	0.928963	0.0710373		0.999107	0.89456	0.10544
	0.958248	350	9		0.999702	0.96354	0.03646		0.999404	0.928409	0.0715907		0.999107	0.89376	0.10624
	0.960986	351	9		0.999702	0.963253	0.036747		0.999404	0.927856	0.0721437		0.999107	0.892962	0.107038
	0.963723	352	9		0.999702	0.962966	0.037034		0.999404	0.927304	0.0726964		0.999107	0.892164	0.107836
	0.966461	353	9		0.999702	0.962679	0.0373208		0.999404	0.926751	0.0732488		0.999107	0.891367	0.108633
	0.969199	354	9		0.999702	0.962392	0.0376076		0.999404	0.926199	0.0738008		0.999107	0.890571	0.109429
	0.971937	355	9		0.999702	0.962106	0.0378942		0.999404	0.925647	0.0743525		0.999107	0.889775	0.110225
	0.974675	356	9		0.999702	0.961819	0.0381808		0.999404	0.925096	0.0749039		0.999107	0.88898	0.11102
	0.977413	357	9		0.999702	0.961533	0.0384673		0.999404	0.924545	0.075455		0.999107	0.888186	0.111814
	0.980151	358	9		0.999702	0.961246	0.0387538		0.999404	0.923994	0.0760057		0.999107	0.887393	0.112607
	0.982888	359	9		0.999702	0.96096	0.0390401		0.999404	0.923444	0.0765561		0.999107	0.8866	0.1134
	0.985626	360	9		0.999702	0.960674	0.0393264		0.999404	0.922894	0.0771061		0.999107	0.885808	0.114192
	0.988364	361	9		0.999702	0.960387	0.0396125		0.999404	0.922344	0.0776559		0.999107	0.885016	0.114984
	0.991102	362	9		0.999702	0.960101	0.0398986		0.999404	0.921795	0.0782053		0.999107	0.884226	0.115774
	0.99384	363	9		0.999702	0.959815	0.0401846		0.999404	0.921246	0.0787544		0.999107	0.883436	0.116564
	0.996578	364	9		0.999702	0.959529	0.0404705		0.999404	0.920697	0.0793032		0.999107	0.882647	0.117353
	0.999316	365	9		0.999702	0.959244	0.0407563		0.999404	0.920148	0.0798516		0.999007	0.88177	0.11823
	1.00205	366	10		0.999669	0.958926	0.0410738		0.999338	0.919539	0.0804606		0.999007	0.880895	0.119105
	1.00479	367	10		0.999669	0.958609	0.0413912		0.999338	0.918931	0.0810692		0.999007	0.880021	0.119979
	1.00753	368	10		0.999669	0.958292	0.0417085		0.999338	0.918323	0.0816773		0.999007	0.879147	0.120853
	1.01027	369	10		0.999669	0.957974	0.0420256		0.999338	0.917715	0.0822851		0.999007	0.878275	0.121725
	1.013	370	10		0.999669	0.957657	0.0423427		0.999338	0.917108	0.0828925		0.999007	0.877403	0.122597
	1.01574	371	10		0.999669	0.95734	0.0426597		0.999338	0.916501	0.0834995		0.999007	0.876532	0.123468
	1.01848	372	10		0.999669	0.957023	0.0429765		0.999338	0.915894	0.084106		0.999007	0.875662	0.124338
	1.02122	373	10		0.999669	0.956707	0.0432933		0.999338	0.915288	0.0847122		0.999007	0.874793	0.125207
	1.02396	374	10		0.999669	0.95639	0.0436099		0.999338	0.914682	0.085318		0.999007	0.873925	0.126075
	1.02669	375	10		0.999669	0.956074	0.0439264		0.999338	0.914077	0.0859233		0.999007	0.873057	0.126943
	1.02943	376	10		0.999669	0.955757	0.0442429		0.999338	0.913472	0.0865283		0.999007	0.87219	0.12781
	1.03217	377	10		0.999669	0.955441	0.0445592		0.999338	0.912867	0.0871329		0.999007	0.871325	0.128675
	1.03491	378	10		0.999669	0.955125	0.0448754		0.999338	0.912263	0.0877371		0.999007	0.87046	0.12954
	1.03765	379	10		0.999669	0.954808	0.0451915		0.999338	0.911659	0.0883408		0.999007	0.869596	0.130404
	1.04038	380	10		0.999669	0.954492	0.0455076		0.999338	0.911056	0.0889442		0.998908	0.868646	0.131354
	1.04312	381	11		0.999636	0.954145	0.0458551		0.999272	0.910393	0.0896074		0.998908	0.867698	0.132302
	1.04586	382	11		0.999636	0.953798	0.0462024		0.999272	0.90973	0.0902702		0.998908	0.866751	0.133249
	1.0486	383	11		0.999636	0.95345	0.0465497		0.999272	0.909068	0.0909325		0.998908	0.865804	0.134196
	1.05133	384	11		0.999636	0.953103	0.0468968		0.999272	0.908406	0.0915943		0.998908	0.864859	0.135141
	1.05407	385	11		0.999636	0.952756	0.0472438		0.999272	0.907744	0.0922556		0.998908	0.863915	0.136085
	1.05681	386	11		0.999636	0.952409	0.0475906		0.999272	0.907084	0.0929164		0.998908	0.862972	0.137028
	1.05955	387	11		0.999636	0.952063	0.0479374		0.999272	0.906423	0.0935768		0.998908	0.862029	0.137971
	1.06229	388	11		0.999636	0.951716	0.048284		0.999272	0.905763	0.0942366		0.998908	0.861088	0.138912
	1.06502	389	11		0.999636	0.95137	0.0486305		0.999272	0.905104	0.094896		0.998908	0.860148	0.139852
	1.06776	390	11		0.999636	0.951023	0.0489768		0.999272	0.904445	0.0955549		0.998908	0.859209	0.140791
	1.0705	391	11		0.999636	0.950677	0.0493231		0.999272	0.903787	0.0962134		0.998908	0.858271	0.141729
	1.07324	392	11		0.999636	0.950331	0.0496692		0.999272	0.903129	0.0968713		0.998908	0.857334	0.142666
	1.07598	393	11		0.999636	0.949985	0.0500152		0.999272	0.902471	0.0975288		0.998809	0.856313	0.143687
	1.07871	394	12		0.999603	0.949608	0.0503925		0.999206	0.901754	0.0982455		0.998809	0.855293	0.144707
	1.08145	395	12		0.999603	0.94923	0.0507696		0.999206	0.901038	0.0989616		0.998809	0.854274	0.145726
	1.08419	396	12		0.999603	0.948853	0.0511466		0.999206	0.900323	0.0996772		0.998809	0.853257	0.146743
	1.08693	397	12		0.999603	0.948477	0.0515234		0.999206	0.899608	0.100392		0.998809	0.852241	0.147759
	1.08966	398	12		0.999603	0.9481	0.0519001		0.999206	0.898893	0.101107		0.998809	0.851226	0.148774
	1.0924	399	12		0.999603	0.947723	0.0522767		0.999206	0.89818	0.10182		0.998809	0.850212	0.149788
	1.09514	400	12		0.999603	0.947347	0.052653		0.999206	0.897466	0.102534		0.998809	0.849199	0.150801
	1.09788	401	12		0.999603	0.946971	0.0530293		0.999206	0.896754	0.103246		0.998809	0.848188	0.151812
	1.10062	402	12		0.999603	0.946595	0.0534054		0.999206	0.896041	0.103959		0.998809	0.847178	0.152822
	1.10335	403	12		0.999603	0.946219	0.0537813		0.999206	0.89533	0.10467		0.998809	0.846169	0.153831
	1.10609	404	12		0.999603	0.945843	0.0541571		0.999206	0.894619	0.105381		0.998809	0.845161	0.154839
	1.10883	405	12		0.999603	0.945467	0.0545328		0.999206	0.893908	0.106092		0.998809	0.844154	0.155846
	1.11157	406	12		0.999603	0.945092	0.0549083		0.999206	0.893198	0.106802		0.99871	0.843065	0.156935
	1.11431	407	13		0.99957	0.944685	0.0553149		0.99914	0.89243	0.10757		0.99871	0.841978	0.158022
	1.11704	408	13		0.99957	0.944279	0.0557213		0.99914	0.891662	0.108338		0.99871	0.840891	0.159109
	1.11978	409	13		0.99957	0.943872	0.0561276		0.99914	0.890895	0.109105		0.99871	0.839806	0.160194
	1.12252	410	13		0.99957	0.943466	0.0565337		0.99914	0.890129	0.109871		0.99871	0.838723	0.161277
	1.12526	411	13		0.99957	0.94306	0.0569396		0.99914	0.889363	0.110637		0.99871	0.837641	0.162359
	1.12799	412	13		0.99957	0.942655	0.0573454		0.99914	0.888598	0.111402		0.99871	0.83656	0.16344
	1.13073	413	13		0.99957	0.942249	0.0577509		0.99914	0.887833	0.112167		0.99871	0.835481	0.164519
	1.13347	414	13		0.99957	0.941844	0.0581563		0.99914	0.88707	0.11293		0.99871	0.834403	0.165597
	1.13621	415	13		0.99957	0.941438	0.0585615		0.99914	0.886306	0.113694		0.99871	0.833326	0.166674
	1.13895	416	13		0.99957	0.941033	0.0589666		0.99914	0.885544	0.114456		0.99871	0.832251	0.167749
	1.14168	417	13		0.99957	0.940629	0.0593715		0.99914	0.884782	0.115218		0.99871	0.831177	0.168823
	1.14442	418	13		0.99957	0.940224	0.0597762		0.99914	0.884021	0.115979		0.998611	0.830023	0.169977
	1.14716	419	14		0.999537	0.939788	0.0602118		0.999074	0.883202	0.116798		0.998611	0.828869	0.171131
	1.1499	420	14		0.999537	0.939353	0.0606472		0.999074	0.882384	0.117616		0.998611	0.827718	0.172282
	1.15264	421	14		0.999537	0.938918	0.0610825		0.999074	0.881566	0.118434		0.998611	0.826568	0.173432
	1.15537	422	14		0.999537	0.938483	0.0615175		0.999074	0.880749	0.119251		0.998611	0.82542	0.17458
	1.15811	423	14		0.999537	0.938048	0.0619523		0.999074	0.879933	0.120067		0.998611	0.824273	0.175727
	1.16085	424	14		0.999537	0.937613	0.0623869		0.999074	0.879118	0.120882		0.998611	0.823128	0.176872
	1.16359	425	14		0.999537	0.937179	0.0628214		0.999074	0.878304	0.121696		0.998611	0.821984	0.178016
	1.16632	426	14		0.999537	0.936744	0.0632556		0.999074	0.87749	0.12251		0.998611	0.820842	0.179158
	1.16906	427	14		0.999537	0.93631	0.0636896		0.999074	0.876677	0.123323		0.998611	0.819701	0.180299
	1.1718	428	14		0.999537	0.935877	0.0641234		0.999074	0.875865	0.124135		0.998611	0.818563	0.181437
	1.17454	429	14		0.999537	0.935443	0.0645571		0.999074	0.875053	0.124947		0.998511	0.817344	0.182656
	1.17728	430	15		0.999504	0.934979	0.0650214		0.999007	0.874185	0.125815		0.998511	0.816128	0.183872
	1.18001	431	15		0.999504	0.934514	0.0654856		0.999007	0.873317	0.126683		0.998511	0.814913	0.185087
	1.18275	432	15		0.999504	0.934051	0.0659495		0.999007	0.87245	0.12755		0.998511	0.8137	0.1863
	1.18549	433	15		0.999504	0.933587	0.0664132		0.999007	0.871584	0.128416		0.998511	0.812489	0.187511
	1.18823	434	15		0.999504	0.933123	0.0668766		0.999007	0.870719	0.129281		0.998511	0.811279	0.188721
	1.19097	435	15		0.999504	0.93266	0.0673398		0.999007	0.869855	0.130145		0.998511	0.810071	0.189929
	1.1937	436	15		0.999504	0.932197	0.0678028		0.999007	0.868992	0.131008		0.998511	0.808866	0.191134
	1.19644	437	15		0.999504	0.931734	0.0682656		0.999007	0.868129	0.131871		0.998511	0.807662	0.192338
	1.19918	438	15		0.999504	0.931272	0.0687281		0.999007	0.867267	0.132733		0.998511	0.806459	0.193541
	1.20192	439	15		0.999504	0.93081	0.0691904		0.999007	0.866406	0.133594		0.998412	0.805179	0.194821
	1.20465	440	16		0.99947	0.930317	0.0696833		0.998941	0.865489	0.134511		0.998412	0.803901	0.196099
	1.20739	441	16		0.99947	0.929824	0.0701759		0.998941	0.864573	0.135427		0.998412	0.802624	0.197376
	1.21013	442	16		0.99947	0.929332	0.0706682		0.998941	0.863658	0.136342		0.998412	0.80135	0.19865
	1.21287	443	16		0.99947	0.92884	0.0711603		0.998941	0.862743	0.137257		0.998412	0.800078	0.199922
	1.21561	444	16		0.99947	0.928348	0.0716521		0.998941	0.86183	0.13817		0.998412	0.798808	0.201192
	1.21834	445	16		0.99947	0.927856	0.0721437		0.998941	0.860917	0.139083		0.998412	0.797539	0.202461
	1.22108	446	16		0.99947	0.927365	0.072635		0.998941	0.860006	0.139994		0.998412	0.796273	0.203727
	1.22382	447	16		0.99947	0.926874	0.073126		0.998941	0.859095	0.140905		0.998412	0.795009	0.204991
	1.22656	448	16		0.99947	0.926383	0.0736168		0.998941	0.858186	0.141814		0.998313	0.793668	0.206332
	1.2293	449	17		0.999437	0.925862	0.074138		0.998875	0.85722	0.14278		0.998313	0.792329	0.207671
	1.23203	450	17		0.999437	0.925341	0.0746589		0.998875	0.856256	0.143744		0.998313	0.790993	0.209007
	1.23477	451	17		0.999437	0.924821	0.0751795		0.998875	0.855293	0.144707		0.998313	0.789658	0.210342
	1.23751	452	17		0.999437	0.9243	0.0756998		0.998875	0.854331	0.145669		0.998313	0.788326	0.211674
	1.24025	453	17		0.999437	0.92378	0.0762198		0.998875	0.85337	0.14663		0.998313	0.786997	0.213003
	1.24298	454	17		0.999437	0.923261	0.0767395		0.998875	0.85241	0.14759		0.998313	0.785669	0.214331
	1.24572	455	17		0.999437	0.922741	0.0772589		0.998875	0.851451	0.148549		0.998313	0.784344	0.215656
	1.24846	456	17		0.999437	0.922222	0.077778		0.998875	0.850493	0.149507		0.998313	0.783021	0.216979
	1.2512	457	17		0.999437	0.921703	0.0782968		0.998875	0.849537	0.150463		0.998214	0.781622	0.218378
	1.25394	458	18		0.999404	0.921154	0.0788459		0.998809	0.848525	0.151475		0.998214	0.780226	0.219774
	1.25667	459	18		0.999404	0.920605	0.0793946		0.998809	0.847514	0.152486		0.998214	0.778833	0.221167
	1.25941	460	18		0.999404	0.920057	0.079943		0.998809	0.846505	0.153495		0.998214	0.777442	0.222558
	1.26215	461	18		0.999404	0.919509	0.080491		0.998809	0.845497	0.154503		0.998214	0.776053	0.223947
	1.26489	462	18		0.999404	0.918961	0.0810387		0.998809	0.84449	0.15551		0.998214	0.774667	0.225333
	1.26762	463	18		0.999404	0.918414	0.0815861		0.998809	0.843484	0.156516		0.998214	0.773284	0.226716
	1.27036	464	18		0.999404	0.917867	0.0821332		0.998809	0.842479	0.157521		0.998214	0.771903	0.228097
	1.2731	465	18		0.999404	0.91732	0.08268		0.998809	0.841476	0.158524		0.998214	0.770524	0.229476
	1.27584	466	18		0.999404	0.916774	0.0832264		0.998809	0.840474	0.159526		0.998115	0.769072	0.230928
	1.27858	467	19		0.999371	0.916197	0.0838028		0.998743	0.839417	0.160583		0.998115	0.767622	0.232378
	1.28131	468	19		0.999371	0.915621	0.0843789		0.998743	0.838362	0.161638		0.998115	0.766175	0.233825
	1.28405	469	19		0.999371	0.915045	0.0849546		0.998743	0.837308	0.162692		0.998115	0.764731	0.235269
	1.28679	470	19		0.999371	0.91447	0.0855299		0.998743	0.836256	0.163744		0.998115	0.763289	0.236711
	1.28953	471	19		0.999371	0.913895	0.0861049		0.998743	0.835204	0.164796		0.998115	0.76185	0.23815
	1.29227	472	19		0.999371	0.913321	0.0866795		0.998743	0.834154	0.165846		0.998115	0.760414	0.239586
	1.295	473	19		0.999371	0.912746	0.0872538		0.998743	0.833106	0.166894		0.998115	0.758981	0.241019
	1.29774	474	19		0.999371	0.912172	0.0878276		0.998743	0.832058	0.167942		0.998016	0.757475	0.242525
	1.30048	475	20		0.999338	0.911569	0.0884314		0.998677	0.830957	0.169043		0.998016	0.755972	0.244028
	1.30322	476	20		0.999338	0.910965	0.0890347		0.998677	0.829858	0.170142		0.998016	0.754472	0.245528
	1.30595	477	20		0.999338	0.910362	0.0896376		0.998677	0.82876	0.17124		0.998016	0.752975	0.247025
	1.30869	478	20		0.999338	0.90976	0.0902401		0.998677	0.827663	0.172337		0.998016	0.751481	0.248519
	1.31143	479	20		0.999338	0.909158	0.0908422		0.998677	0.826568	0.173432		0.998016	0.74999	0.25001
	1.31417	480	20		0.999338	0.908556	0.0914439		0.998677	0.825474	0.174526		0.998016	0.748501	0.251499
	1.31691	481	20		0.999338	0.907955	0.0920452		0.998677	0.824382	0.175618		0.998016	0.747016	0.252984
	1.31964	482	20		0.999338	0.907354	0.0926461		0.998677	0.823291	0.176709		0.997917	0.74546	0.25454
	1.32238	483	21		0.999305	0.906723	0.0932767		0.998611	0.822147	0.177853		0.997917	0.743907	0.256093
	1.32512	484	21		0.999305	0.906093	0.0939068		0.998611	0.821005	0.178995		0.997917	0.742357	0.257643
	1.32786	485	21		0.999305	0.905464	0.0945364		0.998611	0.819864	0.180136		0.997917	0.740811	0.259189
	1.3306	486	21		0.999305	0.904834	0.0951657		0.998611	0.818725	0.181275		0.997917	0.739267	0.260733
	1.33333	487	21		0.999305	0.904206	0.0957944		0.998611	0.817588	0.182412		0.997917	0.737727	0.262273
	1.33607	488	21		0.999305	0.903577	0.0964228		0.998611	0.816452	0.183548		0.997917	0.73619	0.26381
	1.33881	489	21		0.999305	0.902949	0.0970507		0.998611	0.815317	0.184683		0.997818	0.734584	0.265416
	1.34155	490	22		0.999272	0.902292	0.097708		0.998545	0.814131	0.185869		0.997818	0.732981	0.267019
	1.34428	491	22		0.999272	0.901635	0.0983649		0.998545	0.812946	0.187054		0.997818	0.731381	0.268619
	1.34702	492	22		0.999272	0.900979	0.0990213		0.998545	0.811763	0.188237		0.997818	0.729785	0.270215
	1.34976	493	22		0.999272	0.900323	0.0996772		0.998545	0.810581	0.189419		0.997818	0.728192	0.271808
	1.3525	494	22		0.999272	0.899667	0.100333		0.998545	0.809401	0.190599		0.997818	0.726603	0.273397
	1.35524	495	22		0.999272	0.899012	0.100988		0.998545	0.808223	0.191777		0.997818	0.725017	0.274983
	1.35797	496	22		0.999272	0.898358	0.101642		0.998545	0.807047	0.192953		0.997719	0.723363	0.276637
	1.36071	497	23		0.999239	0.897674	0.102326		0.998478	0.805819	0.194181		0.997719	0.721713	0.278287
	1.36345	498	23		0.999239	0.896991	0.103009		0.998478	0.804593	0.195407		0.997719	0.720066	0.279934
	1.36619	499	23		0.999239	0.896308	0.103692		0.998478	0.803369	0.196631		0.997719	0.718423	0.281577
	1.36893	500	23		0.999239	0.895626	0.104374		0.998478	0.802146	0.197854		0.997719	0.716784	0.283216
	1.37166	501	23		0.999239	0.894945	0.105055		0.998478	0.800926	0.199074		0.997719	0.715149	0.284851
	1.3744	502	23		0.999239	0.894263	0.105737		0.998478	0.799707	0.200293		0.997719	0.713517	0.286483
	1.37714	503	23		0.999239	0.893583	0.106417		0.998478	0.79849	0.20151		0.997619	0.711819	0.288181
	1.37988	504	24		0.999206	0.892873	0.107127		0.998412	0.797223	0.202777		0.997619	0.710124	0.289876
	1.38261	505	24		0.999206	0.892164	0.107836		0.998412	0.795957	0.204043		0.997619	0.708434	0.291566
	1.38535	506	24		0.999206	0.891456	0.108544		0.998412	0.794693	0.205307		0.997619	0.706747	0.293253
	1.38809	507	24		0.999206	0.890748	0.109252		0.998412	0.793431	0.206569		0.997619	0.705065	0.294935
	1.39083	508	24		0.999206	0.89004	0.10996		0.998412	0.792172	0.207828		0.997619	0.703386	0.296614
	1.39357	509	24		0.999206	0.889333	0.110667		0.998412	0.790914	0.209086		0.99752	0.701642	0.298358
	1.3963	510	25		0.999173	0.888598	0.111402		0.998346	0.789606	0.210394		0.99752	0.699902	0.300098
	1.39904	511	25		0.999173	0.887863	0.112137		0.998346	0.7883	0.2117		0.99752	0.698167	0.301833
	1.40178	512	25		0.999173	0.887128	0.112872		0.998346	0.786997	0.213003		0.99752	0.696436	0.303564
	1.40452	513	25		0.999173	0.886394	0.113606		0.998346	0.785695	0.214305		0.99752	0.694709	0.305291
	1.40726	514	25		0.999173	0.885661	0.114339		0.998346	0.784396	0.215604		0.99752	0.692986	0.307014
	1.40999	515	25		0.999173	0.884928	0.115072		0.998346	0.783098	0.216902		0.99752	0.691268	0.308732
	1.41273	516	25		0.999173	0.884196	0.115804		0.998346	0.781803	0.218197		0.997421	0.689485	0.310515
	1.41547	517	26		0.99914	0.883436	0.116564		0.99828	0.780459	0.219541		0.997421	0.687707	0.312293
	1.41821	518	26		0.99914	0.882676	0.117324		0.99828	0.779116	0.220884		0.997421	0.685934	0.314066
	1.42094	519	26		0.99914	0.881916	0.118084		0.99828	0.777777	0.222223		0.997421	0.684165	0.315835
	1.42368	520	26		0.99914	0.881158	0.118842		0.99828	0.776439	0.223561		0.997421	0.682401	0.317599
	1.42642	521	26		0.99914	0.8804	0.1196		0.99828	0.775103	0.224897		0.997421	0.680641	0.319359
	1.42916	522	26		0.99914	0.879642	0.120358		0.99828	0.77377	0.22623		0.997322	0.678819	0.321181
	1.4319	523	27		0.999107	0.878856	0.121144		0.998214	0.772389	0.227611		0.997322	0.677001	0.322999
	1.43463	524	27		0.999107	0.878071	0.121929		0.998214	0.771009	0.228991		0.997322	0.675188	0.324812
	1.43737	525	27		0.999107	0.877287	0.122713		0.998214	0.769632	0.230368		0.997322	0.67338	0.32662
	1.44011	526	27		0.999107	0.876503	0.123497		0.998214	0.768258	0.231742		0.997322	0.671577	0.328423
	1.44285	527	27		0.999107	0.87572	0.12428		0.998214	0.766885	0.233115		0.997223	0.669712	0.330288
	1.44559	528	28		0.999074	0.874909	0.125091		0.998148	0.765465	0.234535		0.997223	0.667852	0.332148
	1.44832	529	28		0.999074	0.874098	0.125902		0.998148	0.764048	0.235952		0.997223	0.665998	0.334002
	1.45106	530	28		0.999074	0.873288	0.126712		0.998148	0.762632	0.237368		0.997223	0.664149	0.335851
	1.4538	531	28		0.999074	0.872479	0.127521		0.998148	0.76122	0.23878		0.997223	0.662304	0.337696
	1.45654	532	28		0.999074	0.871671	0.128329		0.998148	0.75981	0.24019		0.997223	0.660465	0.339535
	1.45927	533	28		0.999074	0.870863	0.129137		0.998148	0.758403	0.241597		0.997124	0.658566	0.341434
	1.46201	534	29		0.99904	0.870028	0.129972		0.998082	0.756948	0.243052		0.997124	0.656672	0.343328
	1.46475	535	29		0.99904	0.869193	0.130807		0.998082	0.755496	0.244504		0.997124	0.654784	0.345216
	1.46749	536	29		0.99904	0.868359	0.131641		0.998082	0.754047	0.245953		0.997124	0.652901	0.347099
	1.47023	537	29		0.99904	0.867526	0.132474		0.998082	0.752601	0.247399		0.997124	0.651023	0.348977
	1.47296	538	29		0.99904	0.866693	0.133307		0.998082	0.751157	0.248843		0.997025	0.649086	0.350914
	1.4757	539	30		0.999007	0.865833	0.134167		0.998016	0.749667	0.250333		0.997025	0.647155	0.352845
	1.47844	540	30		0.999007	0.864974	0.135026		0.998016	0.748179	0.251821		0.997025	0.64523	0.35477
	1.48118	541	30		0.999007	0.864115	0.135885		0.998016	0.746695	0.253305		0.997025	0.643311	0.356689
	1.48392	542	30		0.999007	0.863257	0.136743		0.998016	0.745213	0.254787		0.997025	0.641397	0.358603
	1.48665	543	30		0.999007	0.862401	0.137599		0.998016	0.743735	0.256265		0.996926	0.639426	0.360574
	1.48939	544	31		0.998974	0.861516	0.138484		0.99795	0.74221	0.25779		0.996926	0.63746	0.36254
	1.49213	545	31		0.998974	0.860632	0.139368		0.99795	0.740688	0.259312		0.996926	0.635501	0.364499
	1.49487	546	31		0.998974	0.85975	0.14025		0.99795	0.739169	0.260831		0.996926	0.633547	0.366453
	1.4976	547	31		0.998974	0.858868	0.141132		0.99795	0.737654	0.262346		0.996926	0.6316	0.3684
	1.50034	548	31		0.998974	0.857987	0.142013		0.99795	0.736142	0.263858		0.996827	0.629596	0.370404
	1.50308	549	32		0.998941	0.857079	0.142921		0.997884	0.734584	0.265416		0.996827	0.627598	0.372402
	1.50582	550	32		0.998941	0.856171	0.143829		0.997884	0.733029	0.266971		0.996827	0.625607	0.374393
	1.50856	551	32		0.998941	0.855265	0.144735		0.997884	0.731478	0.268522		0.996827	0.623622	0.376378
	1.51129	552	32		0.998941	0.854359	0.145641		0.997884	0.72993	0.27007		0.996827	0.621643	0.378357
	1.51403	553	32		0.998941	0.853455	0.146545		0.997884	0.728385	0.271615		0.996728	0.61961	0.38039
	1.51677	554	33		0.998908	0.852523	0.147477		0.997818	0.726795	0.273205		0.996728	0.617582	0.382418
	1.51951	555	33		0.998908	0.851592	0.148408		0.997818	0.725209	0.274791		0.996728	0.615562	0.384438
	1.52225	556	33		0.998908	0.850662	0.149338		0.997818	0.723626	0.276374		0.996728	0.613548	0.386452
	1.52498	557	33		0.998908	0.849734	0.150266		0.997818	0.722047	0.277953		0.996728	0.61154	0.38846
	1.52772	558	33		0.998908	0.848806	0.151194		0.997818	0.720471	0.279529		0.996629	0.609479	0.390521
	1.53046	559	34		0.998875	0.847851	0.152149		0.997752	0.718851	0.281149		0.996629	0.607425	0.392575
	1.5332	560	34		0.998875	0.846897	0.153103		0.997752	0.717235	0.282765		0.996629	0.605377	0.394623
	1.53593	561	34		0.998875	0.845945	0.154055		0.997752	0.715622	0.284378		0.996629	0.603336	0.396664
	1.53867	562	34		0.998875	0.844993	0.155007		0.997752	0.714013	0.285987		0.996629	0.601303	0.398697
	1.54141	563	34		0.998875	0.844043	0.155957		0.997752	0.712408	0.287592		0.99653	0.599216	0.400784
	1.54415	564	35		0.998842	0.843065	0.156935		0.997685	0.710759	0.289241		0.99653	0.597137	0.402863
	1.54689	565	35		0.998842	0.842089	0.157911		0.997685	0.709114	0.290886		0.99653	0.595065	0.404935
	1.54962	566	35		0.998842	0.841114	0.158886		0.997685	0.707473	0.292527		0.99653	0.593001	0.406999
	1.55236	567	35		0.998842	0.84014	0.15986		0.997685	0.705835	0.294165		0.996431	0.590884	0.409116
	1.5551	568	36		0.998809	0.839139	0.160861		0.997619	0.704155	0.295845		0.996431	0.588776	0.411224
	1.55784	569	36		0.998809	0.83814	0.16186		0.997619	0.702479	0.297521		0.996431	0.586674	0.413326
	1.56057	570	36		0.998809	0.837142	0.162858		0.997619	0.700806	0.299194		0.996431	0.584581	0.415419
	1.56331	571	36		0.998809	0.836145	0.163855		0.997619	0.699138	0.300862		0.996332	0.582437	0.417563
	1.56605	572	37		0.998776	0.835121	0.164879		0.997553	0.697428	0.302572		0.996332	0.580301	0.419699
	1.56879	573	37		0.998776	0.834099	0.165901		0.997553	0.695721	0.304279		0.996332	0.578172	0.421828
	1.57153	574	37		0.998776	0.833078	0.166922		0.997553	0.694019	0.305981		0.996332	0.576052	0.423948
	1.57426	575	37		0.998776	0.832058	0.167942		0.997553	0.692321	0.307679		0.996332	0.573939	0.426061
	1.577	576	37		0.998776	0.83104	0.16896		0.997553	0.690627	0.309373		0.996233	0.571777	0.428223
	1.57974	577	38		0.998743	0.829995	0.170005		0.997487	0.688892	0.311108		0.996233	0.569623	0.430377
	1.58248	578	38		0.998743	0.828952	0.171048		0.997487	0.687161	0.312839		0.996233	0.567478	0.432522
	1.58522	579	38		0.998743	0.82791	0.17209		0.997487	0.685435	0.314565		0.996233	0.56534	0.43466
	1.58795	580	38		0.998743	0.826869	0.173131		0.997487	0.683712	0.316288		0.996134	0.563155	0.436845
	1.59069	581	39		0.99871	0.825802	0.174198		0.997421	0.681949	0.318051		0.996134	0.560978	0.439022
	1.59343	582	39		0.99871	0.824737	0.175263		0.997421	0.680191	0.319809		0.996134	0.55881	0.44119
	1.59617	583	39		0.99871	0.823673	0.176327		0.997421	0.678437	0.321563		0.996134	0.55665	0.44335
	1.5989	584	39		0.99871	0.82261	0.17739		0.997421	0.676687	0.323313		0.996036	0.554443	0.445557
	1.60164	585	40		0.998677	0.821521	0.178479		0.997355	0.674898	0.325102		0.996036	0.552245	0.447755
	1.60438	586	40		0.998677	0.820434	0.179566		0.997355	0.673113	0.326887		0.996036	0.550055	0.449945
	1.60712	587	40		0.998677	0.819349	0.180651		0.997355	0.671332	0.328668		0.996036	0.547875	0.452125
	1.60986	588	40		0.998677	0.818265	0.181735		0.997355	0.669557	0.330443		0.995937	0.545649	0.454351
	1.61259	589	41		0.998644	0.817155	0.182845		0.997289	0.667742	0.332258		0.995937	0.543431	0.456569
	1.61533	590	41		0.998644	0.816046	0.183954		0.997289	0.665932	0.334068		0.995937	0.541223	0.458777
	1.61807	591	41		0.998644	0.81494	0.18506		0.997289	0.664127	0.335873		0.995838	0.53897	0.46103
	1.62081	592	42		0.998611	0.813807	0.186193		0.997223	0.662283	0.337717		0.995838	0.536727	0.463273
	1.62355	593	42		0.998611	0.812677	0.187323		0.997223	0.660444	0.339556		0.995838	0.534493	0.465507
	1.62628	594	42		0.998611	0.811548	0.188452		0.997223	0.65861	0.34139		0.995838	0.532268	0.467732
	1.62902	595	42		0.998611	0.81042	0.18958		0.997223	0.656781	0.343219		0.995739	0.53	0.47
	1.63176	596	43		0.998578	0.809267	0.190733		0.997157	0.654914	0.345086		0.995739	0.527742	0.472258
	1.6345	597	43		0.998578	0.808116	0.191884		0.997157	0.653052	0.346948		0.995739	0.525493	0.474507
	1.63723	598	43		0.998578	0.806967	0.193033		0.997157	0.651196	0.348804		0.995739	0.523254	0.476746
	1.63997	599	43		0.998578	0.805819	0.194181		0.997157	0.649344	0.350656		0.99564	0.520973	0.479027
	1.64271	600	44		0.998545	0.804646	0.195354		0.997091	0.647455	0.352545		0.99564	0.518701	0.481299
	1.64545	601	44		0.998545	0.803475	0.196525		0.997091	0.645572	0.354428		0.99564	0.51644	0.48356
	1.64819	602	44		0.998545	0.802306	0.197694		0.997091	0.643694	0.356306		0.995541	0.514137	0.485863
	1.65092	603	45		0.998511	0.801111	0.198889		0.997025	0.641779	0.358221		0.995541	0.511844	0.488156
	1.65366	604	45		0.998511	0.799919	0.200081		0.997025	0.63987	0.36013		0.995541	0.509562	0.490438
	1.6564	605	45		0.998511	0.798728	0.201272		0.997025	0.637967	0.362033		0.995541	0.50729	0.49271
	1.65914	606	45		0.998511	0.797539	0.202461		0.997025	0.636069	0.363931		0.995442	0.504978	0.495022
	1.66188	607	46		0.998478	0.796326	0.203674		0.996959	0.634135	0.365865		0.995442	0.502676	0.497324
	1.66461	608	46		0.998478	0.795114	0.204886		0.996959	0.632206	0.367794		0.995442	0.500385	0.499615
	1.66735	609	46		0.998478	0.793904	0.206096		0.996959	0.630284	0.369716		0.995343	0.498055	0.501945
	1.67009	610	47		0.998445	0.79267	0.20733		0.996893	0.628326	0.371674		0.995343	0.495736	0.504264
	1.67283	611	47		0.998445	0.791438	0.208562		0.996893	0.626374	0.373626		0.995343	0.493427	0.506573
	1.67556	612	47		0.998445	0.790207	0.209793		0.996893	0.624428	0.375572		0.995245	0.491081	0.508919
	1.6783	613	48		0.998412	0.788953	0.211047		0.996827	0.622447	0.377553		0.995245	0.488746	0.511254
	1.68104	614	48		0.998412	0.7877	0.2123		0.996827	0.620472	0.379528		0.995245	0.486421	0.513579
	1.68378	615	48		0.998412	0.78645	0.21355		0.996827	0.618503	0.381497		0.995245	0.484108	0.515892
	1.68652	616	48		0.998412	0.785201	0.214799		0.996827	0.616541	0.383459		0.995146	0.481758	0.518242
	1.68925	617	49		0.998379	0.783928	0.216072		0.996761	0.614544	0.385456		0.995146	0.47942	0.52058
	1.69199	618	49		0.998379	0.782658	0.217342		0.996761	0.612553	0.387447		0.995146	0.477092	0.522908
	1.69473	619	49		0.998379	0.781389	0.218611		0.996761	0.610569	0.389431		0.995047	0.474729	0.525271
	1.69747	620	50		0.998346	0.780097	0.219903		0.996695	0.608552	0.391448		0.995047	0.472378	0.527622
	1.70021	621	50		0.998346	0.778807	0.221193		0.996695	0.60654	0.39346		0.995047	0.470038	0.529962
	1.70294	622	50		0.998346	0.777519	0.222481		0.996695	0.604536	0.395464		0.994948	0.467664	0.532336
	1.70568	623	51		0.998313	0.776208	0.223792		0.996629	0.602498	0.397502		0.994948	0.465301	0.534699
	1.70842	624	51		0.998313	0.774898	0.225102		0.996629	0.600467	0.399533		0.994948	0.46295	0.53705
	1.71116	625	51		0.998313	0.773591	0.226409		0.996629	0.598443	0.401557		0.994849	0.460566	0.539434
	1.71389	626	52		0.99828	0.772261	0.227739		0.996563	0.596387	0.403613		0.994849	0.458194	0.541806
	1.71663	627	52		0.99828	0.770932	0.229068		0.996563	0.594337	0.405663		0.994849	0.455834	0.544166
	1.71937	628	52		0.99828	0.769607	0.230393		0.996563	0.592294	0.407706		0.99475	0.453441	0.546559
	1.72211	629	53		0.998247	0.768258	0.231742		0.996497	0.59022	0.40978		0.99475	0.45106	0.54894
	1.72485	630	53		0.998247	0.766911	0.233089		0.996497	0.588152	0.411848		0.99475	0.448693	0.551307
	1.72758	631	53		0.998247	0.765567	0.234433		0.996497	0.586092	0.413908		0.994652	0.446293	0.553707
	1.73032	632	54		0.998214	0.764199	0.235801		0.996431	0.584001	0.415999		0.994652	0.443906	0.556094
	1.73306	633	54		0.998214	0.762834	0.237166		0.996431	0.581916	0.418084		0.994652	0.441532	0.558468
	1.7358	634	54		0.998214	0.761472	0.238528		0.996431	0.57984	0.42016		0.994553	0.439127	0.560873
	1.73854	635	55		0.998181	0.760087	0.239913		0.996365	0.577732	0.422268		0.994553	0.436735	0.563265
	1.74127	636	55		0.998181	0.758704	0.241296		0.996365	0.575632	0.424368		0.994553	0.434356	0.565644
	1.74401	637	55		0.998181	0.757324	0.242676		0.996365	0.57354	0.42646		0.994454	0.431947	0.568053
	1.74675	638	56		0.998148	0.755922	0.244078		0.996299	0.571418	0.428582		0.994454	0.429551	0.570449
	1.74949	639	56		0.998148	0.754522	0.245478		0.996299	0.569303	0.430697		0.994454	0.427169	0.572831
	1.75222	640	56		0.998148	0.753124	0.246876		0.996299	0.567196	0.432804		0.994355	0.424758	0.575242
	1.75496	641	57		0.998115	0.751705	0.248295		0.996233	0.56506	0.43494		0.994355	0.42236	0.57764
	1.7577	642	57		0.998115	0.750288	0.249712		0.996233	0.562931	0.437069		0.994257	0.419935	0.580065
	1.76044	643	58		0.998082	0.748848	0.251152		0.996167	0.560774	0.439226		0.994257	0.417523	0.582477
	1.76318	644	58		0.998082	0.747412	0.252588		0.996167	0.558625	0.441375		0.994257	0.415125	0.584875
	1.76591	645	58		0.998082	0.745978	0.254022		0.996167	0.556484	0.443516		0.994158	0.4127	0.5873
	1.76865	646	59		0.998049	0.744523	0.255477		0.996101	0.554314	0.445686		0.994158	0.410289	0.589711
	1.77139	647	59		0.998049	0.74307	0.25693		0.996101	0.552153	0.447847		0.994158	0.407892	0.592108
	1.77413	648	59		0.998049	0.74162	0.25838		0.996101	0.550001	0.449999		0.994059	0.405469	0.594531
	1.77687	649	60		0.998016	0.740149	0.259851		0.996036	0.54782	0.45218		0.994059	0.40306	0.59694
	1.7796	650	60		0.998016	0.73868	0.26132		0.996036	0.545649	0.454351		0.993961	0.400626	0.599374
	1.78234	651	61		0.997983	0.73719	0.26281		0.99597	0.543449	0.456551		0.993961	0.398206	0.601794
	1.78508	652	61		0.997983	0.735703	0.264297		0.99597	0.541259	0.458741		0.993961	0.395801	0.604199
	1.78782	653	61		0.997983	0.734219	0.265781		0.99597	0.539078	0.460922		0.993862	0.393371	0.606629
	1.79055	654	62		0.99795	0.732714	0.267286		0.995904	0.536869	0.463131		0.993862	0.390957	0.609043
	1.79329	655	62		0.99795	0.731211	0.268789		0.995904	0.53467	0.46533		0.993763	0.388519	0.611481
	1.79603	656	63		0.997917	0.729688	0.270312		0.995838	0.532445	0.467555		0.993763	0.386095	0.613905
	1.79877	657	63		0.997917	0.728168	0.271832		0.995838	0.530229	0.469771		0.993763	0.383687	0.616313
	1.80151	658	63		0.997917	0.726651	0.273349		0.995838	0.528022	0.471978		0.993664	0.381256	0.618744
	1.80424	659	64		0.997884	0.725113	0.274887		0.995772	0.525789	0.474211		0.993664	0.378841	0.621159
	1.80698	660	64		0.997884	0.723579	0.276421		0.995772	0.523566	0.476434		0.993566	0.376403	0.623597
	1.80972	661	65		0.997851	0.722023	0.277977		0.995706	0.521318	0.478682		0.993566	0.373982	0.626018
	1.81246	662	65		0.997851	0.720471	0.279529		0.995706	0.519079	0.480921		0.993566	0.371575	0.628425
	1.8152	663	65		0.997851	0.718923	0.281077		0.995706	0.51685	0.48315		0.993467	0.369148	0.630852
	1.81793	664	66		0.997818	0.717354	0.282646		0.99564	0.514597	0.485403		0.993467	0.366736	0.633264
	1.82067	665	66		0.997818	0.715788	0.284212		0.99564	0.512353	0.487647		0.993368	0.364304	0.635696
	1.82341	666	67		0.997785	0.714203	0.285797		0.995574	0.510085	0.489915		0.993368	0.361888	0.638112
	1.82615	667	67		0.997785	0.71262	0.28738		0.995574	0.507828	0.492172		0.993368	0.359488	0.640512
	1.82888	668	67		0.997785	0.711042	0.288958		0.995574	0.50558	0.49442		0.99327	0.357069	0.642931
	1.83162	669	68		0.997752	0.709443	0.290557		0.995508	0.503309	0.496691		0.99327	0.354666	0.645334
	1.83436	670	68		0.997752	0.707848	0.292152		0.995508	0.501048	0.498952		0.993171	0.352244	0.647756
	1.8371	671	69		0.997719	0.706233	0.293767		0.995442	0.498765	0.501235		0.993171	0.349838	0.650162
	1.83984	672	69		0.997719	0.704621	0.295379		0.995442	0.496491	0.503509		0.993073	0.347415	0.652585
	1.84257	673	70		0.997685	0.702991	0.297009		0.995376	0.494196	0.505804		0.993073	0.345008	0.654992
	1.84531	674	70		0.997685	0.701363	0.298637		0.995376	0.491911	0.508089		0.992974	0.342584	0.657416
	1.84805	675	71		0.997652	0.699717	0.300283		0.99531	0.489604	0.510396		0.992974	0.340177	0.659823
	1.85079	676	71		0.997652	0.698074	0.301926		0.99531	0.487308	0.512692		0.992974	0.337787	0.662213
	1.85352	677	71		0.997652	0.696436	0.303564		0.99531	0.485023	0.514977		0.992875	0.33538	0.66462
	1.85626	678	72		0.997619	0.694778	0.305222		0.995245	0.482716	0.517284		0.992875	0.332991	0.667009
	1.859	679	72		0.997619	0.693124	0.306876		0.995245	0.480421	0.519579		0.992777	0.330586	0.669414
	1.86174	680	73		0.997586	0.691451	0.308549		0.995179	0.478104	0.521896		0.992777	0.328198	0.671802
	1.86448	681	73		0.997586	0.689782	0.310218		0.995179	0.475799	0.524201		0.992678	0.325795	0.674205
	1.86721	682	74		0.997553	0.688094	0.311906		0.995113	0.473474	0.526526		0.992678	0.323409	0.676591
	1.86995	683	74		0.997553	0.686411	0.313589		0.995113	0.47116	0.52884		0.99258	0.321009	0.678991
	1.87269	684	75		0.99752	0.684709	0.315291		0.995047	0.468826	0.531174		0.99258	0.318627	0.681373
	1.87543	685	75		0.99752	0.683011	0.316989		0.995047	0.466504	0.533496		0.992481	0.316232	0.683768
	1.87817	686	76		0.997487	0.681295	0.318705		0.994981	0.464163	0.535837		0.992481	0.313854	0.686146
	1.8809	687	76		0.997487	0.679583	0.320417		0.994981	0.461833	0.538167		0.992382	0.311463	0.688537
	1.88364	688	77		0.997454	0.677853	0.322147		0.994915	0.459485	0.540515		0.992382	0.30909	0.69091
	1.88638	689	77		0.997454	0.676127	0.323873		0.994915	0.457148	0.542852		0.992284	0.306705	0.693295
	1.88912	690	78		0.997421	0.674384	0.325616		0.994849	0.454794	0.545206		0.992284	0.304339	0.695661
	1.89185	691	78		0.997421	0.672645	0.327355		0.994849	0.452451	0.547549		0.992185	0.301961	0.698039
	1.89459	692	79		0.997388	0.670888	0.329112		0.994783	0.450091	0.549909		0.992185	0.299601	0.700399
	1.89733	693	79		0.997388	0.669136	0.330864		0.994783	0.447743	0.552257		0.992087	0.29723	0.70277
	1.90007	694	80		0.997355	0.667366	0.332634		0.994718	0.445378	0.554622		0.992087	0.294878	0.705122
	1.90281	695	80		0.997355	0.665601	0.334399		0.994718	0.443025	0.556975		0.991988	0.292516	0.707484
	1.90554	696	81		0.997322	0.663819	0.336181		0.994652	0.440656	0.559344		0.991988	0.290172	0.709828
	1.90828	697	81		0.997322	0.662041	0.337959		0.994652	0.438299	0.561701		0.99189	0.287819	0.712181
	1.91102	698	82		0.997289	0.660247	0.339753		0.994586	0.435926	0.564074		0.99189	0.285484	0.714516
	1.91376	699	82		0.997289	0.658457	0.341543		0.994586	0.433566	0.566434		0.991791	0.283141	0.716859
	1.9165	700	83		0.997256	0.65665	0.34335		0.99452	0.43119	0.56881		0.991791	0.280817	0.719183
	1.91923	701	83		0.997256	0.654849	0.345151		0.99452	0.428827	0.571173		0.991693	0.278484	0.721516
	1.92197	702	84		0.997223	0.65303	0.34697		0.994454	0.426449	0.573551		0.991693	0.276171	0.723829
	1.92471	703	84		0.997223	0.651217	0.348783		0.994454	0.424084	0.575916		0.991594	0.273849	0.726151
	1.92745	704	85		0.99719	0.649387	0.350613		0.994388	0.421704	0.578296		0.991594	0.271547	0.728453
	1.93018	705	85		0.99719	0.647563	0.352437		0.994388	0.419337	0.580663		0.991496	0.269238	0.730762
	1.93292	706	86		0.997157	0.645722	0.354278		0.994323	0.416957	0.583043		0.991397	0.266922	0.733078
	1.93566	707	87		0.997124	0.643865	0.356135		0.994257	0.414562	0.585438		0.991397	0.264626	0.735374
	1.9384	708	87		0.997124	0.642013	0.357987		0.994257	0.412181	0.587819		0.991299	0.262323	0.737677
	1.94114	709	88		0.997091	0.640146	0.359854		0.994191	0.409787	0.590213		0.991299	0.260041	0.739959
	1.94387	710	88		0.997091	0.638284	0.361716		0.994191	0.407406	0.592594		0.991201	0.257752	0.742248
	1.94661	711	89		0.997058	0.636406	0.363594		0.994125	0.405013	0.594987		0.991201	0.255484	0.744516
	1.94935	712	89		0.997058	0.634534	0.365466		0.994125	0.402633	0.597367		0.991102	0.253211	0.746789
	1.95209	713	90		0.997025	0.632646	0.367354		0.994059	0.400241	0.599759		0.991102	0.250958	0.749042
	1.95483	714	90		0.997025	0.630764	0.369236		0.994059	0.397863	0.602137		0.991004	0.2487	0.7513
	1.95756	715	91		0.996992	0.628867	0.371133		0.993993	0.395474	0.604526		0.990905	0.246438	0.753562
	1.9603	716	92		0.996959	0.626955	0.373045		0.993928	0.393072	0.606928		0.990905	0.244197	0.755803
	1.96304	717	92		0.996959	0.625048	0.374952		0.993928	0.390685	0.609315		0.990807	0.241952	0.758048
	1.96578	718	93		0.996926	0.623127	0.376873		0.993862	0.388287	0.611713		0.990807	0.239728	0.760272
	1.96851	719	93		0.996926	0.621212	0.378788		0.993862	0.385904	0.614096		0.990708	0.2375	0.7625
	1.97125	720	94		0.996893	0.619282	0.380718		0.993796	0.38351	0.61649		0.99061	0.23527	0.76473
	1.97399	721	95		0.99686	0.617337	0.382663		0.99373	0.381105	0.618895		0.99061	0.233061	0.766939
	1.97673	722	95		0.99686	0.615399	0.384601		0.99373	0.378716	0.621284		0.990512	0.23085	0.76915
	1.97947	723	96		0.996827	0.613446	0.386554		0.993664	0.376316	0.623684		0.990512	0.228659	0.771341
	1.9822	724	96		0.996827	0.6115	0.3885		0.993664	0.373932	0.626068		0.990413	0.226467	0.773533
	1.98494	725	97		0.996794	0.609539	0.390461		0.993599	0.371538	0.628462		0.990315	0.224274	0.775726
	1.98768	726	98		0.996761	0.607565	0.392435		0.993533	0.369136	0.630864		0.990315	0.222102	0.777898
	1.99042	727	98		0.996761	0.605598	0.394402		0.993533	0.366748	0.633252		0.990217	0.219929	0.780071
	1.99316	728	99		0.996728	0.603616	0.396384		0.993467	0.364352	0.635648		0.990217	0.217777	0.782223
	1.99589	729	99		0.996728	0.601641	0.398359		0.993467	0.361972	0.638028		0.990118	0.215625	0.784375
	1.99863	730	100		0.996695	0.599653	0.400347		0.993401	0.359584	0.640416		0.99002	0.213473	0.786527
	2.00137	731	101		0.996662	0.597651	0.402349		0.993336	0.357187	0.642813		0.99002	0.211343	0.788657
	2.00411	732	101		0.996662	0.595657	0.404343		0.993336	0.354807	0.645193		0.989922	0.209213	0.790787
	2.00684	733	102		0.996629	0.593649	0.406351		0.99327	0.352419	0.647581		0.989823	0.207084	0.792916
	2.00958	734	103		0.996596	0.591628	0.408372		0.993204	0.350024	0.649976		0.989823	0.204976	0.795024
	2.01232	735	103		0.996596	0.589614	0.410386		0.993204	0.347645	0.652355		0.989725	0.20287	0.79713
	2.01506	736	104		0.996563	0.587588	0.412412		0.993138	0.34526	0.65474		0.989627	0.200766	0.799234
	2.0178	737	105		0.99653	0.585549	0.414451		0.993073	0.342868	0.657132		0.989627	0.198683	0.801317
	2.02053	738	105		0.99653	0.583517	0.416483		0.993073	0.340493	0.659507		0.989529	0.196603	0.803397
	2.02327	739	106		0.996497	0.581474	0.418526		0.993007	0.338111	0.661889		0.98943	0.194525	0.805475
	2.02601	740	107		0.996464	0.579418	0.420582		0.992941	0.335725	0.664275		0.98943	0.192469	0.807531
	2.02875	741	107		0.996464	0.577369	0.422631		0.992941	0.333355	0.666645		0.989332	0.190415	0.809585
	2.03149	742	108		0.996431	0.575308	0.424692		0.992875	0.33098	0.66902		0.989234	0.188365	0.811635
	2.03422	743	109		0.996398	0.573236	0.426764		0.99281	0.3286	0.6714		0.989234	0.186337	0.813663
	2.03696	744	109		0.996398	0.571172	0.428828		0.99281	0.326237	0.673763		0.989136	0.184313	0.815687
	2.0397	745	110		0.996365	0.569096	0.430904		0.992744	0.32387	0.67613		0.989037	0.182292	0.817708
	2.04244	746	111		0.996332	0.567008	0.432992		0.992678	0.321499	0.678501		0.988939	0.180276	0.819724
	2.04517	747	112		0.996299	0.56491	0.43509		0.992612	0.319124	0.680876		0.988939	0.178282	0.821718
	2.04791	748	112		0.996299	0.56282	0.43718		0.992612	0.316766	0.683234		0.988841	0.176293	0.823707
	2.05065	749	113		0.996266	0.560718	0.439282		0.992547	0.314405	0.685595		0.988743	0.174308	0.825692
	2.05339	750	114		0.996233	0.558606	0.441394		0.992481	0.312041	0.687959		0.988743	0.172346	0.827654
	2.05613	751	114		0.996233	0.556502	0.443498		0.992481	0.309695	0.690305		0.988645	0.170389	0.829611
	2.05886	752	115		0.9962	0.554388	0.445612		0.992415	0.307346	0.692654		0.988546	0.168437	0.831563
	2.0616	753	116		0.996167	0.552263	0.447737		0.99235	0.304994	0.695006		0.988448	0.166491	0.833509
	2.06434	754	117		0.996134	0.550128	0.449872		0.992284	0.302641	0.697359		0.988448	0.164568	0.835432
	2.06708	755	117		0.996134	0.548002	0.451998		0.992284	0.300306	0.699694		0.98835	0.162651	0.837349
	2.06982	756	118		0.996101	0.545865	0.454135		0.992218	0.297969	0.702031		0.988252	0.16074	0.83926
	2.07255	757	119		0.996069	0.543719	0.456281		0.992153	0.295631	0.704369		0.988154	0.158836	0.841164
	2.07529	758	120		0.996036	0.541564	0.458436		0.992087	0.293291	0.706709		0.988154	0.156954	0.843046
	2.07803	759	120		0.996036	0.539417	0.460583		0.992087	0.29097	0.70903		0.988056	0.15508	0.84492
	2.08077	760	121		0.996003	0.53726	0.46274		0.992021	0.288649	0.711351		0.987957	0.153212	0.846788
	2.0835	761	122		0.99597	0.535095	0.464905		0.991955	0.286327	0.713673		0.987859	0.151352	0.848648
	2.08624	762	123		0.995937	0.532921	0.467079		0.99189	0.284005	0.715995		0.987859	0.149514	0.850486
	2.08898	763	123		0.995937	0.530755	0.469245		0.99189	0.281701	0.718299		0.987761	0.147685	0.852315
	2.09172	764	124		0.995904	0.528581	0.471419		0.991824	0.279398	0.720602		0.987663	0.145863	0.854137
	2.09446	765	125		0.995871	0.526399	0.473601		0.991758	0.277095	0.722905		0.987565	0.144049	0.855951
	2.09719	766	126		0.995838	0.524208	0.475792		0.991693	0.274794	0.725206		0.987467	0.142243	0.857757
	2.09993	767	127		0.995805	0.522008	0.477992		0.991627	0.272493	0.727507		0.987467	0.140461	0.859539
	2.10267	768	127		0.995805	0.519818	0.480182		0.991627	0.270211	0.729789		0.987369	0.138687	0.861313
	2.10541	769	128		0.995772	0.517621	0.482379		0.991562	0.267931	0.732069		0.987271	0.136921	0.863079
	2.10815	770	129		0.995739	0.515415	0.484585		0.991496	0.265652	0.734348		0.987173	0.135165	0.864835
	2.11088	771	130		0.995706	0.513202	0.486798		0.99143	0.263376	0.736624		0.987075	0.133418	0.866582
	2.11362	772	131		0.995673	0.510981	0.489019		0.991365	0.261102	0.738898		0.986977	0.13168	0.86832
	2.11636	773	132		0.99564	0.508753	0.491247		0.991299	0.25883	0.74117		0.986977	0.129965	0.870035
	2.1191	774	132		0.99564	0.506535	0.493465		0.991299	0.256578	0.743422		0.986879	0.12826	0.87174
	2.12183	775	133		0.995607	0.50431	0.49569		0.991233	0.254328	0.745672		0.986781	0.126565	0.873435
	2.12457	776	134		0.995574	0.502078	0.497922		0.991168	0.252082	0.747918		0.986683	0.124879	0.875121
	2.12731	777	135		0.995541	0.499839	0.500161		0.991102	0.249839	0.750161		0.986585	0.123204	0.876796
	2.13005	778	136		0.995508	0.497594	0.502406		0.991036	0.2476	0.7524		0.986487	0.121539	0.878461
	2.13279	779	137		0.995475	0.495342	0.504658		0.990971	0.245364	0.754636		0.986389	0.119885	0.880115
	2.13552	780	138		0.995442	0.493085	0.506915		0.990905	0.243132	0.756868		0.986389	0.118253	0.881747
	2.13826	781	138		0.995442	0.490837	0.509163		0.990905	0.240921	0.759079		0.986291	0.116632	0.883368
	2.141	782	139		0.995409	0.488584	0.511416		0.99084	0.238714	0.761286		0.986193	0.115022	0.884978
	2.14374	783	140		0.995376	0.486325	0.513675		0.990774	0.236512	0.763488		0.986095	0.113422	0.886578
	2.14648	784	141		0.995343	0.48406	0.51594		0.990708	0.234314	0.765686		0.985997	0.111834	0.888166
	2.14921	785	142		0.99531	0.48179	0.51821		0.990643	0.232122	0.767878		0.985899	0.110257	0.889743
	2.15195	786	143		0.995277	0.479515	0.520485		0.990577	0.229935	0.770065		0.985801	0.108692	0.891308
	2.15469	787	144		0.995245	0.477235	0.522765		0.990512	0.227753	0.772247		0.985703	0.107138	0.892862
	2.15743	788	145		0.995212	0.474949	0.525051		0.990446	0.225577	0.774423		0.985606	0.105595	0.894405
	2.16016	789	146		0.995179	0.47266	0.52734		0.990381	0.223407	0.776593		0.985508	0.104065	0.895935
	2.1629	790	147		0.995146	0.470365	0.529635		0.990315	0.221243	0.778757		0.98541	0.102547	0.897453
	2.16564	791	148		0.995113	0.468066	0.531934		0.990249	0.219086	0.780914		0.98541	0.101051	0.898949
	2.16838	792	148		0.995113	0.465779	0.534221		0.990249	0.21695	0.78305		0.985312	0.0995664	0.900434
	2.17112	793	149		0.99508	0.463487	0.536513		0.990184	0.21482	0.78518		0.985214	0.0980943	0.901906
	2.17385	794	150		0.995047	0.461191	0.538809		0.990118	0.212697	0.787303		0.985116	0.0966342	0.903366
	2.17659	795	151		0.995014	0.458892	0.541108		0.990053	0.210582	0.789418		0.985019	0.0951865	0.904813
	2.17933	796	152		0.994981	0.456589	0.543411		0.989987	0.208473	0.791527		0.984921	0.0937512	0.906249
	2.18207	797	153		0.994948	0.454282	0.545718		0.989922	0.206372	0.793628		0.984823	0.0923283	0.907672
	2.1848	798	154		0.994915	0.451972	0.548028		0.989856	0.204279	0.795721		0.984725	0.090918	0.909082
	2.18754	799	155		0.994882	0.449659	0.550341		0.989791	0.202193	0.797807		0.984627	0.0895203	0.91048
	2.19028	800	156		0.994849	0.447343	0.552657		0.989725	0.200116	0.799884		0.98453	0.0881354	0.911865
	2.19302	801	157		0.994816	0.445024	0.554976		0.98966	0.198046	0.801954		0.984432	0.0867633	0.913237
	2.19576	802	158		0.994783	0.442703	0.557297		0.989594	0.195986	0.804014		0.984334	0.0854041	0.914596
	2.19849	803	159		0.99475	0.440379	0.559621		0.989529	0.193933	0.806067		0.984236	0.0840578	0.915942
	2.20123	804	160		0.994718	0.438052	0.561948		0.989463	0.19189	0.80811		0.984139	0.0827245	0.917275
	2.20397	805	161		0.994685	0.435724	0.564276		0.989398	0.189855	0.810145		0.984041	0.0814043	0.918596
	2.20671	806	162		0.994652	0.433394	0.566606		0.989332	0.18783	0.81217		0.983943	0.0800972	0.919903
	2.20945	807	163		0.994619	0.431061	0.568939		0.989267	0.185814	0.814186		0.983845	0.0788032	0.921197
	2.21218	808	164		0.994586	0.428728	0.571272		0.989201	0.183807	0.816193		0.983748	0.0775225	0.922477
	2.21492	809	165		0.994553	0.426392	0.573608		0.989136	0.18181	0.81819		0.98365	0.076255	0.923745
	2.21766	810	166		0.99452	0.424056	0.575944		0.98907	0.179823	0.820177		0.983552	0.0750008	0.924999
	2.2204	811	167		0.994487	0.421718	0.578282		0.989005	0.177846	0.822154		0.983357	0.0737525	0.926247
	2.22313	812	169		0.994421	0.419365	0.580635		0.988874	0.175867	0.824133		0.983259	0.0725179	0.927482
	2.22587	813	170		0.994388	0.417012	0.582988		0.988808	0.173899	0.826101		0.983162	0.0712968	0.928703
	2.22861	814	171		0.994355	0.414658	0.585342		0.988743	0.171941	0.828059		0.983064	0.0700893	0.929911
	2.23135	815	172		0.994323	0.412304	0.587696		0.988677	0.169994	0.830006		0.982966	0.0688954	0.931105
	2.23409	816	173		0.99429	0.409949	0.590051		0.988612	0.168058	0.831942		0.982869	0.0677152	0.932285
	2.23682	817	174		0.994257	0.407595	0.592405		0.988546	0.166134	0.833866		0.982771	0.0665485	0.933451
	2.23956	818	175		0.994224	0.40524	0.59476		0.988481	0.16422	0.83578		0.982674	0.0653955	0.934605
	2.2423	819	176		0.994191	0.402886	0.597114		0.988415	0.162317	0.837683		0.982576	0.064256	0.935744
	2.24504	820	177		0.994158	0.400533	0.599467		0.98835	0.160426	0.839574		0.982478	0.0631302	0.93687
	2.24778	821	178		0.994125	0.39818	0.60182		0.988285	0.158547	0.841453		0.982283	0.0620117	0.937988
	2.25051	822	180		0.994059	0.395814	0.604186		0.988154	0.156669	0.843331		0.982186	0.060907	0.939093
	2.25325	823	181		0.994026	0.39345	0.60655		0.988088	0.154803	0.845197		0.982088	0.0598161	0.940184
	2.25599	824	182		0.993993	0.391086	0.608914		0.988023	0.152949	0.847051		0.981991	0.0587388	0.941261
	2.25873	825	183		0.993961	0.388724	0.611276		0.987957	0.151107	0.848893		0.981893	0.0576753	0.942325
	2.26146	826	184		0.993928	0.386364	0.613636		0.987892	0.149277	0.850723		0.981796	0.0566253	0.943375
	2.2642	827	185		0.993895	0.384005	0.615995		0.987827	0.14746	0.85254		0.981601	0.0555835	0.944417
	2.26694	828	187		0.993829	0.381635	0.618365		0.987696	0.145645	0.854355		0.981503	0.0545553	0.945445
	2.26968	829	188		0.993796	0.379268	0.620732		0.987631	0.143844	0.856156		0.981406	0.0535409	0.946459
	2.27242	830	189		0.993763	0.376902	0.623098		0.987565	0.142055	0.857945		0.981308	0.0525402	0.94746
	2.27515	831	190		0.99373	0.374539	0.625461		0.9875	0.14028	0.85972		0.981211	0.051553	0.948447
	2.27789	832	191		0.993697	0.372178	0.627822		0.987434	0.138517	0.861483		0.981016	0.0505743	0.949426
	2.28063	833	193		0.993632	0.369808	0.630192		0.987304	0.136758	0.863242		0.980919	0.0496093	0.950391
	2.28337	834	194		0.993599	0.367441	0.632559		0.987238	0.135013	0.864987		0.980821	0.0486578	0.951342
	2.28611	835	195		0.993566	0.365077	0.634923		0.987173	0.133281	0.866719		0.980724	0.0477199	0.95228
	2.28884	836	196		0.993533	0.362716	0.637284		0.987108	0.131563	0.868437		0.980529	0.0467907	0.953209
	2.29158	837	198		0.993467	0.360346	0.639654		0.986977	0.129849	0.870151		0.980432	0.0458751	0.954125
	2.29432	838	199		0.993434	0.35798	0.64202		0.986912	0.12815	0.87185		0.980334	0.044973	0.955027
	2.29706	839	200		0.993401	0.355618	0.644382		0.986846	0.126464	0.873536		0.980237	0.0440841	0.955916
	2.29979	840	201		0.993368	0.35326	0.64674		0.986781	0.124792	0.875208		0.980042	0.0432043	0.956796
	2.30253	841	203		0.993303	0.350894	0.649106		0.98665	0.123126	0.876874		0.979945	0.0423379	0.957662
	2.30527	842	204		0.99327	0.348532	0.651468		0.986585	0.121475	0.878525		0.979848	0.0414847	0.958515
	2.30801	843	205		0.993237	0.346175	0.653825		0.98652	0.119837	0.880163		0.97975	0.0406446	0.959355
	2.31075	844	206		0.993204	0.343823	0.656177		0.986454	0.118214	0.881786		0.979556	0.0398137	0.960186
	2.31348	845	208		0.993138	0.341463	0.658537		0.986324	0.116597	0.883403		0.979458	0.0389958	0.961004
	2.31622	846	209		0.993105	0.339109	0.660891		0.986258	0.114995	0.885005		0.979361	0.038191	0.961809
	2.31896	847	210		0.993073	0.33676	0.66324		0.986193	0.113407	0.886593		0.979167	0.0373954	0.962605
	2.3217	848	212		0.993007	0.334405	0.665595		0.986062	0.111827	0.888173		0.979069	0.0366127	0.963387
	2.32444	849	213		0.992974	0.332055	0.667945		0.985997	0.110261	0.889739		0.978972	0.0358428	0.964157
	2.32717	850	214		0.992941	0.329711	0.670289		0.985932	0.10871	0.89129		0.978778	0.0350821	0.964918
	2.32991	851	216		0.992875	0.327362	0.672638		0.985801	0.107166	0.892834		0.978681	0.0343342	0.965666
	2.33265	852	217		0.992842	0.325019	0.674981		0.985736	0.105637	0.894363		0.978486	0.0335955	0.966404
	2.33539	853	219		0.992777	0.322671	0.677329		0.985606	0.104117	0.895883		0.978389	0.0328695	0.967131
	2.33812	854	220		0.992744	0.32033	0.67967		0.98554	0.102611	0.897389		0.978292	0.032156	0.967844
	2.34086	855	221		0.992711	0.317995	0.682005		0.985475	0.101121	0.898879		0.978098	0.0314517	0.968548
	2.3436	856	223		0.992645	0.315656	0.684344		0.985345	0.099639	0.900361		0.978001	0.0307598	0.96924
	2.34634	857	224		0.992612	0.313324	0.686676		0.985279	0.0981722	0.901828		0.977806	0.0300771	0.969923
	2.34908	858	226		0.992547	0.310989	0.689011		0.985149	0.0967143	0.903286		0.977709	0.0294066	0.970593
	2.35181	859	227		0.992514	0.308661	0.691339		0.985084	0.0952716	0.904728		0.977515	0.0287454	0.971255
	2.35455	860	229		0.992448	0.30633	0.69367		0.984953	0.0938381	0.906162		0.977418	0.0280963	0.971904
	2.35729	861	230		0.992415	0.304007	0.695993		0.984888	0.09242	0.90758		0.977321	0.0274591	0.972541
	2.36003	862	231		0.992382	0.301691	0.698309		0.984823	0.0910174	0.908983		0.977127	0.026831	0.973169
	2.36277	863	233		0.992317	0.299373	0.700627		0.984692	0.0896241	0.910376		0.97703	0.0262147	0.973785
	2.3655	864	234		0.992284	0.297063	0.702937		0.984627	0.0882464	0.911754		0.976836	0.0256075	0.974393
	2.36824	865	236		0.992218	0.294751	0.705249		0.984497	0.0868783	0.913122		0.976739	0.0250118	0.974988
	2.37098	866	237		0.992185	0.292448	0.707552		0.984432	0.0855257	0.914474		0.976545	0.0244252	0.975575
	2.37372	867	239		0.99212	0.290143	0.709857		0.984301	0.0841831	0.915817		0.976448	0.0238499	0.97615
	2.37645	868	240		0.992087	0.287847	0.712153		0.984236	0.0828561	0.917144		0.976254	0.0232835	0.976716
	2.37919	869	242		0.992021	0.285551	0.714449		0.984106	0.0815391	0.918461		0.976157	0.0227284	0.977272
	2.38193	870	243		0.991988	0.283263	0.716737		0.984041	0.0802378	0.919762		0.975963	0.0221821	0.977818
	2.38467	871	245		0.991923	0.280975	0.719025		0.98391	0.0789468	0.921053		0.975769	0.0216446	0.978355
	2.38741	872	247		0.991857	0.278687	0.721313		0.98378	0.0776663	0.922334		0.975672	0.021118	0.978882
	2.39014	873	248		0.991824	0.276408	0.723592		0.983715	0.0764016	0.923598		0.975479	0.0206002	0.9794
	2.39288	874	250		0.991758	0.27413	0.72587		0.983585	0.0751474	0.924853		0.975382	0.020093	0.979907
	2.39562	875	251		0.991726	0.271862	0.728138		0.98352	0.073909	0.926091		0.975188	0.0195945	0.980406
	2.39836	876	253		0.99166	0.269595	0.730405		0.98339	0.0726813	0.927319		0.974994	0.0191045	0.980895
	2.4011	877	255		0.991594	0.267329	0.732671		0.983259	0.0714646	0.928535		0.974898	0.0186249	0.981375
	2.40383	878	256		0.991562	0.265073	0.734927		0.983194	0.0702635	0.929736		0.974704	0.0181538	0.981846
	2.40657	879	258		0.991496	0.262819	0.737181		0.983064	0.0690736	0.930926		0.974607	0.0176928	0.982307
	2.40931	880	259		0.991463	0.260575	0.739425		0.982999	0.0678992	0.932101		0.974414	0.0172401	0.98276
	2.41205	881	261		0.991397	0.258333	0.741667		0.982869	0.066736	0.933264		0.97422	0.0167957	0.983204
	2.41478	882	263		0.991332	0.256094	0.743906		0.982739	0.0655841	0.934416		0.974123	0.0163611	0.983639
	2.41752	883	264		0.991299	0.253866	0.746134		0.982674	0.0644478	0.935552		0.97393	0.0159345	0.984065
	2.42026	884	266		0.991233	0.25164	0.74836		0.982544	0.0633227	0.936677		0.973736	0.015516	0.984484
	2.423	885	268		0.991168	0.249418	0.750582		0.982413	0.0622091	0.937791		0.97364	0.015107	0.984893
	2.42574	886	269		0.991135	0.247206	0.752794		0.982348	0.061111	0.938889		0.973446	0.0147059	0.985294
	2.42847	887	271		0.991069	0.244999	0.755001		0.982218	0.0600243	0.939976		0.973253	0.0143125	0.985687
	2.43121	888	273		0.991004	0.242795	0.757205		0.982088	0.0589492	0.941051		0.97306	0.013927	0.986073
	2.43395	889	275		0.990938	0.240594	0.759406		0.981958	0.0578857	0.942114		0.972963	0.0135504	0.98645
	2.43669	890	276		0.990905	0.238406	0.761594		0.981893	0.0568375	0.943162		0.97277	0.0131814	0.986819
	2.43943	891	278		0.99084	0.236222	0.763778		0.981763	0.055801	0.944199		0.972577	0.01282	0.98718
	2.44216	892	280		0.990774	0.234043	0.765957		0.981633	0.0547761	0.945224		0.972384	0.0124659	0.987534
	2.4449	893	282		0.990708	0.231868	0.768132		0.981503	0.0537629	0.946237		0.972287	0.0121205	0.98788
	2.44764	894	283		0.990676	0.229706	0.770294		0.981438	0.052765	0.947235		0.972094	0.0117822	0.988218
	2.45038	895	285		0.99061	0.227549	0.772451		0.981308	0.0517787	0.948221		0.971901	0.0114512	0.988549
	2.45311	896	287		0.990544	0.225398	0.774602		0.981178	0.0508042	0.949196		0.971708	0.0111272	0.988873
	2.45585	897	289		0.990479	0.223252	0.776748		0.981048	0.0498414	0.950159		0.971515	0.0108102	0.98919
	2.45859	898	291		0.990413	0.221112	0.778888		0.980919	0.0488903	0.95111		0.971322	0.0105002	0.9895
	2.46133	899	293		0.990348	0.218977	0.781023		0.980789	0.0479511	0.952049		0.971225	0.0101981	0.989802
	2.46407	900	294		0.990315	0.216857	0.783143		0.980724	0.0470268	0.952973		0.971033	0.00990265	0.990097
	2.4668	901	296		0.990249	0.214742	0.785258		0.980594	0.0461142	0.953886		0.97084	0.00961389	0.990386
	2.46954	902	298		0.990184	0.212634	0.787366		0.980464	0.0452133	0.954787		0.970647	0.00933169	0.990668
	2.47228	903	300		0.990118	0.210533	0.789467		0.980334	0.0443241	0.955676		0.970454	0.00905598	0.990944
	2.47502	904	302		0.990053	0.208439	0.791561		0.980204	0.0434467	0.956553		0.970261	0.00878667	0.991213
	2.47775	905	304		0.989987	0.206352	0.793648		0.980075	0.042581	0.957419		0.970069	0.00852367	0.991476
	2.48049	906	306		0.989922	0.204272	0.795728		0.979945	0.0417271	0.958273		0.969876	0.0082669	0.991733
	2.48323	907	308		0.989856	0.2022	0.7978		0.979815	0.0408848	0.959115		0.969683	0.00801628	0.991984
	2.48597	908	310		0.989791	0.200136	0.799864		0.979685	0.0400542	0.959946		0.969491	0.00777171	0.992228
	2.48871	909	312		0.989725	0.198079	0.801921		0.979556	0.0392354	0.960765		0.969298	0.00753311	0.992467
	2.49144	910	314		0.98966	0.196031	0.803969		0.979426	0.0384281	0.961572		0.969106	0.00730038	0.9927
	2.49418	911	316		0.989594	0.193991	0.806009		0.979296	0.0376325	0.962367		0.968913	0.00707343	0.992927
	2.49692	912	318		0.989529	0.19196	0.80804		0.979167	0.0368485	0.963151		0.968721	0.00685218	0.993148
	2.49966	913	320		0.989463	0.189937	0.810063		0.979037	0.0360761	0.963924		0.968529	0.00663654	0.993363
	2.5024	914	322		0.989398	0.187923	0.812077		0.978907	0.0353151	0.964685		0.968336	0.0064264	0.993574
	2.50513	915	324		0.989332	0.185918	0.814082		0.978778	0.0345657	0.965434		0.968144	0.00622168	0.993778
	2.50787	916	326		0.989267	0.183923	0.816077		0.978648	0.0338276	0.966172		0.967952	0.00602228	0.993978
	2.51061	917	328		0.989201	0.181937	0.818063		0.978519	0.033101	0.966899		0.967759	0.00582812	0.994172
	2.51335	918	330		0.989136	0.17996	0.82004		0.978389	0.0323856	0.967614		0.967567	0.0056391	0.994361
	2.51608	919	332		0.98907	0.177993	0.822007		0.97826	0.0316816	0.968318		0.967375	0.00545513	0.994545
	2.51882	920	334		0.989005	0.176036	0.823964		0.97813	0.0309887	0.969011		0.967183	0.00527611	0.994724
	2.52156	921	336		0.988939	0.174089	0.825911		0.978001	0.030307	0.969693		0.966895	0.00510144	0.994899
	2.5243	922	339		0.988841	0.172146	0.827854		0.977806	0.0296343	0.970366		0.966703	0.00493158	0.995068
	2.52704	923	341		0.988775	0.170214	0.829786		0.977677	0.0289728	0.971027		0.966511	0.00476642	0.995234
	2.52977	924	343		0.98871	0.168292	0.831708		0.977547	0.0283223	0.971678		0.966319	0.00460588	0.995394
	2.53251	925	345		0.988645	0.166381	0.833619		0.977418	0.0276827	0.972317		0.966127	0.00444987	0.99555
	2.53525	926	347		0.988579	0.164481	0.835519		0.977289	0.027054	0.972946		0.965935	0.00429828	0.995702
	2.53799	927	349		0.988514	0.162592	0.837408		0.977159	0.0264361	0.973564		0.965647	0.00415063	0.995849
	2.54073	928	352		0.988415	0.160708	0.839292		0.976965	0.0258271	0.974173		0.965456	0.00400725	0.995993
	2.54346	929	354		0.98835	0.158836	0.841164		0.976836	0.0252288	0.974771		0.965264	0.00386805	0.996132
	2.5462	930	356		0.988285	0.156975	0.843025		0.976706	0.0246412	0.975359		0.965072	0.00373295	0.996267
	2.54894	931	358		0.988219	0.155126	0.844874		0.976577	0.024064	0.975936		0.964785	0.00360149	0.996399
	2.55168	932	361		0.988121	0.153283	0.846717		0.976383	0.0234957	0.976504		0.964593	0.00347397	0.996526
	2.55441	933	363		0.988056	0.151452	0.848548		0.976254	0.0229378	0.977062		0.964402	0.00335031	0.99665
	2.55715	934	365		0.98799	0.149633	0.850367		0.976125	0.0223901	0.97761		0.964114	0.00323008	0.99677
	2.55989	935	368		0.987892	0.147822	0.852178		0.975931	0.0218512	0.978149		0.963923	0.00311355	0.996886
	2.56263	936	370		0.987827	0.146022	0.853978		0.975802	0.0213224	0.978678		0.963731	0.00300062	0.996999
	2.56537	937	372		0.987761	0.144235	0.855765		0.975672	0.0208037	0.979196		0.963444	0.00289093	0.997109
	2.5681	938	375		0.987663	0.142456	0.857544		0.975479	0.0202936	0.979706		0.963253	0.0027847	0.997215
	2.57084	939	377		0.987598	0.140689	0.859311		0.975349	0.0197933	0.980207		0.963062	0.00268184	0.997318
	2.57358	940	379		0.987532	0.138935	0.861065		0.97522	0.0193029	0.980697		0.962775	0.002582	0.997418
	2.57632	941	382		0.987434	0.137189	0.862811		0.975027	0.0188208	0.981179		0.962584	0.0024854	0.997515
	2.57906	942	384		0.987369	0.135456	0.864544		0.974898	0.0183483	0.981652		0.962297	0.00239169	0.997608
	2.58179	943	387		0.987271	0.133732	0.866268		0.974704	0.0178842	0.982116		0.962106	0.00230106	0.997699
	2.58453	944	389		0.987206	0.132021	0.867979		0.974575	0.0174295	0.982571		0.961819	0.0022132	0.997787
	2.58727	945	392		0.987108	0.130319	0.869681		0.974381	0.016983	0.983017		0.961628	0.00212828	0.997872
	2.59001	946	394		0.987042	0.12863	0.87137		0.974252	0.0165457	0.983454		0.961342	0.002046	0.997954
	2.59274	947	397		0.986944	0.126951	0.873049		0.974059	0.0161165	0.983884		0.961151	0.00196651	0.998033
	2.59548	948	399		0.986879	0.125285	0.874715		0.97393	0.0156963	0.984304		0.960864	0.00188955	0.99811
	2.59822	949	402		0.986781	0.123629	0.876371		0.973736	0.0152841	0.984716		0.960674	0.00181525	0.998185
	2.60096	950	404		0.986716	0.121986	0.878014		0.973608	0.0148807	0.985119		0.960387	0.00174334	0.998257
	2.6037	951	407		0.986618	0.120354	0.879646		0.973414	0.0144851	0.985515		0.960197	0.00167395	0.998326
	2.60643	952	409		0.986552	0.118736	0.881264		0.973285	0.0140981	0.985902		0.959911	0.00160684	0.998393
	2.60917	953	412		0.986454	0.117127	0.882873		0.973092	0.0137188	0.986281		0.959625	0.00154196	0.998458
	2.61191	954	415		0.986356	0.115529	0.884471		0.972899	0.013347	0.986653		0.959434	0.00147941	0.998521
	2.61465	955	417		0.986291	0.113945	0.886055		0.97277	0.0129835	0.987016		0.959148	0.00141898	0.998581
	2.61739	956	420		0.986193	0.112372	0.887628		0.972577	0.0126275	0.987373		0.958863	0.0013606	0.998639
	2.62012	957	423		0.986095	0.11081	0.88919		0.972384	0.0122788	0.987721		0.958672	0.00130437	0.998696
	2.62286	958	425		0.98603	0.109262	0.890738		0.972255	0.0119381	0.988062		0.958387	0.00125009	0.99875
	2.6256	959	428		0.985932	0.107724	0.892276		0.972062	0.0116046	0.988395		0.958101	0.00119772	0.998802
	2.62834	960	431		0.985834	0.106198	0.893802		0.971869	0.0112781	0.988722		0.957911	0.00114731	0.998853
	2.63107	961	433		0.985769	0.104687	0.895313		0.97174	0.0109594	0.989041		0.957626	0.00109869	0.998901
	2.63381	962	436		0.985671	0.103187	0.896813		0.971547	0.0106476	0.989352		0.95734	0.00105182	0.998948
	2.63655	963	439		0.985573	0.101698	0.898302		0.971354	0.0103425	0.989657		0.957055	0.00100665	0.998993
	2.63929	964	442		0.985475	0.100221	0.899779		0.971161	0.0100443	0.989956		0.956865	0.000963228	0.999037
	2.64203	965	444		0.98541	0.0987589	0.901241		0.971033	0.00975332	0.990247		0.95658	0.000921405	0.999079
	2.64476	966	447		0.985312	0.0973084	0.902692		0.97084	0.00946892	0.990531		0.956295	0.000881135	0.999119
	2.6475	967	450		0.985214	0.0958696	0.90413		0.970647	0.00919097	0.990809		0.95601	0.000842374	0.999158
	2.65024	968	453		0.985116	0.0944427	0.905557		0.970454	0.00891942	0.991081		0.955725	0.000805078	0.999195
	2.65298	969	456		0.985019	0.0930278	0.906972		0.970261	0.00865417	0.991346		0.955441	0.000769204	0.999231
	2.65572	970	459		0.984921	0.091625	0.908375		0.970069	0.00839514	0.991605		0.955156	0.00073471	0.999265
	2.65845	971	462		0.984823	0.0902344	0.909766		0.969876	0.00814224	0.991858		0.954872	0.000701554	0.999298
	2.66119	972	465		0.984725	0.0888561	0.911144		0.969683	0.0078954	0.992105		0.954587	0.000669695	0.99933
	2.66393	973	468		0.984627	0.0874901	0.91251		0.969491	0.00765452	0.992345		0.954303	0.000639091	0.999361
	2.66667	974	471		0.98453	0.0861366	0.913863		0.969298	0.00741951	0.99258		0.954019	0.000609705	0.99939
	2.6694	975	474		0.984432	0.0847956	0.915204		0.969106	0.00719029	0.99281		0.953734	0.000581497	0.999419
	2.67214	976	477		0.984334	0.0834672	0.916533		0.968913	0.00696677	0.993033		0.95345	0.000554428	0.999446
	2.67488	977	480		0.984236	0.0821514	0.917849		0.968721	0.00674886	0.993251		0.953166	0.000528462	0.999472
	2.67762	978	483		0.984139	0.0808484	0.919152		0.968529	0.00653646	0.993464		0.952882	0.000503563	0.999496
	2.68036	979	486		0.984041	0.0795581	0.920442		0.968336	0.00632949	0.993671		0.952599	0.000479693	0.99952
	2.68309	980	489		0.983943	0.0782807	0.921719		0.968144	0.00612786	0.993872		0.952315	0.000456819	0.999543
	2.68583	981	492		0.983845	0.0770161	0.922984		0.967952	0.00593147	0.994069		0.952031	0.000434906	0.999565
	2.68857	982	495		0.983748	0.0757644	0.924236		0.967759	0.00574024	0.99426		0.951748	0.00041392	0.999586
	2.69131	983	498		0.98365	0.0745256	0.925474		0.967567	0.00555407	0.994446		0.951464	0.00039383	0.999606
	2.69405	984	501		0.983552	0.0732998	0.9267		0.967375	0.00537287	0.994627		0.951086	0.000374566	0.999625
	2.69678	985	505		0.983422	0.0720847	0.927915		0.967119	0.0051962	0.994804		0.950803	0.000356139	0.999644
	2.69952	986	508		0.983324	0.0708826	0.929117		0.966927	0.00502435	0.994976		0.95052	0.000338517	0.999661
	2.70226	987	511		0.983227	0.0696937	0.930306		0.966735	0.00485721	0.995143		0.950236	0.000321671	0.999678
	2.705	988	514		0.983129	0.0685179	0.931482		0.966543	0.0046947	0.995305		0.949953	0.000305573	0.999694
	2.70773	989	517		0.983031	0.0673553	0.932645		0.966351	0.00453673	0.995463		0.949576	0.000290164	0.99971
	2.71047	990	521		0.982901	0.0662036	0.933796		0.966095	0.00438291	0.995617		0.949293	0.000275451	0.999725
	2.71321	991	524		0.982804	0.0650651	0.934935		0.965903	0.00423347	0.995767		0.94901	0.000261406	0.999739
	2.71595	992	527		0.982706	0.0639399	0.93606		0.965711	0.00408831	0.995912		0.948634	0.000247979	0.999752
	2.71869	993	531		0.982576	0.0628258	0.937174		0.965456	0.00394708	0.996053		0.948351	0.000235171	0.999765
	2.72142	994	534		0.982478	0.061725	0.938275		0.965264	0.00380998	0.99619		0.948069	0.000222958	0.999777
	2.72416	995	537		0.982381	0.0606375	0.939363		0.965072	0.0036769	0.996323		0.947692	0.000211295	0.999789
	2.7269	996	541		0.982251	0.0595612	0.940439		0.964817	0.00354754	0.996452		0.94741	0.000200183	0.9998
	2.72964	997	544		0.982153	0.0584982	0.941502		0.964625	0.00342204	0.996578		0.947033	0.00018958	0.99981
	2.73238	998	548		0.982023	0.0574466	0.942553		0.96437	0.00330011	0.9967		0.946751	0.000179485	0.999821
	2.73511	999	551		0.981926	0.0564083	0.943592		0.964178	0.0031819	0.996818		0.946375	0.000169861	0.99983
	2.73785	1000	555		0.981796	0.0553814	0.944619		0.963923	0.0030671	0.996933		0.946093	0.000160704	0.999839
	2.74059	1001	558		0.981698	0.0543679	0.945632		0.963731	0.00295586	0.997044		0.945718	0.000151981	0.999848
	2.74333	1002	562		0.981568	0.0533658	0.946634		0.963476	0.0028479	0.997152		0.945436	0.000143688	0.999856
	2.74606	1003	565		0.981471	0.0523769	0.947623		0.963285	0.00274334	0.997257		0.94506	0.000135794	0.999864
	2.7488	1004	569		0.981341	0.0513996	0.9486		0.96303	0.00264192	0.997358		0.944685	0.000128282	0.999872
	2.75154	1005	573		0.981211	0.0504339	0.949566		0.962775	0.00254357	0.997456		0.944404	0.00012115	0.999879
	2.75428	1006	576		0.981113	0.0494813	0.950519		0.962584	0.0024484	0.997552		0.944029	0.000114369	0.999886
	2.75702	1007	580		0.980984	0.0485404	0.95146		0.962329	0.00235617	0.997644		0.943654	0.000107925	0.999892
	2.75975	1008	584		0.980854	0.047611	0.952389		0.962074	0.00226681	0.997733		0.943373	0.000101814	0.999898
	2.76249	1009	587		0.980756	0.0466948	0.953305		0.961883	0.0021804	0.99782		0.942998	9.601e-05	0.999904
	2.76523	1010	591		0.980626	0.0457902	0.95421		0.961628	0.00209674	0.997903		0.942623	9.05012e-05	0.999909
	2.76797	1011	595		0.980497	0.0448971	0.955103		0.961374	0.00201575	0.997984		0.942249	8.52747e-05	0.999915
	2.7707	1012	599		0.980367	0.0440156	0.955984		0.961119	0.00193737	0.998063		0.941968	8.03261e-05	0.99992
	2.77344	1013	602		0.980269	0.0431472	0.956853		0.960928	0.00186168	0.998138		0.941594	7.56346e-05	0.999924
	2.77618	1014	606		0.98014	0.0422902	0.95771		0.960674	0.00178846	0.998212		0.94122	7.11888e-05	0.999929
	2.77892	1015	610		0.98001	0.0414449	0.958555		0.960419	0.00171768	0.998282		0.940847	6.69777e-05	0.999933
	2.78166	1016	614		0.97988	0.040611	0.959389		0.960165	0.00164925	0.998351		0.940473	6.29908e-05	0.999937
	2.78439	1017	618		0.97975	0.0397886	0.960211		0.959911	0.00158313	0.998417		0.940099	5.92176e-05	0.999941
	2.78713	1018	622		0.979621	0.0389778	0.961022		0.959657	0.00151927	0.998481		0.939726	5.56483e-05	0.999944
	2.78987	1019	626		0.979491	0.0381784	0.961822		0.959402	0.00145759	0.998542		0.939353	5.22734e-05	0.999948
	2.79261	1020	630		0.979361	0.0373904	0.96261		0.959148	0.00139804	0.998602		0.93898	4.90836e-05	0.999951
	2.79535	1021	634		0.979232	0.0366139	0.963386		0.958894	0.00134058	0.998659		0.938607	4.60702e-05	0.999954
	2.79808	1022	638		0.979102	0.0358487	0.964151		0.958641	0.00128513	0.998715		0.938234	4.32247e-05	0.999957
	2.80082	1023	642		0.978972	0.0350949	0.964905		0.958387	0.00123165	0.998768		0.937861	4.05387e-05	0.999959
	2.80356	1024	646		0.978843	0.0343524	0.965648		0.958133	0.00118009	0.99882		0.937489	3.80046e-05	0.999962
	2.8063	1025	650		0.978713	0.0336211	0.966379		0.957879	0.00113038	0.99887		0.937117	3.56148e-05	0.999964
	2.80903	1026	654		0.978583	0.0329011	0.967099		0.957626	0.00108248	0.998918		0.936744	3.33619e-05	0.999967
	2.81177	1027	658		0.978454	0.0321922	0.967808		0.957372	0.00103634	0.998964		0.936372	3.12392e-05	0.999969
	2.81451	1028	662		0.978324	0.0314944	0.968506		0.957119	0.000991897	0.999008		0.935908	2.9237e-05	0.999971
	2.81725	1029	667		0.978162	0.0308066	0.969193		0.956802	0.000949048	0.999051		0.935536	2.73522e-05	0.999973
	2.81999	1030	671		0.978033	0.0301299	0.96987		0.956548	0.000907811	0.999092		0.935164	2.55788e-05	0.999974
	2.82272	1031	675		0.977903	0.0294641	0.970536		0.956295	0.000868135	0.999132		0.934793	2.39109e-05	0.999976
	2.82546	1032	679		0.977774	0.0288093	0.971191		0.956042	0.000829974	0.99917		0.934329	2.23407e-05	0.999978
	2.8282	1033	684		0.977612	0.0281643	0.971836		0.955725	0.000793227	0.999207		0.933958	2.08652e-05	0.999979
	2.83094	1034	688		0.977483	0.0275301	0.97247		0.955472	0.000757906	0.999242		0.933587	1.94795e-05	0.999981
	2.83368	1035	692		0.977353	0.0269066	0.973093		0.955219	0.000723967	0.999276		0.933123	1.81768e-05	0.999982
	2.83641	1036	697		0.977192	0.0262929	0.973707		0.954903	0.000691318	0.999309		0.932753	1.69544e-05	0.999983
	2.83915	1037	701		0.977062	0.0256898	0.97431		0.95465	0.000659967	0.99934		0.93229	1.58065e-05	0.999984
	2.84189	1038	706		0.9769	0.0250964	0.974904		0.954334	0.00062983	0.99937		0.931919	1.47303e-05	0.999985
	2.84463	1039	710		0.976771	0.0245134	0.975487		0.954082	0.000600909	0.999399		0.931457	1.37207e-05	0.999986
	2.84736	1040	715		0.976609	0.0239401	0.97606		0.953766	0.000573127	0.999427		0.931087	1.27751e-05	0.999987
	2.8501	1041	719		0.97648	0.023377	0.976623		0.953513	0.000546484	0.999454		0.930625	1.18889e-05	0.999988
	2.85284	1042	724		0.976319	0.0228234	0.977177		0.953198	0.000520907	0.999479		0.930255	1.10597e-05	0.999989
	2.85558	1043	728		0.976189	0.02228	0.97772		0.952945	0.000496396	0.999504		0.929793	1.02832e-05	0.99999
	2.85832	1044	733		0.976028	0.0217458	0.978254		0.95263	0.000472882	0.999527		0.929332	9.55652e-06	0.99999
	2.86105	1045	738		0.975866	0.021221	0.978779		0.952315	0.000450332	0.99955		0.928963	8.87765e-06	0.999991
	2.86379	1046	742		0.975737	0.0207062	0.979294		0.952063	0.000428745	0.999571		0.928502	8.24291e-06	0.999992
	2.86653	1047	747		0.975575	0.0202004	0.9798		0.951748	0.000408057	0.999592		0.928041	7.64976e-06	0.999992
	2.86927	1048	752		0.975414	0.0197038	0.980296		0.951433	0.000388238	0.999612		0.92758	7.09576e-06	0.999993
	2.87201	1049	757		0.975253	0.0192161	0.980784		0.951118	0.00036926	0.999631		0.927212	6.57927e-06	0.999993
	2.87474	1050	761		0.975123	0.0187381	0.981262		0.950866	0.000351117	0.999649		0.926751	6.09735e-06	0.999994
	2.87748	1051	766		0.974962	0.018269	0.981731		0.950551	0.000333755	0.999666		0.926291	5.64792e-06	0.999994
	2.88022	1052	771		0.974801	0.0178086	0.982191		0.950236	0.000317146	0.999683		0.925831	5.22902e-06	0.999995
	2.88296	1053	776		0.974639	0.017357	0.982643		0.949922	0.000301264	0.999699		0.925372	4.83879e-06	0.999995
	2.88569	1054	781		0.974478	0.016914	0.983086		0.949608	0.000286082	0.999714		0.924912	4.47546e-06	0.999996
	2.88843	1055	786		0.974317	0.0164796	0.98352		0.949293	0.000271576	0.999728		0.924453	4.13735e-06	0.999996
	2.89117	1056	791		0.974156	0.0160537	0.983946		0.948979	0.00025772	0.999742		0.923994	3.82289e-06	0.999996
	2.89391	1057	796		0.973994	0.0156362	0.984364		0.948665	0.00024449	0.999756		0.923536	3.53057e-06	0.999996
	2.89665	1058	801		0.973833	0.015227	0.984773		0.948351	0.000231862	0.999768		0.923077	3.25899e-06	0.999997
	2.89938	1059	806		0.973672	0.0148261	0.985174		0.948037	0.000219814	0.99978		0.922619	3.00681e-06	0.999997
	2.90212	1060	811		0.973511	0.0144334	0.985567		0.947723	0.000208323	0.999792		0.922161	2.77276e-06	0.999997
	2.90486	1061	816		0.97335	0.0140487	0.985951		0.94741	0.000197367	0.999803		0.921703	2.55566e-06	0.999997
	2.9076	1062	821		0.973189	0.0136721	0.986328		0.947096	0.000186926	0.999813		0.921154	2.35416e-06	0.999998
	2.91034	1063	827		0.972995	0.0133029	0.986697		0.94672	0.000176966	0.999823		0.920697	2.16747e-06	0.999998
	2.91307	1064	832		0.972834	0.0129415	0.987059		0.946407	0.000167482	0.999833		0.92024	1.99459e-06	0.999998
	2.91581	1065	837		0.972673	0.0125878	0.987412		0.946093	0.000158454	0.999842		0.919783	1.83459e-06	0.999998
	2.91855	1066	842		0.972512	0.0122418	0.987758		0.94578	0.000149862	0.99985		0.919235	1.68642e-06	0.999998
	2.92129	1067	848		0.972319	0.011903	0.988097		0.945405	0.000141681	0.999858		0.918779	1.54945e-06	0.999998
	2.92402	1068	853		0.972158	0.0115716	0.988428		0.945092	0.000133901	0.999866		0.918231	1.42275e-06	0.999999
	2.92676	1069	859		0.971965	0.0112472	0.988753		0.944716	0.000126499	0.999874		0.917776	1.30576e-06	0.999999
	2.9295	1070	864		0.971804	0.01093	0.98907		0.944404	0.000119466	0.999881		0.917229	1.19769e-06	0.999999
	2.93224	1071	870		0.971611	0.0106197	0.98938		0.944029	0.000112779	0.999887		0.916774	1.09801e-06	0.999999
	2.93498	1072	875		0.971451	0.0103166	0.989683		0.943716	0.000106431	0.999894		0.916228	1.00602e-06	0.999999
	2.93771	1073	881		0.971258	0.01002	0.98998		0.943341	0.000100401	0.9999		0.915773	9.21289e-07	0.999999
	2.94045	1074	886		0.971097	0.00973043	0.99027		0.943029	9.46812e-05	0.999905		0.915227	8.43189e-07	0.999999
	2.94319	1075	892		0.970904	0.00944731	0.990553		0.942655	8.92517e-05	0.999911		0.914682	7.7125e-07	0.999999
	2.94593	1076	898		0.970711	0.00917061	0.990829		0.94228	8.41001e-05	0.999916		0.914228	7.05098e-07	0.999999
	2.94867	1077	903		0.970551	0.00890054	0.991099		0.941968	7.92197e-05	0.999921		0.913683	6.44236e-07	0.999999
	2.9514	1078	909		0.970358	0.00863671	0.991363		0.941594	7.45928e-05	0.999925		0.913139	5.88277e-07	0.999999
	2.95414	1079	915		0.970165	0.00837904	0.991621		0.94122	7.02082e-05	0.99993		0.912595	5.36859e-07	0.999999
	2.95688	1080	921		0.969972	0.00812743	0.991873		0.940847	6.60552e-05	0.999934		0.912142	4.89692e-07	1
	2.95962	1081	926		0.969812	0.00788208	0.992118		0.940535	6.21272e-05	0.999938		0.911599	4.46402e-07	1
	2.96235	1082	932		0.969619	0.00764262	0.992357		0.940162	5.84096e-05	0.999942		0.911056	4.06698e-07	1
	2.96509	1083	938		0.969427	0.00740896	0.992591		0.939788	5.48927e-05	0.999945		0.910513	3.70303e-07	1
	2.96783	1084	944		0.969234	0.00718102	0.992819		0.939415	5.1567e-05	0.999948		0.909971	3.36965e-07	1
	2.97057	1085	950		0.969042	0.0069587	0.993041		0.939042	4.84236e-05	0.999952		0.909429	3.06446e-07	1
	2.97331	1086	956		0.968849	0.00674194	0.993258		0.938669	4.54537e-05	0.999955		0.908887	2.78525e-07	1
	2.97604	1087	962		0.968657	0.00653062	0.993469		0.938296	4.2649e-05	0.999957		0.908346	2.52997e-07	1
	2.97878	1088	968		0.968464	0.00632468	0.993675		0.937923	4.00015e-05	0.99996		0.907714	2.29649e-07	1
	2.98152	1089	975		0.96824	0.0061238	0.993876		0.937489	3.7501e-05	0.999962		0.907174	2.08331e-07	1
	2.98426	1090	981		0.968048	0.00592814	0.994072		0.937117	3.51428e-05	0.999965		0.906633	1.8888e-07	1
	2.987	1091	987		0.967856	0.00573758	0.994262		0.936744	3.29198e-05	0.999967		0.906093	1.71143e-07	1
	2.98973	1092	993		0.967663	0.00555205	0.994448		0.936372	3.08252e-05	0.999969		0.905553	1.54979e-07	1
	2.99247	1093	999		0.967471	0.00537144	0.994629		0.936	2.88524e-05	0.999971		0.904924	1.40244e-07	1
	2.99521	1094	1006		0.967247	0.00519551	0.994804		0.935567	2.69934e-05	0.999973		0.904385	1.26835e-07	1
	2.99795	1095	1012		0.967055	0.00502435	0.994976		0.935195	2.52441e-05	0.999975		0.903757	1.14628e-07	1
	3.00068	1096	1019		0.966831	0.00485769	0.995142		0.934762	2.35972e-05	0.999976		0.903218	1.03534e-07	1
	3.00342	1097	1025		0.966639	0.00469564	0.995304		0.934391	2.2049e-05	0.999978		0.902591	9.34488e-08	1
	3.00616	1098	1032		0.966415	0.00453793	0.995462		0.933958	2.05928e-05	0.999979		0.902053	8.42958e-08	1
	3.0089	1099	1038		0.966223	0.00438465	0.995615		0.933587	1.92252e-05	0.999981		0.901426	7.59864e-08	1
	3.01164	1100	1045		0.965999	0.00423557	0.995764		0.933154	1.79401e-05	0.999982		0.900889	6.84554e-08	1
	3.01437	1101	1051		0.965807	0.00409075	0.995909		0.932784	1.67342e-05	0.999983		0.900263	6.16279e-08	1
	3.01711	1102	1058		0.965583	0.00394996	0.99605		0.932351	1.56022e-05	0.999984		0.899638	5.54427e-08	1
	3.01985	1103	1065		0.96536	0.00381313	0.996187		0.931919	1.454e-05	0.999985		0.899012	4.98437e-08	1
	3.02259	1104	1072		0.965136	0.00368019	0.99632		0.931488	1.35438e-05	0.999986		0.898477	4.47834e-08	1
	3.02533	1105	1078		0.964944	0.00355118	0.996449		0.931118	1.26109e-05	0.999987		0.897853	4.02089e-08	1
	3.02806	1106	1085		0.964721	0.0034259	0.996574		0.930686	1.17368e-05	0.999988		0.897229	3.60766e-08	1
	3.0308	1107	1092		0.964497	0.00330427	0.996696		0.930255	1.09182e-05	0.999989		0.896605	3.23464e-08	1
	3.03354	1108	1099		0.964274	0.00318622	0.996814		0.929824	1.0152e-05	0.99999		0.895982	2.89818e-08	1
	3.03628	1109	1106		0.96405	0.00307168	0.996928		0.929393	9.43519e-06	0.999991		0.895359	2.59492e-08	1
	3.03901	1110	1113		0.963827	0.00296056	0.997039		0.928963	8.76494e-06	0.999991		0.894737	2.32177e-08	1
	3.04175	1111	1120		0.963604	0.00285281	0.997147		0.928532	8.13853e-06	0.999992		0.894115	2.07593e-08	1
	3.04449	1112	1127		0.963381	0.00274834	0.997252		0.928102	7.55338e-06	0.999992		0.893494	1.85483e-08	1
	3.04723	1113	1134		0.963157	0.00264709	0.997353		0.927672	7.00706e-06	0.999993		0.892785	1.65596e-08	1
	3.04997	1114	1142		0.962902	0.00254889	0.997451		0.927181	6.49681e-06	0.999994		0.892164	1.47739e-08	1
	3.0527	1115	1149		0.962679	0.00245376	0.997546		0.926751	6.02093e-06	0.999994		0.891544	1.31716e-08	1
	3.05544	1116	1156		0.962456	0.00236164	0.997638		0.926322	5.57732e-06	0.999994		0.890925	1.17349e-08	1
	3.05818	1117	1163		0.962233	0.00227244	0.997728		0.925893	5.164e-06	0.999995		0.890217	1.04466e-08	1
	3.06092	1118	1171		0.961978	0.00218604	0.997814		0.925402	4.77878e-06	0.999995		0.889598	9.29328e-09	1
	3.06366	1119	1178		0.961755	0.00210244	0.997898		0.924974	4.42024e-06	0.999996		0.888892	8.26073e-09	1
	3.06639	1120	1186		0.961501	0.0020215	0.997979		0.924484	4.08644e-06	0.999996		0.888274	7.33779e-09	1
	3.06913	1121	1193		0.961278	0.00194322	0.998057		0.924055	3.7761e-06	0.999996		0.887569	6.51279e-09	1
	3.07187	1122	1201		0.961024	0.00186748	0.998133		0.923566	3.48748e-06	0.999997		0.886952	5.77654e-09	1
	3.07461	1123	1208		0.960801	0.00179428	0.998206		0.923138	3.21943e-06	0.999997		0.886248	5.11944e-09	1
	3.07734	1124	1216		0.960546	0.00172349	0.998277		0.922649	2.9704e-06	0.999997		0.885544	4.53349e-09	1
	3.08008	1125	1224		0.960292	0.00165505	0.998345		0.922161	2.73919e-06	0.999997		0.884841	4.01142e-09	1
	3.08282	1126	1232		0.960038	0.00158891	0.998411		0.921673	2.52463e-06	0.999997		0.884226	3.547e-09	1
	3.08556	1127	1239		0.959815	0.00152506	0.998475		0.921246	2.32581e-06	0.999998		0.883524	3.13386e-09	1
	3.0883	1128	1247		0.959561	0.00146339	0.998537		0.920758	2.14151e-06	0.999998		0.882822	2.76664e-09	1
	3.09103	1129	1255		0.959307	0.00140384	0.998596		0.92027	1.97076e-06	0.999998		0.882121	2.44051e-09	1
	3.09377	1130	1263		0.959053	0.00134636	0.998654		0.919783	1.81268e-06	0.999998		0.88142	2.15111e-09	1
	3.09651	1131	1271		0.958799	0.00129089	0.998709		0.919296	1.66639e-06	0.999998		0.88072	1.89453e-09	1
	3.09925	1132	1279		0.958545	0.00123737	0.998763		0.918809	1.53109e-06	0.999998		0.880021	1.66722e-09	1
	3.10198	1133	1287		0.958292	0.00118576	0.998814		0.918323	1.40603e-06	0.999999		0.879235	1.46588e-09	1
	3.10472	1134	1296		0.958006	0.00113597	0.998864		0.917776	1.29042e-06	0.999999		0.878536	1.28783e-09	1
	3.10746	1135	1304		0.957752	0.00108798	0.998912		0.91729	1.18369e-06	0.999999		0.877839	1.13051e-09	1
	3.1102	1136	1312		0.957499	0.00104174	0.998958		0.916804	1.08521e-06	0.999999		0.877142	9.91615e-10	1
	3.11294	1137	1320		0.957245	0.000997197	0.999003		0.916319	9.94402e-07	0.999999		0.876358	8.6901e-10	1
	3.11567	1138	1329		0.95696	0.000954278	0.999046		0.915773	9.10646e-07	0.999999		0.875662	7.60959e-10	1
	3.11841	1139	1337		0.956707	0.000912964	0.999087		0.915288	8.33503e-07	0.999999		0.87488	6.65747e-10	1
	3.12115	1140	1346		0.956422	0.000873179	0.999127		0.914743	7.62441e-07	0.999999		0.874185	5.81986e-10	1
	3.12389	1141	1354		0.956169	0.000834906	0.999165		0.914258	6.97068e-07	0.999999		0.873404	5.08309e-10	1
	3.12663	1142	1363		0.955884	0.000798073	0.999202		0.913714	6.36921e-07	0.999999		0.872624	4.43563e-10	1
	3.12936	1143	1372		0.955599	0.000762638	0.999237		0.913169	5.81616e-07	0.999999		0.871931	3.86756e-10	1
	3.1321	1144	1380		0.955346	0.000728583	0.999271		0.912686	5.30833e-07	0.999999		0.871152	3.36923e-10	1
	3.13484	1145	1389		0.955061	0.000695841	0.999304		0.912142	4.84195e-07	1		0.870373	2.93249e-10	1
	3.13758	1146	1398		0.954777	0.000664373	0.999336		0.911599	4.41392e-07	1		0.869596	2.55008e-10	1
	3.14031	1147	1407		0.954492	0.000634139	0.999366		0.911056	4.02133e-07	1		0.868819	2.21556e-10	1
	3.14305	1148	1416		0.954208	0.000605101	0.999395		0.910513	3.66147e-07	1		0.868043	1.9232e-10	1
	3.14579	1149	1425		0.953924	0.00057722	0.999423		0.909971	3.33183e-07	1		0.867267	1.66793e-10	1
	3.14853	1150	1434		0.95364	0.00055046	0.99945		0.909429	3.03006e-07	1		0.866493	1.44525e-10	1
	3.15127	1151	1443		0.953356	0.000524784	0.999475		0.908887	2.75398e-07	1		0.865718	1.25118e-10	1
	3.154	1152	1452		0.953072	0.000500157	0.9995		0.908346	2.50157e-07	1		0.864945	1.0822e-10	1
	3.15674	1153	1461		0.952788	0.000476543	0.999523		0.907805	2.27094e-07	1		0.864172	9.35207e-11	1
	3.15948	1154	1470		0.952504	0.000453909	0.999546		0.907264	2.06034e-07	1		0.863315	8.07377e-11	1
	3.16222	1155	1480		0.952189	0.000432207	0.999568		0.906663	1.86803e-07	1		0.862543	6.96398e-11	1
	3.16496	1156	1489		0.951905	0.00041142	0.999589		0.906123	1.69267e-07	1		0.861687	6.00077e-11	1
	3.16769	1157	1499		0.95159	0.000391504	0.999608		0.905524	1.53275e-07	1		0.860917	5.16617e-11	1
	3.17043	1158	1508		0.951307	0.00037244	0.999628		0.904984	1.38711e-07	1		0.860063	4.44323e-11	1
	3.17317	1159	1518		0.950992	0.000354187	0.999646		0.904385	1.25449e-07	1		0.859294	3.81804e-11	1
	3.17591	1160	1527		0.950708	0.000336729	0.999663		0.903846	1.13386e-07	1		0.858441	3.27757e-11	1
	3.17864	1161	1537		0.950394	0.000320025	0.99968		0.903248	1.02416e-07	1		0.857589	2.81081e-11	1
	3.18138	1162	1547		0.950079	0.000304049	0.999696		0.90265	9.24458e-08	1		0.856738	2.40812e-11	1
	3.18412	1163	1557		0.949765	0.000288775	0.999711		0.902053	8.3391e-08	1		0.855973	2.06129e-11	1
	3.18686	1164	1566		0.949482	0.000274187	0.999726		0.901516	7.51783e-08	1		0.855123	1.76266e-11	1
	3.1896	1165	1576		0.949168	0.000260249	0.99974		0.900919	6.77296e-08	1		0.854274	1.50579e-11	1
	3.19233	1166	1586		0.948853	0.000246938	0.999753		0.900323	6.09785e-08	1		0.853426	1.28508e-11	1
	3.19507	1167	1596		0.948539	0.000234231	0.999766		0.899727	5.4864e-08	1		0.852495	1.09553e-11	1
	3.19781	1168	1607		0.948194	0.000222096	0.999778		0.899072	4.93267e-08	1		0.851648	9.33003e-12	1
	3.20055	1169	1617		0.94788	0.00021052	0.999789		0.898477	4.43189e-08	1		0.850803	7.93802e-12	1
	3.20329	1170	1627		0.947566	0.000199482	0.999801		0.897882	3.97931e-08	1		0.849959	6.74699e-12	1
	3.20602	1171	1637		0.947253	0.00018896	0.999811		0.897288	3.57059e-08	1		0.849031	5.7284e-12	1
	3.20876	1172	1648		0.946908	0.000178928	0.999821		0.896635	3.20152e-08	1		0.848188	4.85876e-12	1
	3.2115	1173	1658		0.946595	0.000169372	0.999831		0.896041	2.86869e-08	1		0.847262	4.11664e-12	1
	3.21424	1174	1669		0.94625	0.000160268	0.99984		0.895389	2.56859e-08	1		0.846421	3.48441e-12	1
	3.21697	1175	1679		0.945937	0.000151604	0.999848		0.894796	2.29837e-08	1		0.845497	2.94606e-12	1
	3.21971	1176	1690		0.945592	0.000143355	0.999857		0.894145	2.05507e-08	1		0.844574	2.48816e-12	1
	3.22245	1177	1701		0.945248	0.000135506	0.999864		0.893494	1.8362e-08	1		0.843652	2.09914e-12	1
	3.22519	1178	1712		0.944904	0.00012804	0.999872		0.892844	1.63944e-08	1		0.842814	1.76919e-12	1
	3.22793	1179	1722		0.944591	0.000120946	0.999879		0.892253	1.46279e-08	1		0.841894	1.48947e-12	1
	3.23066	1180	1733		0.944247	0.000114203	0.999886		0.891603	1.30423e-08	1		0.840975	1.25261e-12	1
	3.2334	1181	1744		0.943904	0.000107797	0.999892		0.890954	1.16201e-08	1		0.840057	1.05226e-12	1
	3.23614	1182	1755		0.94356	0.000101712	0.999898		0.890305	1.03454e-08	1		0.839056	8.82905e-13	1
	3.23888	1183	1767		0.943185	9.59337e-05	0.999904		0.889598	9.20328e-09	1		0.83814	7.39998e-13	1
	3.24162	1184	1778		0.942842	9.04503e-05	0.99991		0.888951	8.18126e-09	1		0.837225	6.19545e-13	1
	3.24435	1185	1789		0.942499	8.52493e-05	0.999915		0.888304	7.26745e-09	1		0.836311	5.18132e-13	1
	3.24709	1186	1800		0.942156	8.03181e-05	0.99992		0.887657	6.451e-09	1		0.835315	4.32803e-13	1
	3.24983	1187	1812		0.941781	7.56421e-05	0.999924		0.886952	5.72173e-09	1		0.834403	3.61132e-13	1
	3.25257	1188	1823		0.941438	7.12124e-05	0.999929		0.886306	5.0712e-09	1		0.833409	3.00971e-13	1
	3.2553	1189	1835		0.941065	6.70154e-05	0.999933		0.885603	4.49107e-09	1		0.832417	2.50533e-13	1
	3.25804	1190	1847		0.940691	6.30408e-05	0.999937		0.884899	3.97414e-09	1		0.831508	2.0832e-13	1
	3.26078	1191	1858		0.940348	5.92803e-05	0.999941		0.884255	3.51416e-09	1		0.830517	1.73014e-13	1
	3.26352	1192	1870		0.939975	5.5722e-05	0.999944		0.883553	3.10494e-09	1		0.829528	1.4352e-13	1
	3.26626	1193	1882		0.939602	5.23565e-05	0.999948		0.882851	2.7412e-09	1		0.82854	1.18912e-13	1
	3.26899	1194	1894		0.939228	4.91747e-05	0.999951		0.88215	2.41815e-09	1		0.827554	9.8406e-14	1
	3.27173	1195	1906		0.938855	4.61679e-05	0.999954		0.881449	2.13148e-09	1		0.826568	8.13392e-14	1
	3.27447	1196	1918		0.938483	4.33278e-05	0.999957		0.880749	1.8773e-09	1		0.825583	6.71523e-14	1
	3.27721	1197	1930		0.93811	4.06462e-05	0.999959		0.88005	1.65212e-09	1		0.8246	5.53738e-14	1
	3.27995	1198	1942		0.937737	3.81155e-05	0.999962		0.879351	1.45279e-09	1		0.823536	4.56023e-14	1
	3.28268	1199	1955		0.937334	3.57269e-05	0.999964		0.878595	1.27641e-09	1		0.822556	3.75105e-14	1
	3.28542	1200	1967		0.936961	3.34748e-05	0.999967		0.877897	1.12056e-09	1

## Sheet: 10xP
	Data set S5					P Zero catch Mandoul Increased effort
				P(captured	P(NOT
				by 1 trap	captured
		Growth rate	Growth rate	in 1 day)	by 1 trap																										100	0.9	0.95	0.99
		Per year	Per day		in 1 day)																										600	0.9	0.95	0.99
		10	1.00635	7.52335e-05	0.999925
			Number traps		44				88				132
			P(not captured by any trap in one day)		0.996695				0.993401				0.990118
	Year	Day	Expected		P(no fly caught	P(no fly caught	Confidence		P(no fly caught	P(no fly caught	Confidence		P(no fly caught	P(no fly caught	Confidence
	365.25	i	population		on day i)	BY day i)			on day i)	BY day i)			on day i)	BY day i)
	0.00273785	1	1		0.996695	0.996695	0.00330492		0.993401	0.993401	0.00659893		0.990118	0.990118	0.00988204
	0.0054757	2	1		0.996695	0.993401	0.00659893		0.993401	0.986846	0.0131543		0.990118	0.980334	0.0196664
	0.00821355	3	1		0.996695	0.990118	0.00988204		0.993401	0.980334	0.0196664		0.990118	0.970646	0.0293541
	0.0109514	4	1		0.996695	0.986846	0.0131543		0.993401	0.973864	0.0261356		0.990118	0.961054	0.0389461
	0.0136893	5	1		0.996695	0.983584	0.0164158		0.993401	0.967438	0.032562		0.990118	0.951557	0.0484433
	0.0164271	6	1		0.996695	0.980334	0.0196664		0.993401	0.961054	0.0389461		0.990118	0.942153	0.0578466
	0.019165	7	1		0.996695	0.977094	0.0229064		0.993401	0.954712	0.045288		0.990118	0.932843	0.067157
	0.0219028	8	1		0.996695	0.973864	0.0261356		0.993401	0.948412	0.0515881		0.990118	0.923625	0.0763754
	0.0246407	9	1		0.996695	0.970646	0.0293541		0.993401	0.942153	0.0578466		0.990118	0.914497	0.0855027
	0.0273785	10	1		0.996695	0.967438	0.032562		0.993401	0.935936	0.0640638		0.990118	0.90546	0.0945398
	0.0301164	11	1		0.996695	0.964241	0.0357593		0.993401	0.92976	0.07024		0.990118	0.896512	0.103488
	0.0328542	12	1		0.996695	0.961054	0.0389461		0.993401	0.923625	0.0763754		0.990118	0.887653	0.112347
	0.0355921	13	1		0.996695	0.957878	0.0421223		0.993401	0.91753	0.0824703		0.990118	0.878881	0.121119
	0.0383299	14	1		0.996695	0.954712	0.045288		0.993401	0.911475	0.088525		0.990118	0.870196	0.129804
	0.0410678	15	1		0.996695	0.951557	0.0484433		0.993401	0.90546	0.0945398		0.990118	0.861597	0.138403
	0.0438056	16	1		0.996695	0.948412	0.0515881		0.993401	0.899485	0.100515		0.990118	0.853082	0.146918
	0.0465435	17	1		0.996695	0.945277	0.0547225		0.993401	0.89355	0.10645		0.990118	0.844652	0.155348
	0.0492813	18	1		0.996695	0.942153	0.0578466		0.993401	0.887653	0.112347		0.990118	0.836305	0.163695
	0.0520192	19	1		0.996695	0.93904	0.0609603		0.993401	0.881795	0.118205		0.990118	0.828041	0.171959
	0.054757	20	1		0.996695	0.935936	0.0640638		0.993401	0.875977	0.124023		0.990118	0.819858	0.180142
	0.0574949	21	1		0.996695	0.932843	0.067157		0.993401	0.870196	0.129804		0.990118	0.811756	0.188244
	0.0602327	22	1		0.996695	0.92976	0.07024		0.993401	0.864454	0.135546		0.990118	0.803735	0.196265
	0.0629706	23	1		0.996695	0.926687	0.0733127		0.993401	0.858749	0.141251		0.990118	0.795792	0.204208
	0.0657084	24	1		0.996695	0.923625	0.0763754		0.993401	0.853082	0.146918		0.990118	0.787928	0.212072
	0.0684463	25	1		0.996695	0.920572	0.0794279		0.993401	0.847453	0.152547		0.990118	0.780142	0.219858
	0.0711841	26	1		0.996695	0.91753	0.0824703		0.993401	0.841861	0.158139		0.990118	0.772432	0.227568
	0.073922	27	1		0.996695	0.914497	0.0855027		0.993401	0.836305	0.163695		0.990118	0.764799	0.235201
	0.0766598	28	1		0.996695	0.911475	0.088525		0.993401	0.830787	0.169213		0.990118	0.757241	0.242759
	0.0793977	29	1		0.996695	0.908463	0.0915374		0.993401	0.825304	0.174696		0.990118	0.749758	0.250242
	0.0821355	30	1		0.996695	0.90546	0.0945398		0.993401	0.819858	0.180142		0.990118	0.742349	0.257651
	0.0848734	31	1		0.996695	0.902468	0.0975323		0.993401	0.814448	0.185552		0.990118	0.735013	0.264987
	0.0876112	32	1		0.996695	0.899485	0.100515		0.993401	0.809074	0.190926		0.990118	0.72775	0.27225
	0.0903491	33	1		0.996695	0.896512	0.103488		0.993401	0.803735	0.196265		0.990118	0.720558	0.279442
	0.0930869	34	1		0.996695	0.89355	0.10645		0.993401	0.798431	0.201569		0.990118	0.713437	0.286563
	0.0958248	35	1		0.996695	0.890596	0.109404		0.993401	0.793162	0.206838		0.990118	0.706387	0.293613
	0.0985626	36	1		0.996695	0.887653	0.112347		0.993401	0.787928	0.212072		0.990118	0.699407	0.300593
	0.1013	37	1		0.996695	0.884719	0.115281		0.993401	0.782728	0.217272		0.990118	0.692495	0.307505
	0.104038	38	1		0.996695	0.881795	0.118205		0.993401	0.777563	0.222437		0.990118	0.685652	0.314348
	0.106776	39	1		0.996695	0.878881	0.121119		0.993401	0.772432	0.227568		0.990118	0.678876	0.321124
	0.109514	40	1		0.996695	0.875977	0.124023		0.993401	0.767335	0.232665		0.990118	0.672167	0.327833
	0.112252	41	1		0.996695	0.873082	0.126918		0.993401	0.762271	0.237729		0.990118	0.665525	0.334475
	0.11499	42	1		0.996695	0.870196	0.129804		0.993401	0.757241	0.242759		0.990118	0.658948	0.341052
	0.117728	43	1		0.996695	0.86732	0.13268		0.993401	0.752244	0.247756		0.990118	0.652437	0.347563
	0.120465	44	1		0.996695	0.864454	0.135546		0.993401	0.74728	0.25272		0.990118	0.645989	0.354011
	0.123203	45	1		0.996695	0.861597	0.138403		0.993401	0.742349	0.257651		0.990118	0.639606	0.360394
	0.125941	46	1		0.996695	0.858749	0.141251		0.993401	0.73745	0.26255		0.990118	0.633285	0.366715
	0.128679	47	1		0.996695	0.855911	0.144089		0.993401	0.732584	0.267416		0.990118	0.627027	0.372973
	0.131417	48	1		0.996695	0.853082	0.146918		0.993401	0.72775	0.27225		0.990118	0.62083	0.37917
	0.134155	49	1		0.996695	0.850263	0.149737		0.993401	0.722947	0.277053		0.990118	0.614695	0.385305
	0.136893	50	1		0.996695	0.847453	0.152547		0.993401	0.718177	0.281823		0.990118	0.608621	0.391379
	0.13963	51	1		0.996695	0.844652	0.155348		0.993401	0.713437	0.286563		0.990118	0.602607	0.397393
	0.142368	52	1		0.996695	0.841861	0.158139		0.993401	0.708729	0.291271		0.990118	0.596652	0.403348
	0.145106	53	1		0.996695	0.839078	0.160922		0.993401	0.704053	0.295947		0.990118	0.590755	0.409245
	0.147844	54	1		0.996695	0.836305	0.163695		0.993401	0.699407	0.300593		0.990118	0.584918	0.415082
	0.150582	55	1		0.996695	0.833541	0.166459		0.993401	0.694791	0.305209		0.990118	0.579137	0.420863
	0.15332	56	1		0.996695	0.830787	0.169213		0.993401	0.690206	0.309794		0.990118	0.573414	0.426586
	0.156057	57	1		0.996695	0.828041	0.171959		0.993401	0.685652	0.314348		0.990118	0.567748	0.432252
	0.158795	58	1		0.996695	0.825304	0.174696		0.993401	0.681127	0.318873		0.990118	0.562137	0.437863
	0.161533	59	1		0.996695	0.822577	0.177423		0.993401	0.676633	0.323367		0.990118	0.556582	0.443418
	0.164271	60	1		0.996695	0.819858	0.180142		0.993401	0.672167	0.327833		0.990118	0.551082	0.448918
	0.167009	61	1		0.996695	0.817149	0.182851		0.993401	0.667732	0.332268		0.990118	0.545636	0.454364
	0.169747	62	1		0.996695	0.814448	0.185552		0.993401	0.663326	0.336674		0.990118	0.540244	0.459756
	0.172485	63	1		0.996695	0.811756	0.188244		0.993401	0.658948	0.341052		0.990118	0.534906	0.465094
	0.175222	64	1		0.996695	0.809074	0.190926		0.993401	0.6546	0.3454		0.990118	0.52962	0.47038
	0.17796	65	1		0.996695	0.8064	0.1936		0.993401	0.65028	0.34972		0.990118	0.524386	0.475614
	0.180698	66	1		0.996695	0.803735	0.196265		0.993401	0.645989	0.354011		0.990118	0.519204	0.480796
	0.183436	67	1		0.996695	0.801078	0.198922		0.993401	0.641726	0.358274		0.990118	0.514073	0.485927
	0.186174	68	1		0.996695	0.798431	0.201569		0.993401	0.637492	0.362508		0.990118	0.508993	0.491007
	0.188912	69	1		0.996695	0.795792	0.204208		0.993401	0.633285	0.366715		0.990118	0.503963	0.496037
	0.19165	70	1		0.996695	0.793162	0.206838		0.993401	0.629106	0.370894		0.990118	0.498983	0.501017
	0.194387	71	1		0.996695	0.790541	0.209459		0.993401	0.624954	0.375046		0.990118	0.494052	0.505948
	0.197125	72	1		0.996695	0.787928	0.212072		0.993401	0.62083	0.37917		0.990118	0.48917	0.51083
	0.199863	73	1		0.996695	0.785324	0.214676		0.993401	0.616734	0.383266		0.990118	0.484336	0.515664
	0.202601	74	1		0.996695	0.782728	0.217272		0.993401	0.612664	0.387336		0.990118	0.479549	0.520451
	0.205339	75	1		0.996695	0.780142	0.219858		0.993401	0.608621	0.391379		0.990118	0.474811	0.525189
	0.208077	76	1		0.996695	0.777563	0.222437		0.993401	0.604605	0.395395		0.990118	0.470118	0.529882
	0.210815	77	1		0.996695	0.774994	0.225006		0.993401	0.600615	0.399385		0.990118	0.465473	0.534527
	0.213552	78	1		0.996695	0.772432	0.227568		0.993401	0.596652	0.403348		0.990118	0.460873	0.539127
	0.21629	79	1		0.996695	0.769879	0.230121		0.993401	0.592714	0.407286		0.990118	0.456318	0.543682
	0.219028	80	1		0.996695	0.767335	0.232665		0.993401	0.588803	0.411197		0.990118	0.451809	0.548191
	0.221766	81	1		0.996695	0.764799	0.235201		0.993401	0.584918	0.415082		0.990118	0.447344	0.552656
	0.224504	82	1		0.996695	0.762271	0.237729		0.993401	0.581058	0.418942		0.990118	0.442924	0.557076
	0.227242	83	1		0.996695	0.759752	0.240248		0.993401	0.577223	0.422777		0.990118	0.438547	0.561453
	0.229979	84	1		0.996695	0.757241	0.242759		0.993401	0.573414	0.426586		0.990118	0.434213	0.565787
	0.232717	85	1		0.996695	0.754739	0.245261		0.993401	0.56963	0.43037		0.990118	0.429922	0.570078
	0.235455	86	1		0.996695	0.752244	0.247756		0.993401	0.565871	0.434129		0.990118	0.425674	0.574326
	0.238193	87	1		0.996695	0.749758	0.250242		0.993401	0.562137	0.437863		0.990118	0.421467	0.578533
	0.240931	88	1		0.996695	0.74728	0.25272		0.993401	0.558428	0.441572		0.990118	0.417302	0.582698
	0.243669	89	1		0.996695	0.744811	0.255189		0.993401	0.554743	0.445257		0.990118	0.413178	0.586822
	0.246407	90	1		0.996695	0.742349	0.257651		0.993401	0.551082	0.448918		0.990118	0.409095	0.590905
	0.249144	91	1		0.996695	0.739896	0.260104		0.993401	0.547445	0.452555		0.990118	0.405053	0.594947
	0.251882	92	1		0.996695	0.73745	0.26255		0.993401	0.543833	0.456167		0.990118	0.40105	0.59895
	0.25462	93	1		0.996695	0.735013	0.264987		0.993401	0.540244	0.459756		0.990118	0.397087	0.602913
	0.257358	94	1		0.996695	0.732584	0.267416		0.993401	0.536679	0.463321		0.990118	0.393163	0.606837
	0.260096	95	1		0.996695	0.730163	0.269837		0.993401	0.533138	0.466862		0.990118	0.389277	0.610723
	0.262834	96	1		0.996695	0.72775	0.27225		0.993401	0.52962	0.47038		0.990118	0.38543	0.61457
	0.265572	97	1		0.996695	0.725344	0.274656		0.993401	0.526125	0.473875		0.990118	0.381622	0.618378
	0.268309	98	1		0.996695	0.722947	0.277053		0.993401	0.522653	0.477347		0.990118	0.37785	0.62215
	0.271047	99	1		0.996695	0.720558	0.279442		0.993401	0.519204	0.480796		0.990118	0.374116	0.625884
	0.273785	100	1		0.996695	0.718177	0.281823		0.993401	0.515778	0.484222		0.990118	0.370419	0.629581
	0.276523	101	1		0.996695	0.715803	0.284197		0.993401	0.512374	0.487626		0.990118	0.366759	0.633241
	0.279261	102	1		0.996695	0.713437	0.286563		0.993401	0.508993	0.491007		0.990118	0.363135	0.636865
	0.281999	103	1		0.996695	0.71108	0.28892		0.993401	0.505634	0.494366		0.990118	0.359546	0.640454
	0.284736	104	1		0.996695	0.708729	0.291271		0.993401	0.502297	0.497703		0.990118	0.355993	0.644007
	0.287474	105	1		0.996695	0.706387	0.293613		0.993401	0.498983	0.501017		0.990118	0.352475	0.647525
	0.290212	106	1		0.996695	0.704053	0.295947		0.993401	0.49569	0.50431		0.990118	0.348992	0.651008
	0.29295	107	1		0.996695	0.701726	0.298274		0.993401	0.492419	0.507581		0.990118	0.345543	0.654457
	0.295688	108	1		0.996695	0.699407	0.300593		0.993401	0.48917	0.51083		0.990118	0.342129	0.657871
	0.298426	109	1		0.996695	0.697095	0.302905		0.993401	0.485942	0.514058		0.990118	0.338748	0.661252
	0.301164	110	1		0.996695	0.694791	0.305209		0.993401	0.482735	0.517265		0.990118	0.3354	0.6646
	0.303901	111	2		0.993401	0.690206	0.309794		0.986846	0.476385	0.523615		0.980334	0.328804	0.671196
	0.306639	112	2		0.993401	0.685652	0.314348		0.986846	0.470118	0.529882		0.980334	0.322338	0.677662
	0.309377	113	2		0.993401	0.681127	0.318873		0.986846	0.463934	0.536066		0.980334	0.315998	0.684002
	0.312115	114	2		0.993401	0.676633	0.323367		0.986846	0.457832	0.542168		0.980334	0.309784	0.690216
	0.314853	115	2		0.993401	0.672167	0.327833		0.986846	0.451809	0.548191		0.980334	0.303691	0.696309
	0.317591	116	2		0.993401	0.667732	0.332268		0.986846	0.445866	0.554134		0.980334	0.297719	0.702281
	0.320329	117	2		0.993401	0.663326	0.336674		0.986846	0.440001	0.559999		0.980334	0.291864	0.708136
	0.323066	118	2		0.993401	0.658948	0.341052		0.986846	0.434213	0.565787		0.980334	0.286124	0.713876
	0.325804	119	2		0.993401	0.6546	0.3454		0.986846	0.428501	0.571499		0.980334	0.280497	0.719503
	0.328542	120	2		0.993401	0.65028	0.34972		0.986846	0.422865	0.577135		0.980334	0.27498	0.72502
	0.33128	121	2		0.993401	0.645989	0.354011		0.986846	0.417302	0.582698		0.980334	0.269573	0.730427
	0.334018	122	2		0.993401	0.641726	0.358274		0.986846	0.411813	0.588187		0.980334	0.264271	0.735729
	0.336756	123	2		0.993401	0.637492	0.362508		0.986846	0.406396	0.593604		0.980334	0.259074	0.740926
	0.339493	124	2		0.993401	0.633285	0.366715		0.986846	0.40105	0.59895		0.980334	0.253979	0.746021
	0.342231	125	2		0.993401	0.629106	0.370894		0.986846	0.395774	0.604226		0.980334	0.248984	0.751016
	0.344969	126	2		0.993401	0.624954	0.375046		0.986846	0.390568	0.609432		0.980334	0.244087	0.755913
	0.347707	127	2		0.993401	0.62083	0.37917		0.986846	0.38543	0.61457		0.980334	0.239287	0.760713
	0.350445	128	2		0.993401	0.616734	0.383266		0.986846	0.38036	0.61964		0.980334	0.234581	0.765419
	0.353183	129	2		0.993401	0.612664	0.387336		0.986846	0.375357	0.624643		0.980334	0.229968	0.770032
	0.355921	130	2		0.993401	0.608621	0.391379		0.986846	0.370419	0.629581		0.980334	0.225445	0.774555
	0.358658	131	2		0.993401	0.604605	0.395395		0.986846	0.365547	0.634453		0.980334	0.221011	0.778989
	0.361396	132	2		0.993401	0.600615	0.399385		0.986846	0.360738	0.639262		0.980334	0.216665	0.783335
	0.364134	133	2		0.993401	0.596652	0.403348		0.986846	0.355993	0.644007		0.980334	0.212404	0.787596
	0.366872	134	2		0.993401	0.592714	0.407286		0.986846	0.35131	0.64869		0.980334	0.208227	0.791773
	0.36961	135	2		0.993401	0.588803	0.411197		0.986846	0.346689	0.653311		0.980334	0.204131	0.795869
	0.372348	136	2		0.993401	0.584918	0.415082		0.986846	0.342129	0.657871		0.980334	0.200117	0.799883
	0.375086	137	2		0.993401	0.581058	0.418942		0.986846	0.337628	0.662372		0.980334	0.196181	0.803819
	0.377823	138	2		0.993401	0.577223	0.422777		0.986846	0.333187	0.666813		0.980334	0.192323	0.807677
	0.380561	139	2		0.993401	0.573414	0.426586		0.986846	0.328804	0.671196		0.980334	0.188541	0.811459
	0.383299	140	2		0.993401	0.56963	0.43037		0.986846	0.324479	0.675521		0.980334	0.184833	0.815167
	0.386037	141	2		0.993401	0.565871	0.434129		0.986846	0.32021	0.67979		0.980334	0.181198	0.818802
	0.388775	142	2		0.993401	0.562137	0.437863		0.986846	0.315998	0.684002		0.980334	0.177634	0.822366
	0.391513	143	2		0.993401	0.558428	0.441572		0.986846	0.311842	0.688158		0.980334	0.174141	0.825859
	0.394251	144	2		0.993401	0.554743	0.445257		0.986846	0.30774	0.69226		0.980334	0.170716	0.829284
	0.396988	145	2		0.993401	0.551082	0.448918		0.986846	0.303691	0.696309		0.980334	0.167359	0.832641
	0.399726	146	2		0.993401	0.547445	0.452555		0.986846	0.299697	0.700303		0.980334	0.164068	0.835932
	0.402464	147	2		0.993401	0.543833	0.456167		0.986846	0.295754	0.704246		0.980334	0.160841	0.839159
	0.405202	148	2		0.993401	0.540244	0.459756		0.986846	0.291864	0.708136		0.980334	0.157678	0.842322
	0.40794	149	2		0.993401	0.536679	0.463321		0.986846	0.288025	0.711975		0.980334	0.154577	0.845423
	0.410678	150	2		0.993401	0.533138	0.466862		0.986846	0.284236	0.715764		0.980334	0.151537	0.848463
	0.413415	151	2		0.993401	0.52962	0.47038		0.986846	0.280497	0.719503		0.980334	0.148557	0.851443
	0.416153	152	2		0.993401	0.526125	0.473875		0.986846	0.276807	0.723193		0.980334	0.145635	0.854365
	0.418891	153	2		0.993401	0.522653	0.477347		0.986846	0.273166	0.726834		0.980334	0.142771	0.857229
	0.421629	154	2		0.993401	0.519204	0.480796		0.986846	0.269573	0.730427		0.980334	0.139963	0.860037
	0.424367	155	2		0.993401	0.515778	0.484222		0.986846	0.266027	0.733973		0.980334	0.137211	0.862789
	0.427105	156	2		0.993401	0.512374	0.487626		0.986846	0.262527	0.737473		0.980334	0.134512	0.865488
	0.429843	157	2		0.993401	0.508993	0.491007		0.986846	0.259074	0.740926		0.980334	0.131867	0.868133
	0.43258	158	2		0.993401	0.505634	0.494366		0.986846	0.255666	0.744334		0.980334	0.129273	0.870727
	0.435318	159	2		0.993401	0.502297	0.497703		0.986846	0.252303	0.747697		0.980334	0.126731	0.873269
	0.438056	160	2		0.993401	0.498983	0.501017		0.986846	0.248984	0.751016		0.980334	0.124239	0.875761
	0.440794	161	2		0.993401	0.49569	0.50431		0.986846	0.245709	0.754291		0.980334	0.121795	0.878205
	0.443532	162	2		0.993401	0.492419	0.507581		0.986846	0.242477	0.757523		0.980334	0.1194	0.8806
	0.44627	163	2		0.993401	0.48917	0.51083		0.986846	0.239287	0.760713		0.980334	0.117052	0.882948
	0.449008	164	2		0.993401	0.485942	0.514058		0.986846	0.236139	0.763861		0.980334	0.11475	0.88525
	0.451745	165	2		0.993401	0.482735	0.517265		0.986846	0.233033	0.766967		0.980334	0.112493	0.887507
	0.454483	166	2		0.993401	0.479549	0.520451		0.986846	0.229968	0.770032		0.980334	0.110281	0.889719
	0.457221	167	2		0.993401	0.476385	0.523615		0.986846	0.226943	0.773057		0.980334	0.108112	0.891888
	0.459959	168	2		0.993401	0.473241	0.526759		0.986846	0.223957	0.776043		0.980334	0.105986	0.894014
	0.462697	169	2		0.993401	0.470118	0.529882		0.986846	0.221011	0.778989		0.980334	0.103901	0.896099
	0.465435	170	2		0.993401	0.467016	0.532984		0.986846	0.218104	0.781896		0.980334	0.101858	0.898142
	0.468172	171	2		0.993401	0.463934	0.536066		0.986846	0.215235	0.784765		0.980334	0.0998549	0.900145
	0.47091	172	2		0.993401	0.460873	0.539127		0.986846	0.212404	0.787596		0.980334	0.0978911	0.902109
	0.473648	173	2		0.993401	0.457832	0.542168		0.986846	0.20961	0.79039		0.980334	0.095966	0.904034
	0.476386	174	2		0.993401	0.45481	0.54519		0.986846	0.206852	0.793148		0.980334	0.0940787	0.905921
	0.479124	175	3		0.990118	0.450316	0.549684		0.980334	0.202784	0.797216		0.970646	0.0913171	0.908683
	0.481862	176	3		0.990118	0.445866	0.554134		0.980334	0.198796	0.801204		0.970646	0.0886365	0.911363
	0.4846	177	3		0.990118	0.44146	0.55854		0.980334	0.194887	0.805113		0.970646	0.0860347	0.913965
	0.487337	178	3		0.990118	0.437097	0.562903		0.980334	0.191054	0.808946		0.970646	0.0835092	0.916491
	0.490075	179	3		0.990118	0.432778	0.567222		0.980334	0.187297	0.812703		0.970646	0.0810579	0.918942
	0.492813	180	3		0.990118	0.428501	0.571499		0.980334	0.183613	0.816387		0.970646	0.0786785	0.921322
	0.495551	181	3		0.990118	0.424267	0.575733		0.980334	0.180002	0.819998		0.970646	0.076369	0.923631
	0.498289	182	3		0.990118	0.420074	0.579926		0.980334	0.176462	0.823538		0.970646	0.0741272	0.925873
	0.501027	183	3		0.990118	0.415923	0.584077		0.980334	0.172992	0.827008		0.970646	0.0719513	0.928049
	0.503765	184	3		0.990118	0.411813	0.588187		0.980334	0.16959	0.83041		0.970646	0.0698392	0.930161
	0.506502	185	3		0.990118	0.407743	0.592257		0.980334	0.166254	0.833746		0.970646	0.0677891	0.932211
	0.50924	186	3		0.990118	0.403714	0.596286		0.980334	0.162985	0.837015		0.970646	0.0657992	0.934201
	0.511978	187	3		0.990118	0.399724	0.600276		0.980334	0.15978	0.84022		0.970646	0.0638678	0.936132
	0.514716	188	3		0.990118	0.395774	0.604226		0.980334	0.156637	0.843363		0.970646	0.061993	0.938007
	0.517454	189	3		0.990118	0.391863	0.608137		0.980334	0.153557	0.846443		0.970646	0.0601732	0.939827
	0.520192	190	3		0.990118	0.387991	0.612009		0.980334	0.150537	0.849463		0.970646	0.0584069	0.941593
	0.52293	191	3		0.990118	0.384157	0.615843		0.980334	0.147576	0.852424		0.970646	0.0566924	0.943308
	0.525667	192	3		0.990118	0.38036	0.61964		0.980334	0.144674	0.855326		0.970646	0.0550283	0.944972
	0.528405	193	3		0.990118	0.376602	0.623398		0.980334	0.141829	0.858171		0.970646	0.053413	0.946587
	0.531143	194	3		0.990118	0.37288	0.62712		0.980334	0.13904	0.86096		0.970646	0.0518451	0.948155
	0.533881	195	3		0.990118	0.369195	0.630805		0.980334	0.136305	0.863695		0.970646	0.0503232	0.949677
	0.536619	196	3		0.990118	0.365547	0.634453		0.980334	0.133624	0.866376		0.970646	0.048846	0.951154
	0.539357	197	3		0.990118	0.361934	0.638066		0.980334	0.130997	0.869003		0.970646	0.0474122	0.952588
	0.542094	198	3		0.990118	0.358358	0.641642		0.980334	0.12842	0.87158		0.970646	0.0460204	0.95398
	0.544832	199	3		0.990118	0.354817	0.645183		0.980334	0.125895	0.874105		0.970646	0.0446695	0.95533
	0.54757	200	3		0.990118	0.35131	0.64869		0.980334	0.123419	0.876581		0.970646	0.0433583	0.956642
	0.550308	201	3		0.990118	0.347839	0.652161		0.980334	0.120992	0.879008		0.970646	0.0420856	0.957914
	0.553046	202	3		0.990118	0.344401	0.655599		0.980334	0.118612	0.881388		0.970646	0.0408502	0.95915
	0.555784	203	3		0.990118	0.340998	0.659002		0.980334	0.116279	0.883721		0.970646	0.0396511	0.960349
	0.558522	204	3		0.990118	0.337628	0.662372		0.980334	0.113993	0.886007		0.970646	0.0384871	0.961513
	0.561259	205	3		0.990118	0.334292	0.665708		0.980334	0.111751	0.888249		0.970646	0.0373574	0.962643
	0.563997	206	3		0.990118	0.330988	0.669012		0.980334	0.109553	0.890447		0.970646	0.0362608	0.963739
	0.566735	207	3		0.990118	0.327717	0.672283		0.980334	0.107399	0.892601		0.970646	0.0351964	0.964804
	0.569473	208	3		0.990118	0.324479	0.675521		0.980334	0.105286	0.894714		0.970646	0.0341632	0.965837
	0.572211	209	3		0.990118	0.321272	0.678728		0.980334	0.103216	0.896784		0.970646	0.0331604	0.96684
	0.574949	210	3		0.990118	0.318097	0.681903		0.980334	0.101186	0.898814		0.970646	0.032187	0.967813
	0.577687	211	3		0.990118	0.314954	0.685046		0.980334	0.099196	0.900804		0.970646	0.0312422	0.968758
	0.580424	212	3		0.990118	0.311842	0.688158		0.980334	0.0972452	0.902755		0.970646	0.0303251	0.969675
	0.583162	213	3		0.990118	0.30876	0.69124		0.980334	0.0953327	0.904667		0.970646	0.0294349	0.970565
	0.5859	214	3		0.990118	0.305709	0.694291		0.980334	0.0934578	0.906542		0.970646	0.0285709	0.971429
	0.588638	215	3		0.990118	0.302688	0.697312		0.980334	0.0916199	0.90838		0.970646	0.0277322	0.972268
	0.591376	216	3		0.990118	0.299697	0.700303		0.980334	0.089818	0.910182		0.970646	0.0269182	0.973082
	0.594114	217	3		0.990118	0.296735	0.703265		0.980334	0.0880516	0.911948		0.970646	0.026128	0.973872
	0.596851	218	3		0.990118	0.293803	0.706197		0.980334	0.08632	0.91368		0.970646	0.025361	0.974639
	0.599589	219	3		0.990118	0.290899	0.709101		0.980334	0.0846224	0.915378		0.970646	0.0246166	0.975383
	0.602327	220	3		0.990118	0.288025	0.711975		0.980334	0.0829581	0.917042		0.970646	0.023894	0.976106
	0.605065	221	4		0.986846	0.284236	0.715764		0.973864	0.08079	0.91921		0.961054	0.0229634	0.977037
	0.607803	222	4		0.986846	0.280497	0.719503		0.973864	0.0786785	0.921322		0.961054	0.0220691	0.977931
	0.610541	223	4		0.986846	0.276807	0.723193		0.973864	0.0766222	0.923378		0.961054	0.0212096	0.97879
	0.613279	224	4		0.986846	0.273166	0.726834		0.973864	0.0746196	0.92538		0.961054	0.0203835	0.979616
	0.616016	225	4		0.986846	0.269573	0.730427		0.973864	0.0726694	0.927331		0.961054	0.0195897	0.98041
	0.618754	226	4		0.986846	0.266027	0.733973		0.973864	0.0707701	0.92923		0.961054	0.0188267	0.981173
	0.621492	227	4		0.986846	0.262527	0.737473		0.973864	0.0689205	0.931079		0.961054	0.0180935	0.981906
	0.62423	228	4		0.986846	0.259074	0.740926		0.973864	0.0671192	0.932881		0.961054	0.0173888	0.982611
	0.626968	229	4		0.986846	0.255666	0.744334		0.973864	0.065365	0.934635		0.961054	0.0167116	0.983288
	0.629706	230	4		0.986846	0.252303	0.747697		0.973864	0.0636567	0.936343		0.961054	0.0160608	0.983939
	0.632444	231	4		0.986846	0.248984	0.751016		0.973864	0.061993	0.938007		0.961054	0.0154353	0.984565
	0.635181	232	4		0.986846	0.245709	0.754291		0.973864	0.0603728	0.939627		0.961054	0.0148341	0.985166
	0.637919	233	4		0.986846	0.242477	0.757523		0.973864	0.0587949	0.941205		0.961054	0.0142564	0.985744
	0.640657	234	4		0.986846	0.239287	0.760713		0.973864	0.0572582	0.942742		0.961054	0.0137012	0.986299
	0.643395	235	4		0.986846	0.236139	0.763861		0.973864	0.0557618	0.944238		0.961054	0.0131675	0.986832
	0.646133	236	4		0.986846	0.233033	0.766967		0.973864	0.0543044	0.945696		0.961054	0.0126547	0.987345
	0.648871	237	4		0.986846	0.229968	0.770032		0.973864	0.0528851	0.947115		0.961054	0.0121619	0.987838
	0.651608	238	4		0.986846	0.226943	0.773057		0.973864	0.0515029	0.948497		0.961054	0.0116882	0.988312
	0.654346	239	4		0.986846	0.223957	0.776043		0.973864	0.0501569	0.949843		0.961054	0.011233	0.988767
	0.657084	240	4		0.986846	0.221011	0.778989		0.973864	0.048846	0.951154		0.961054	0.0107955	0.989204
	0.659822	241	4		0.986846	0.218104	0.781896		0.973864	0.0475694	0.952431		0.961054	0.0103751	0.989625
	0.66256	242	4		0.986846	0.215235	0.784765		0.973864	0.0463261	0.953674		0.961054	0.00997101	0.990029
	0.665298	243	4		0.986846	0.212404	0.787596		0.973864	0.0451154	0.954885		0.961054	0.00958268	0.990417
	0.668036	244	4		0.986846	0.20961	0.79039		0.973864	0.0439363	0.956064		0.961054	0.00920947	0.990791
	0.670773	245	4		0.986846	0.206852	0.793148		0.973864	0.042788	0.957212		0.961054	0.0088508	0.991149
	0.673511	246	4		0.986846	0.204131	0.795869		0.973864	0.0416697	0.95833		0.961054	0.00850609	0.991494
	0.676249	247	4		0.986846	0.201446	0.798554		0.973864	0.0405806	0.959419		0.961054	0.00817481	0.991825
	0.678987	248	4		0.986846	0.198796	0.801204		0.973864	0.03952	0.96048		0.961054	0.00785644	0.992144
	0.681725	249	4		0.986846	0.196181	0.803819		0.973864	0.0384871	0.961513		0.961054	0.00755046	0.99245
	0.684463	250	4		0.986846	0.193601	0.806399		0.973864	0.0374812	0.962519		0.961054	0.0072564	0.992744
	0.687201	251	4		0.986846	0.191054	0.808946		0.973864	0.0365017	0.963498		0.961054	0.00697379	0.993026
	0.689938	252	4		0.986846	0.188541	0.811459		0.973864	0.0355477	0.964452		0.961054	0.00670219	0.993298
	0.692676	253	4		0.986846	0.186061	0.813939		0.973864	0.0346186	0.965381		0.961054	0.00644116	0.993559
	0.695414	254	4		0.986846	0.183613	0.816387		0.973864	0.0337138	0.966286		0.961054	0.0061903	0.99381
	0.698152	255	4		0.986846	0.181198	0.818802		0.973864	0.0328327	0.967167		0.961054	0.00594922	0.994051
	0.70089	256	5		0.983584	0.178223	0.821777		0.967438	0.0317636	0.968236		0.951557	0.00566102	0.994339
	0.703628	257	5		0.983584	0.175298	0.824702		0.967438	0.0307293	0.969271		0.951557	0.00538678	0.994613
	0.706366	258	5		0.983584	0.17242	0.82758		0.967438	0.0297287	0.970271		0.951557	0.00512583	0.994874
	0.709103	259	5		0.983584	0.16959	0.83041		0.967438	0.0287607	0.971239		0.951557	0.00487751	0.995122
	0.711841	260	5		0.983584	0.166806	0.833194		0.967438	0.0278242	0.972176		0.951557	0.00464123	0.995359
	0.714579	261	5		0.983584	0.164068	0.835932		0.967438	0.0269182	0.973082		0.951557	0.0044164	0.995584
	0.717317	262	5		0.983584	0.161374	0.838626		0.967438	0.0260416	0.973958		0.951557	0.00420245	0.995798
	0.720055	263	5		0.983584	0.158725	0.841275		0.967438	0.0251937	0.974806		0.951557	0.00399887	0.996001
	0.722793	264	5		0.983584	0.15612	0.84388		0.967438	0.0243733	0.975627		0.951557	0.00380515	0.996195
	0.72553	265	5		0.983584	0.153557	0.846443		0.967438	0.0235797	0.97642		0.951557	0.00362082	0.996379
	0.728268	266	5		0.983584	0.151036	0.848964		0.967438	0.0228119	0.977188		0.951557	0.00344541	0.996555
	0.731006	267	5		0.983584	0.148557	0.851443		0.967438	0.0220691	0.977931		0.951557	0.00327851	0.996721
	0.733744	268	5		0.983584	0.146118	0.853882		0.967438	0.0213505	0.97865		0.951557	0.00311968	0.99688
	0.736482	269	5		0.983584	0.143719	0.856281		0.967438	0.0206552	0.979345		0.951557	0.00296856	0.997031
	0.73922	270	5		0.983584	0.14136	0.85864		0.967438	0.0199827	0.980017		0.951557	0.00282475	0.997175
	0.741958	271	5		0.983584	0.13904	0.86096		0.967438	0.019332	0.980668		0.951557	0.00268791	0.997312
	0.744695	272	5		0.983584	0.136757	0.863243		0.967438	0.0187025	0.981298		0.951557	0.0025577	0.997442
	0.747433	273	5		0.983584	0.134512	0.865488		0.967438	0.0180935	0.981906		0.951557	0.0024338	0.997566
	0.750171	274	5		0.983584	0.132304	0.867696		0.967438	0.0175043	0.982496		0.951557	0.00231589	0.997684
	0.752909	275	5		0.983584	0.130132	0.869868		0.967438	0.0169344	0.983066		0.951557	0.00220371	0.997796
	0.755647	276	5		0.983584	0.127996	0.872004		0.967438	0.016383	0.983617		0.951557	0.00209695	0.997903
	0.758385	277	5		0.983584	0.125895	0.874105		0.967438	0.0158495	0.984151		0.951557	0.00199537	0.998005
	0.761123	278	5		0.983584	0.123828	0.876172		0.967438	0.0153334	0.984667		0.951557	0.00189871	0.998101
	0.76386	279	5		0.983584	0.121795	0.878205		0.967438	0.0148341	0.985166		0.951557	0.00180673	0.998193
	0.766598	280	5		0.983584	0.119796	0.880204		0.967438	0.0143511	0.985649		0.951557	0.0017192	0.998281
	0.769336	281	5		0.983584	0.117829	0.882171		0.967438	0.0138838	0.986116		0.951557	0.00163592	0.998364
	0.772074	282	5		0.983584	0.115895	0.884105		0.967438	0.0134317	0.986568		0.951557	0.00155667	0.998443
	0.774812	283	5		0.983584	0.113993	0.886007		0.967438	0.0129943	0.987006		0.951557	0.00148126	0.998519
	0.77755	284	5		0.983584	0.112121	0.887879		0.967438	0.0125712	0.987429		0.951557	0.0014095	0.99859
	0.780287	285	6		0.980334	0.109916	0.890084		0.961054	0.0120816	0.987918		0.942153	0.00132797	0.998672
	0.783025	286	6		0.980334	0.107755	0.892245		0.961054	0.0116111	0.988389		0.942153	0.00125115	0.998749
	0.785763	287	6		0.980334	0.105636	0.894364		0.961054	0.0111589	0.988841		0.942153	0.00117877	0.998821
	0.788501	288	6		0.980334	0.103558	0.896442		0.961054	0.0107243	0.989276		0.942153	0.00111059	0.998889
	0.791239	289	6		0.980334	0.101521	0.898479		0.961054	0.0103066	0.989693		0.942153	0.00104634	0.998954
	0.793977	290	6		0.980334	0.0995249	0.900475		0.961054	0.00990521	0.990095		0.942153	0.000985815	0.999014
	0.796715	291	6		0.980334	0.0975676	0.902432		0.961054	0.00951944	0.990481		0.942153	0.000928789	0.999071
	0.799452	292	6		0.980334	0.0956488	0.904351		0.961054	0.0091487	0.990851		0.942153	0.000875062	0.999125
	0.80219	293	6		0.980334	0.0937677	0.906232		0.961054	0.00879239	0.991208		0.942153	0.000824443	0.999176
	0.804928	294	6		0.980334	0.0919237	0.908076		0.961054	0.00844996	0.99155		0.942153	0.000776751	0.999223
	0.807666	295	6		0.980334	0.0901159	0.909884		0.961054	0.00812087	0.991879		0.942153	0.000731819	0.999268
	0.810404	296	6		0.980334	0.0883436	0.911656		0.961054	0.00780459	0.992195		0.942153	0.000689486	0.999311
	0.813142	297	6		0.980334	0.0866062	0.913394		0.961054	0.00750063	0.992499		0.942153	0.000649601	0.99935
	0.81588	298	6		0.980334	0.084903	0.915097		0.961054	0.00720851	0.992791		0.942153	0.000612024	0.999388
	0.818617	299	6		0.980334	0.0832332	0.916767		0.961054	0.00692777	0.993072		0.942153	0.000576621	0.999423
	0.821355	300	6		0.980334	0.0815963	0.918404		0.961054	0.00665796	0.993342		0.942153	0.000543265	0.999457
	0.824093	301	6		0.980334	0.0799916	0.920008		0.961054	0.00639866	0.993601		0.942153	0.000511839	0.999488
	0.826831	302	6		0.980334	0.0784185	0.921582		0.961054	0.00614946	0.993851		0.942153	0.000482231	0.999518
	0.829569	303	6		0.980334	0.0768763	0.923124		0.961054	0.00590996	0.99409		0.942153	0.000454335	0.999546
	0.832307	304	6		0.980334	0.0753644	0.924636		0.961054	0.00567979	0.99432		0.942153	0.000428054	0.999572
	0.835044	305	6		0.980334	0.0738822	0.926118		0.961054	0.00545858	0.994541		0.942153	0.000403292	0.999597
	0.837782	306	6		0.980334	0.0724292	0.927571		0.961054	0.00524599	0.994754		0.942153	0.000379963	0.99962
	0.84052	307	6		0.980334	0.0710048	0.928995		0.961054	0.00504168	0.994958		0.942153	0.000357984	0.999642
	0.843258	308	6		0.980334	0.0696084	0.930392		0.961054	0.00484533	0.995155		0.942153	0.000337275	0.999663
	0.845996	309	7		0.977094	0.0680139	0.931986		0.954712	0.00462589	0.995374		0.932843	0.000314625	0.999685
	0.848734	310	7		0.977094	0.066456	0.933544		0.954712	0.0044164	0.995584		0.932843	0.000293496	0.999707
	0.851472	311	7		0.977094	0.0649337	0.935066		0.954712	0.00421639	0.995784		0.932843	0.000273786	0.999726
	0.854209	312	7		0.977094	0.0634463	0.936554		0.954712	0.00402543	0.995975		0.932843	0.000255399	0.999745
	0.856947	313	7		0.977094	0.061993	0.938007		0.954712	0.00384313	0.996157		0.932843	0.000238247	0.999762
	0.859685	314	7		0.977094	0.0605729	0.939427		0.954712	0.00366908	0.996331		0.932843	0.000222247	0.999778
	0.862423	315	7		0.977094	0.0591854	0.940815		0.954712	0.00350292	0.996497		0.932843	0.000207322	0.999793
	0.865161	316	7		0.977094	0.0578297	0.94217		0.954712	0.00334428	0.996656		0.932843	0.000193399	0.999807
	0.867899	317	7		0.977094	0.0565051	0.943495		0.954712	0.00319282	0.996807		0.932843	0.000180411	0.99982
	0.870637	318	7		0.977094	0.0552107	0.944789		0.954712	0.00304822	0.996952		0.932843	0.000168295	0.999832
	0.873374	319	7		0.977094	0.053946	0.946054		0.954712	0.00291018	0.99709		0.932843	0.000156993	0.999843
	0.876112	320	7		0.977094	0.0527103	0.94729		0.954712	0.00277838	0.997222		0.932843	0.000146449	0.999854
	0.87885	321	7		0.977094	0.0515029	0.948497		0.954712	0.00265255	0.997347		0.932843	0.000136614	0.999863
	0.881588	322	7		0.977094	0.0503232	0.949677		0.954712	0.00253242	0.997468		0.932843	0.00012744	0.999873
	0.884326	323	7		0.977094	0.0491705	0.95083		0.954712	0.00241774	0.997582		0.932843	0.000118881	0.999881
	0.887064	324	7		0.977094	0.0480442	0.951956		0.954712	0.00230824	0.997692		0.932843	0.000110898	0.999889
	0.889802	325	7		0.977094	0.0469436	0.953056		0.954712	0.00220371	0.997796		0.932843	0.00010345	0.999897
	0.892539	326	7		0.977094	0.0458683	0.954132		0.954712	0.0021039	0.997896		0.932843	9.65026e-05	0.999903
	0.895277	327	7		0.977094	0.0448177	0.955182		0.954712	0.00200862	0.997991		0.932843	9.00218e-05	0.99991
	0.898015	328	7		0.977094	0.043791	0.956209		0.954712	0.00191766	0.998082		0.932843	8.39762e-05	0.999916
	0.900753	329	7		0.977094	0.042788	0.957212		0.954712	0.00183081	0.998169		0.932843	7.83366e-05	0.999922
	0.903491	330	8		0.973864	0.0416697	0.95833		0.948412	0.00173636	0.998264		0.923625	7.23536e-05	0.999928
	0.906229	331	8		0.973864	0.0405806	0.959419		0.948412	0.00164679	0.998353		0.923625	6.68276e-05	0.999933
	0.908966	332	8		0.973864	0.03952	0.96048		0.948412	0.00156183	0.998438		0.923625	6.17236e-05	0.999938
	0.911704	333	8		0.973864	0.0384871	0.961513		0.948412	0.00148126	0.998519		0.923625	5.70094e-05	0.999943
	0.914442	334	8		0.973864	0.0374812	0.962519		0.948412	0.00140484	0.998595		0.923625	5.26553e-05	0.999947
	0.91718	335	8		0.973864	0.0365017	0.963498		0.948412	0.00133237	0.998668		0.923625	4.86337e-05	0.999951
	0.919918	336	8		0.973864	0.0355477	0.964452		0.948412	0.00126364	0.998736		0.923625	4.49193e-05	0.999955
	0.922656	337	8		0.973864	0.0346186	0.965381		0.948412	0.00119845	0.998802		0.923625	4.14886e-05	0.999959
	0.925394	338	8		0.973864	0.0337138	0.966286		0.948412	0.00113662	0.998863		0.923625	3.83199e-05	0.999962
	0.928131	339	8		0.973864	0.0328327	0.967167		0.948412	0.00107799	0.998922		0.923625	3.53932e-05	0.999965
	0.930869	340	8		0.973864	0.0319746	0.968025		0.948412	0.00102237	0.998978		0.923625	3.269e-05	0.999967
	0.933607	341	8		0.973864	0.0311389	0.968861		0.948412	0.000969632	0.99903		0.923625	3.01933e-05	0.99997
	0.936345	342	8		0.973864	0.0303251	0.969675		0.948412	0.000919611	0.99908		0.923625	2.78873e-05	0.999972
	0.939083	343	8		0.973864	0.0295325	0.970467		0.948412	0.00087217	0.999128		0.923625	2.57574e-05	0.999974
	0.941821	344	8		0.973864	0.0287607	0.971239		0.948412	0.000827176	0.999173		0.923625	2.37901e-05	0.999976
	0.944559	345	8		0.973864	0.028009	0.971991		0.948412	0.000784504	0.999215		0.923625	2.19732e-05	0.999978
	0.947296	346	8		0.973864	0.027277	0.972723		0.948412	0.000744033	0.999256		0.923625	2.0295e-05	0.99998
	0.950034	347	8		0.973864	0.0265641	0.973436		0.948412	0.00070565	0.999294		0.923625	1.87449e-05	0.999981
	0.952772	348	8		0.973864	0.0258698	0.97413		0.948412	0.000669246	0.999331		0.923625	1.73133e-05	0.999983
	0.95551	349	9		0.970646	0.0251104	0.97489		0.942153	0.000630533	0.999369		0.914497	1.58329e-05	0.999984
	0.958248	350	9		0.970646	0.0243733	0.975627		0.942153	0.000594059	0.999406		0.914497	1.44792e-05	0.999986
	0.960986	351	9		0.970646	0.0236579	0.976342		0.942153	0.000559694	0.99944		0.914497	1.32412e-05	0.999987
	0.963723	352	9		0.970646	0.0229634	0.977037		0.942153	0.000527318	0.999473		0.914497	1.2109e-05	0.999988
	0.966461	353	9		0.970646	0.0222893	0.977711		0.942153	0.000496814	0.999503		0.914497	1.10737e-05	0.999989
	0.969199	354	9		0.970646	0.0216351	0.978365		0.942153	0.000468075	0.999532		0.914497	1.01268e-05	0.99999
	0.971937	355	9		0.970646	0.021	0.979		0.942153	0.000440999	0.999559		0.914497	9.26096e-06	0.999991
	0.974675	356	9		0.970646	0.0203835	0.979616		0.942153	0.000415489	0.999585		0.914497	8.46913e-06	0.999992
	0.977413	357	9		0.970646	0.0197852	0.980215		0.942153	0.000391454	0.999609		0.914497	7.74499e-06	0.999992
	0.980151	358	9		0.970646	0.0192044	0.980796		0.942153	0.00036881	0.999631		0.914497	7.08278e-06	0.999993
	0.982888	359	9		0.970646	0.0186407	0.981359		0.942153	0.000347475	0.999653		0.914497	6.47718e-06	0.999994
	0.985626	360	9		0.970646	0.0180935	0.981906		0.942153	0.000327375	0.999673		0.914497	5.92336e-06	0.999994
	0.988364	361	9		0.970646	0.0175624	0.982438		0.942153	0.000308438	0.999692		0.914497	5.4169e-06	0.999995
	0.991102	362	9		0.970646	0.0170469	0.982953		0.942153	0.000290595	0.999709		0.914497	4.95374e-06	0.999995
	0.99384	363	9		0.970646	0.0165465	0.983454		0.942153	0.000273786	0.999726		0.914497	4.53018e-06	0.999995
	0.996578	364	9		0.970646	0.0160608	0.983939		0.942153	0.000257948	0.999742		0.914497	4.14284e-06	0.999996
	0.999316	365	9		0.970646	0.0155893	0.984411		0.942153	0.000243027	0.999757		0.914497	3.78862e-06	0.999996
	1.00205	366	10		0.967438	0.0150817	0.984918		0.935936	0.000227457	0.999773		0.90546	3.43044e-06	0.999997
	1.00479	367	10		0.967438	0.0145906	0.985409		0.935936	0.000212886	0.999787		0.90546	3.10613e-06	0.999997
	1.00753	368	10		0.967438	0.0141155	0.985885		0.935936	0.000199247	0.999801		0.90546	2.81247e-06	0.999997
	1.01027	369	10		0.967438	0.0136559	0.986344		0.935936	0.000186483	0.999814		0.90546	2.54658e-06	0.999997
	1.013	370	10		0.967438	0.0132112	0.986789		0.935936	0.000174536	0.999825		0.90546	2.30583e-06	0.999998
	1.01574	371	10		0.967438	0.012781	0.987219		0.935936	0.000163355	0.999837		0.90546	2.08784e-06	0.999998
	1.01848	372	10		0.967438	0.0123648	0.987635		0.935936	0.000152889	0.999847		0.90546	1.89045e-06	0.999998
	1.02122	373	10		0.967438	0.0119622	0.988038		0.935936	0.000143095	0.999857		0.90546	1.71173e-06	0.999998
	1.02396	374	10		0.967438	0.0115727	0.988427		0.935936	0.000133928	0.999866		0.90546	1.5499e-06	0.999998
	1.02669	375	10		0.967438	0.0111959	0.988804		0.935936	0.000125348	0.999875		0.90546	1.40338e-06	0.999999
	1.02943	376	10		0.967438	0.0108313	0.989169		0.935936	0.000117317	0.999883		0.90546	1.2707e-06	0.999999
	1.03217	377	10		0.967438	0.0104786	0.989521		0.935936	0.000109802	0.99989		0.90546	1.15057e-06	0.999999
	1.03491	378	10		0.967438	0.0101374	0.989863		0.935936	0.000102767	0.999897		0.90546	1.0418e-06	0.999999
	1.03765	379	10		0.967438	0.00980733	0.990193		0.935936	9.61836e-05	0.999904		0.90546	9.43304e-07	0.999999
	1.04038	380	10		0.967438	0.00948798	0.990512		0.935936	9.00218e-05	0.99991		0.90546	8.54125e-07	0.999999
	1.04312	381	11		0.964241	0.0091487	0.990851		0.92976	8.36986e-05	0.999916		0.896512	7.65733e-07	0.999999
	1.04586	382	11		0.964241	0.00882154	0.991178		0.92976	7.78196e-05	0.999922		0.896512	6.86489e-07	0.999999
	1.0486	383	11		0.964241	0.00850609	0.991494		0.92976	7.23536e-05	0.999928		0.896512	6.15446e-07	0.999999
	1.05133	384	11		0.964241	0.00820192	0.991798		0.92976	6.72715e-05	0.999933		0.896512	5.51755e-07	0.999999
	1.05407	385	11		0.964241	0.00790862	0.992091		0.92976	6.25463e-05	0.999937		0.896512	4.94655e-07	1
	1.05681	386	11		0.964241	0.00762582	0.992374		0.92976	5.81531e-05	0.999942		0.896512	4.43465e-07	1
	1.05955	387	11		0.964241	0.00735312	0.992647		0.92976	5.40684e-05	0.999946		0.896512	3.97572e-07	1
	1.06229	388	11		0.964241	0.00709018	0.99291		0.92976	5.02706e-05	0.99995		0.896512	3.56428e-07	1
	1.06502	389	11		0.964241	0.00683664	0.993163		0.92976	4.67396e-05	0.999953		0.896512	3.19542e-07	1
	1.06776	390	11		0.964241	0.00659217	0.993408		0.92976	4.34566e-05	0.999957		0.896512	2.86473e-07	1
	1.0705	391	11		0.964241	0.00635643	0.993644		0.92976	4.04043e-05	0.99996		0.896512	2.56827e-07	1
	1.07324	392	11		0.964241	0.00612913	0.993871		0.92976	3.75663e-05	0.999962		0.896512	2.30249e-07	1
	1.07598	393	11		0.964241	0.00590996	0.99409		0.92976	3.49276e-05	0.999965		0.896512	2.06421e-07	1
	1.07871	394	12		0.961054	0.00567979	0.99432		0.923625	3.226e-05	0.999968		0.887653	1.8323e-07	1
	1.08145	395	12		0.961054	0.00545858	0.994541		0.923625	2.97961e-05	0.99997		0.887653	1.62645e-07	1
	1.08419	396	12		0.961054	0.00524599	0.994754		0.923625	2.75204e-05	0.999972		0.887653	1.44372e-07	1
	1.08693	397	12		0.961054	0.00504168	0.994958		0.923625	2.54186e-05	0.999975		0.887653	1.28152e-07	1
	1.08966	398	12		0.961054	0.00484533	0.995155		0.923625	2.34772e-05	0.999977		0.887653	1.13755e-07	1
	1.0924	399	12		0.961054	0.00465662	0.995343		0.923625	2.16841e-05	0.999978		0.887653	1.00975e-07	1
	1.09514	400	12		0.961054	0.00447526	0.995525		0.923625	2.0028e-05	0.99998		0.887653	8.96305e-08	1
	1.09788	401	12		0.961054	0.00430097	0.995699		0.923625	1.84983e-05	0.999982		0.887653	7.95608e-08	1
	1.10062	402	12		0.961054	0.00413346	0.995867		0.923625	1.70855e-05	0.999983		0.887653	7.06224e-08	1
	1.10335	403	12		0.961054	0.00397248	0.996028		0.923625	1.57806e-05	0.999984		0.887653	6.26882e-08	1
	1.10609	404	12		0.961054	0.00381777	0.996182		0.923625	1.45754e-05	0.999985		0.887653	5.56454e-08	1
	1.10883	405	12		0.961054	0.00366908	0.996331		0.923625	1.34622e-05	0.999987		0.887653	4.93938e-08	1
	1.11157	406	12		0.961054	0.00352619	0.996474		0.923625	1.2434e-05	0.999988		0.887653	4.38445e-08	1
	1.11431	407	13		0.957878	0.00337765	0.996622		0.91753	1.14086e-05	0.999989		0.878881	3.85341e-08	1
	1.11704	408	13		0.957878	0.00323538	0.996765		0.91753	1.04677e-05	0.99999		0.878881	3.38669e-08	1
	1.11978	409	13		0.957878	0.0030991	0.996901		0.91753	9.60441e-06	0.99999		0.878881	2.9765e-08	1
	1.12252	410	13		0.957878	0.00296856	0.997031		0.91753	8.81233e-06	0.999991		0.878881	2.61599e-08	1
	1.12526	411	13		0.957878	0.00284351	0.997156		0.91753	8.08558e-06	0.999992		0.878881	2.29915e-08	1
	1.12799	412	13		0.957878	0.00272374	0.997276		0.91753	7.41876e-06	0.999993		0.878881	2.02068e-08	1
	1.13073	413	13		0.957878	0.00260901	0.997391		0.91753	6.80693e-06	0.999993		0.878881	1.77593e-08	1
	1.13347	414	13		0.957878	0.00249911	0.997501		0.91753	6.24556e-06	0.999994		0.878881	1.56084e-08	1
	1.13621	415	13		0.957878	0.00239384	0.997606		0.91753	5.73049e-06	0.999994		0.878881	1.37179e-08	1
	1.13895	416	13		0.957878	0.00229301	0.997707		0.91753	5.25789e-06	0.999995		0.878881	1.20564e-08	1
	1.14168	417	13		0.957878	0.00219642	0.997804		0.91753	4.82427e-06	0.999995		0.878881	1.05961e-08	1
	1.14442	418	13		0.957878	0.0021039	0.997896		0.91753	4.42641e-06	0.999996		0.878881	9.31275e-09	1
	1.14716	419	14		0.954712	0.00200862	0.997991		0.911475	4.03456e-06	0.999996		0.870196	8.10392e-09	1
	1.1499	420	14		0.954712	0.00191766	0.998082		0.911475	3.6774e-06	0.999996		0.870196	7.052e-09	1
	1.15264	421	14		0.954712	0.00183081	0.998169		0.911475	3.35186e-06	0.999997		0.870196	6.13662e-09	1
	1.15537	422	14		0.954712	0.0017479	0.998252		0.911475	3.05514e-06	0.999997		0.870196	5.34006e-09	1
	1.15811	423	14		0.954712	0.00166874	0.998331		0.911475	2.78468e-06	0.999997		0.870196	4.6469e-09	1
	1.16085	424	14		0.954712	0.00159316	0.998407		0.911475	2.53817e-06	0.999997		0.870196	4.04371e-09	1
	1.16359	425	14		0.954712	0.00152101	0.998479		0.911475	2.31348e-06	0.999998		0.870196	3.51882e-09	1
	1.16632	426	14		0.954712	0.00145213	0.998548		0.911475	2.10868e-06	0.999998		0.870196	3.06207e-09	1
	1.16906	427	14		0.954712	0.00138636	0.998614		0.911475	1.92201e-06	0.999998		0.870196	2.6646e-09	1
	1.1718	428	14		0.954712	0.00132358	0.998676		0.911475	1.75186e-06	0.999998		0.870196	2.31872e-09	1
	1.17454	429	14		0.954712	0.00126364	0.998736		0.911475	1.59678e-06	0.999998		0.870196	2.01774e-09	1
	1.17728	430	15		0.951557	0.00120242	0.998798		0.90546	1.44582e-06	0.999999		0.861597	1.73848e-09	1
	1.18001	431	15		0.951557	0.00114417	0.998856		0.90546	1.30913e-06	0.999999		0.861597	1.49787e-09	1
	1.18275	432	15		0.951557	0.00108874	0.998911		0.90546	1.18537e-06	0.999999		0.861597	1.29056e-09	1
	1.18549	433	15		0.951557	0.001036	0.998964		0.90546	1.0733e-06	0.999999		0.861597	1.11194e-09	1
	1.18823	434	15		0.951557	0.000985815	0.999014		0.90546	9.71832e-07	0.999999		0.861597	9.58046e-10	1
	1.19097	435	15		0.951557	0.000938059	0.999062		0.90546	8.79955e-07	0.999999		0.861597	8.2545e-10	1
	1.1937	436	15		0.951557	0.000892616	0.999107		0.90546	7.96764e-07	0.999999		0.861597	7.11205e-10	1
	1.19644	437	15		0.951557	0.000849375	0.999151		0.90546	7.21438e-07	0.999999		0.861597	6.12772e-10	1
	1.19918	438	15		0.951557	0.000808229	0.999192		0.90546	6.53234e-07	0.999999		0.861597	5.27962e-10	1
	1.20192	439	15		0.951557	0.000769075	0.999231		0.90546	5.91477e-07	0.999999		0.861597	4.5489e-10	1
	1.20465	440	16		0.948412	0.0007294	0.999271		0.899485	5.32025e-07	0.999999		0.853082	3.88059e-10	1
	1.20739	441	16		0.948412	0.000691772	0.999308		0.899485	4.78548e-07	1		0.853082	3.31046e-10	1
	1.21013	442	16		0.948412	0.000656085	0.999344		0.899485	4.30447e-07	1		0.853082	2.8241e-10	1
	1.21287	443	16		0.948412	0.000622239	0.999378		0.899485	3.87181e-07	1		0.853082	2.40919e-10	1
	1.21561	444	16		0.948412	0.000590138	0.99941		0.899485	3.48263e-07	1		0.853082	2.05524e-10	1
	1.21834	445	16		0.948412	0.000559694	0.99944		0.899485	3.13258e-07	1		0.853082	1.75329e-10	1
	1.22108	446	16		0.948412	0.000530821	0.999469		0.899485	2.81771e-07	1		0.853082	1.4957e-10	1
	1.22382	447	16		0.948412	0.000503437	0.999497		0.899485	2.53449e-07	1		0.853082	1.27595e-10	1
	1.22656	448	16		0.948412	0.000477465	0.999523		0.899485	2.27973e-07	1		0.853082	1.08849e-10	1
	1.2293	449	17		0.945277	0.000451337	0.999549		0.89355	2.03705e-07	1		0.844652	9.19398e-11	1
	1.23203	450	17		0.945277	0.000426639	0.999573		0.89355	1.82021e-07	1		0.844652	7.76572e-11	1
	1.23477	451	17		0.945277	0.000403292	0.999597		0.89355	1.62645e-07	1		0.844652	6.55933e-11	1
	1.23751	452	17		0.945277	0.000381223	0.999619		0.89355	1.45331e-07	1		0.844652	5.54035e-11	1
	1.24025	453	17		0.945277	0.000360362	0.99964		0.89355	1.2986e-07	1		0.844652	4.67967e-11	1
	1.24298	454	17		0.945277	0.000340642	0.999659		0.89355	1.16037e-07	1		0.844652	3.9527e-11	1
	1.24572	455	17		0.945277	0.000322001	0.999678		0.89355	1.03685e-07	1		0.844652	3.33865e-11	1
	1.24846	456	17		0.945277	0.00030438	0.999696		0.89355	9.26473e-08	1		0.844652	2.82e-11	1
	1.2512	457	17		0.945277	0.000287724	0.999712		0.89355	8.2785e-08	1		0.844652	2.38192e-11	1
	1.25394	458	18		0.942153	0.00027108	0.999729		0.887653	7.34843e-08	1		0.836305	1.99201e-11	1
	1.25667	459	18		0.942153	0.000255399	0.999745		0.887653	6.52286e-08	1		0.836305	1.66593e-11	1
	1.25941	460	18		0.942153	0.000240625	0.999759		0.887653	5.79004e-08	1		0.836305	1.39323e-11	1
	1.26215	461	18		0.942153	0.000226706	0.999773		0.887653	5.13954e-08	1		0.836305	1.16516e-11	1
	1.26489	462	18		0.942153	0.000213591	0.999786		0.887653	4.56213e-08	1		0.836305	9.74432e-12	1
	1.26762	463	18		0.942153	0.000201236	0.999799		0.887653	4.04959e-08	1		0.836305	8.14923e-12	1
	1.27036	464	18		0.942153	0.000189595	0.99981		0.887653	3.59463e-08	1		0.836305	6.81524e-12	1
	1.2731	465	18		0.942153	0.000178628	0.999821		0.887653	3.19078e-08	1		0.836305	5.69962e-12	1
	1.27584	466	18		0.942153	0.000168295	0.999832		0.887653	2.83231e-08	1		0.836305	4.76663e-12	1
	1.27858	467	19		0.93904	0.000158035	0.999842		0.881795	2.49752e-08	1		0.828041	3.94696e-12	1
	1.28131	468	19		0.93904	0.000148401	0.999852		0.881795	2.2023e-08	1		0.828041	3.26825e-12	1
	1.28405	469	19		0.93904	0.000139355	0.999861		0.881795	1.94198e-08	1		0.828041	2.70624e-12	1
	1.28679	470	19		0.93904	0.00013086	0.999869		0.881795	1.71243e-08	1		0.828041	2.24088e-12	1
	1.28953	471	19		0.93904	0.000122883	0.999877		0.881795	1.51001e-08	1		0.828041	1.85554e-12	1
	1.29227	472	19		0.93904	0.000115392	0.999885		0.881795	1.33152e-08	1		0.828041	1.53646e-12	1
	1.295	473	19		0.93904	0.000108357	0.999892		0.881795	1.17413e-08	1		0.828041	1.27225e-12	1
	1.29774	474	19		0.93904	0.000101752	0.999898		0.881795	1.03534e-08	1		0.828041	1.05348e-12	1
	1.30048	475	20		0.935936	9.52331e-05	0.999905		0.875977	9.06935e-09	1		0.819858	8.63703e-13	1
	1.30322	476	20		0.935936	8.91322e-05	0.999911		0.875977	7.94454e-09	1		0.819858	7.08114e-13	1
	1.30595	477	20		0.935936	8.3422e-05	0.999917		0.875977	6.95923e-09	1		0.819858	5.80553e-13	1
	1.30869	478	20		0.935936	7.80777e-05	0.999922		0.875977	6.09612e-09	1		0.819858	4.75971e-13	1
	1.31143	479	20		0.935936	7.30757e-05	0.999927		0.875977	5.34006e-09	1		0.819858	3.90229e-13	1
	1.31417	480	20		0.935936	6.83942e-05	0.999932		0.875977	4.67777e-09	1		0.819858	3.19932e-13	1
	1.31691	481	20		0.935936	6.40126e-05	0.999936		0.875977	4.09762e-09	1		0.819858	2.62299e-13	1
	1.31964	482	20		0.935936	5.99117e-05	0.99994		0.875977	3.58942e-09	1		0.819858	2.15048e-13	1
	1.32238	483	21		0.932843	5.58882e-05	0.999944		0.870196	3.1235e-09	1		0.811756	1.74567e-13	1
	1.32512	484	21		0.932843	5.2135e-05	0.999948		0.870196	2.71805e-09	1		0.811756	1.41706e-13	1
	1.32786	485	21		0.932843	4.86337e-05	0.999951		0.870196	2.36524e-09	1		0.811756	1.1503e-13	1
	1.3306	486	21		0.932843	4.53676e-05	0.999955		0.870196	2.05822e-09	1		0.811756	9.33767e-14	1
	1.33333	487	21		0.932843	4.23209e-05	0.999958		0.870196	1.79106e-09	1		0.811756	7.57991e-14	1
	1.33607	488	21		0.932843	3.94787e-05	0.999961		0.870196	1.55857e-09	1		0.811756	6.15304e-14	1
	1.33881	489	21		0.932843	3.68275e-05	0.999963		0.870196	1.35626e-09	1		0.811756	4.99477e-14	1
	1.34155	490	22		0.92976	3.42407e-05	0.999966		0.864454	1.17243e-09	1		0.803735	4.01447e-14	1
	1.34428	491	22		0.92976	3.18356e-05	0.999968		0.864454	1.01351e-09	1		0.803735	3.22657e-14	1
	1.34702	492	22		0.92976	2.95995e-05	0.99997		0.864454	8.76131e-10	1		0.803735	2.5933e-14	1
	1.34976	493	22		0.92976	2.75204e-05	0.999972		0.864454	7.57374e-10	1		0.803735	2.08433e-14	1
	1.3525	494	22		0.92976	2.55874e-05	0.999974		0.864454	6.54715e-10	1		0.803735	1.67525e-14	1
	1.35524	495	22		0.92976	2.37901e-05	0.999976		0.864454	5.65971e-10	1		0.803735	1.34645e-14	1
	1.35797	496	22		0.92976	2.21191e-05	0.999978		0.864454	4.89256e-10	1		0.803735	1.08219e-14	1
	1.36071	497	23		0.926687	2.04975e-05	0.99998		0.858749	4.20148e-10	1		0.795792	8.61199e-15	1
	1.36345	498	23		0.926687	1.89948e-05	0.999981		0.858749	3.60802e-10	1		0.795792	6.85335e-15	1
	1.36619	499	23		0.926687	1.76022e-05	0.999982		0.858749	3.09838e-10	1		0.795792	5.45384e-15	1
	1.36893	500	23		0.926687	1.63118e-05	0.999984		0.858749	2.66073e-10	1		0.795792	4.34012e-15	1
	1.37166	501	23		0.926687	1.51159e-05	0.999985		0.858749	2.2849e-10	1		0.795792	3.45384e-15	1
	1.3744	502	23		0.926687	1.40077e-05	0.999986		0.858749	1.96216e-10	1		0.795792	2.74854e-15	1
	1.37714	503	23		0.926687	1.29808e-05	0.999987		0.858749	1.685e-10	1		0.795792	2.18726e-15	1
	1.37988	504	24		0.923625	1.19894e-05	0.999988		0.853082	1.43745e-10	1		0.787928	1.72341e-15	1
	1.38261	505	24		0.923625	1.10737e-05	0.999989		0.853082	1.22626e-10	1		0.787928	1.35792e-15	1
	1.38535	506	24		0.923625	1.02279e-05	0.99999		0.853082	1.0461e-10	1		0.787928	1.06994e-15	1
	1.38809	507	24		0.923625	9.44675e-06	0.999991		0.853082	8.9241e-11	1		0.787928	8.43037e-16	1
	1.39083	508	24		0.923625	8.72525e-06	0.999991		0.853082	7.613e-11	1		0.787928	6.64253e-16	1
	1.39357	509	24		0.923625	8.05885e-06	0.999992		0.853082	6.49451e-11	1		0.787928	5.23383e-16	1
	1.3963	510	25		0.920572	7.41876e-06	0.999993		0.847453	5.50379e-11	1		0.780142	4.08313e-16	1
	1.39904	511	25		0.920572	6.8295e-06	0.999993		0.847453	4.66421e-11	1		0.780142	3.18542e-16	1
	1.40178	512	25		0.920572	6.28705e-06	0.999994		0.847453	3.9527e-11	1		0.780142	2.48508e-16	1
	1.40452	513	25		0.920572	5.78768e-06	0.999994		0.847453	3.34972e-11	1		0.780142	1.93871e-16	1
	1.40726	514	25		0.920572	5.32798e-06	0.999995		0.847453	2.83873e-11	1		0.780142	1.51247e-16	1
	1.40999	515	25		0.920572	4.90479e-06	0.999995		0.847453	2.40569e-11	1		0.780142	1.17994e-16	1
	1.41273	516	25		0.920572	4.51521e-06	0.999995		0.847453	2.03871e-11	1		0.780142	9.20522e-17	1
	1.41547	517	26		0.91753	4.14284e-06	0.999996		0.841861	1.71631e-11	1		0.772432	7.1104e-17	1
	1.41821	518	26		0.91753	3.80118e-06	0.999996		0.841861	1.4449e-11	1		0.772432	5.49231e-17	1
	1.42094	519	26		0.91753	3.48769e-06	0.999997		0.841861	1.2164e-11	1		0.772432	4.24243e-17	1
	1.42368	520	26		0.91753	3.20006e-06	0.999997		0.841861	1.02404e-11	1		0.772432	3.27699e-17	1
	1.42642	521	26		0.91753	2.93615e-06	0.999997		0.841861	8.62099e-12	1		0.772432	2.53125e-17	1
	1.42916	522	26		0.91753	2.69401e-06	0.999997		0.841861	7.25767e-12	1		0.772432	1.95522e-17	1
	1.4319	523	27		0.914497	2.46366e-06	0.999998		0.836305	6.06963e-12	1		0.764799	1.49535e-17	1
	1.43463	524	27		0.914497	2.25301e-06	0.999998		0.836305	5.07607e-12	1		0.764799	1.14364e-17	1
	1.43737	525	27		0.914497	2.06037e-06	0.999998		0.836305	4.24514e-12	1		0.764799	8.74658e-18	1
	1.44011	526	27		0.914497	1.88421e-06	0.999998		0.836305	3.55023e-12	1		0.764799	6.68937e-18	1
	1.44285	527	27		0.914497	1.7231e-06	0.999998		0.836305	2.96908e-12	1		0.764799	5.11603e-18	1
	1.44559	528	28		0.911475	1.57056e-06	0.999998		0.830787	2.46667e-12	1		0.757241	3.87407e-18	1
	1.44832	529	28		0.911475	1.43153e-06	0.999999		0.830787	2.04928e-12	1		0.757241	2.9336e-18	1
	1.45106	530	28		0.911475	1.3048e-06	0.999999		0.830787	1.70251e-12	1		0.757241	2.22144e-18	1
	1.4538	531	28		0.911475	1.1893e-06	0.999999		0.830787	1.41442e-12	1		0.757241	1.68217e-18	1
	1.45654	532	28		0.911475	1.08401e-06	0.999999		0.830787	1.17509e-12	1		0.757241	1.27381e-18	1
	1.45927	533	28		0.911475	9.88051e-07	0.999999		0.830787	9.76245e-13	1		0.757241	9.6458e-19	1
	1.46201	534	29		0.908463	8.97608e-07	0.999999		0.825304	8.05699e-13	1		0.749758	7.23202e-19	1
	1.46475	535	29		0.908463	8.15443e-07	0.999999		0.825304	6.64947e-13	1		0.749758	5.42226e-19	1
	1.46749	536	29		0.908463	7.40799e-07	0.999999		0.825304	5.48784e-13	1		0.749758	4.06539e-19	1
	1.47023	537	29		0.908463	6.72989e-07	0.999999		0.825304	4.52914e-13	1		0.749758	3.04806e-19	1
	1.47296	538	29		0.908463	6.11385e-07	0.999999		0.825304	3.73792e-13	1		0.749758	2.28531e-19	1
	1.4757	539	30		0.90546	5.53585e-07	0.999999		0.819858	3.06456e-13	1		0.742349	1.69649e-19	1
	1.47844	540	30		0.90546	5.01249e-07	0.999999		0.819858	2.51251e-13	1		0.742349	1.25939e-19	1
	1.48118	541	30		0.90546	4.53861e-07	1		0.819858	2.0599e-13	1		0.742349	9.34907e-20	1
	1.48392	542	30		0.90546	4.10953e-07	1		0.819858	1.68882e-13	1		0.742349	6.94028e-20	1
	1.48665	543	30		0.90546	3.72102e-07	1		0.819858	1.3846e-13	1		0.742349	5.15211e-20	1
	1.48939	544	31		0.902468	3.3581e-07	1		0.814448	1.12768e-13	1		0.735013	3.78687e-20	1
	1.49213	545	31		0.902468	3.03057e-07	1		0.814448	9.18438e-14	1		0.735013	2.7834e-20	1
	1.49487	546	31		0.902468	2.735e-07	1		0.814448	7.4802e-14	1		0.735013	2.04583e-20	1
	1.4976	547	31		0.902468	2.46825e-07	1		0.814448	6.09224e-14	1		0.735013	1.50371e-20	1
	1.50034	548	31		0.902468	2.22751e-07	1		0.814448	4.96181e-14	1		0.735013	1.10525e-20	1
	1.50308	549	32		0.899485	2.00361e-07	1		0.809074	4.01447e-14	1		0.72775	8.04345e-21	1
	1.50582	550	32		0.899485	1.80222e-07	1		0.809074	3.248e-14	1		0.72775	5.85362e-21	1
	1.50856	551	32		0.899485	1.62107e-07	1		0.809074	2.62787e-14	1		0.72775	4.25997e-21	1
	1.51129	552	32		0.899485	1.45813e-07	1		0.809074	2.12614e-14	1		0.72775	3.10019e-21	1
	1.51403	553	32		0.899485	1.31157e-07	1		0.809074	1.7202e-14	1		0.72775	2.25616e-21	1
	1.51677	554	33		0.896512	1.17584e-07	1		0.803735	1.38259e-14	1		0.720558	1.6257e-21	1
	1.51951	555	33		0.896512	1.05415e-07	1		0.803735	1.11123e-14	1		0.720558	1.17141e-21	1
	1.52225	556	33		0.896512	9.45059e-08	1		0.803735	8.93137e-15	1		0.720558	8.44067e-22	1
	1.52498	557	33		0.896512	8.47257e-08	1		0.803735	7.17845e-15	1		0.720558	6.08199e-22	1
	1.52772	558	33		0.896512	7.59577e-08	1		0.803735	5.76957e-15	1		0.720558	4.38243e-22	1
	1.53046	559	34		0.89355	6.78719e-08	1		0.798431	4.6066e-15	1		0.713437	3.12659e-22	1
	1.5332	560	34		0.89355	6.06469e-08	1		0.798431	3.67805e-15	1		0.713437	2.23063e-22	1
	1.53593	561	34		0.89355	5.4191e-08	1		0.798431	2.93667e-15	1		0.713437	1.59141e-22	1
	1.53867	562	34		0.89355	4.84224e-08	1		0.798431	2.34473e-15	1		0.713437	1.13537e-22	1
	1.54141	563	34		0.89355	4.32678e-08	1		0.798431	1.8721e-15	1		0.713437	8.10017e-23	1
	1.54415	564	35		0.890596	3.85341e-08	1		0.793162	1.48488e-15	1		0.706387	5.72186e-23	1
	1.54689	565	35		0.890596	3.43184e-08	1		0.793162	1.17775e-15	1		0.706387	4.04185e-23	1
	1.54962	566	35		0.890596	3.05638e-08	1		0.793162	9.34147e-16	1		0.706387	2.85511e-23	1
	1.55236	567	35		0.890596	2.722e-08	1		0.793162	7.4093e-16	1		0.706387	2.01681e-23	1
	1.5551	568	36		0.887653	2.41619e-08	1		0.787928	5.83799e-16	1		0.699407	1.41057e-23	1
	1.55784	569	36		0.887653	2.14474e-08	1		0.787928	4.59992e-16	1		0.699407	9.86564e-24	1
	1.56057	570	36		0.887653	1.90379e-08	1		0.787928	3.6244e-16	1		0.699407	6.90009e-24	1
	1.56331	571	36		0.887653	1.6899e-08	1		0.787928	2.85577e-16	1		0.699407	4.82597e-24	1
	1.56605	572	37		0.884719	1.49509e-08	1		0.782728	2.23529e-16	1		0.692495	3.34196e-24	1
	1.56879	573	37		0.884719	1.32273e-08	1		0.782728	1.74963e-16	1		0.692495	2.31429e-24	1
	1.57153	574	37		0.884719	1.17025e-08	1		0.782728	1.36948e-16	1		0.692495	1.60264e-24	1
	1.57426	575	37		0.884719	1.03534e-08	1		0.782728	1.07193e-16	1		0.692495	1.10982e-24	1
	1.577	576	37		0.884719	9.15987e-09	1		0.782728	8.39032e-17	1		0.692495	7.68543e-25	1
	1.57974	577	38		0.881795	8.07713e-09	1		0.777563	6.52401e-17	1		0.685652	5.26953e-25	1
	1.58248	578	38		0.881795	7.12238e-09	1		0.777563	5.07283e-17	1		0.685652	3.61306e-25	1
	1.58522	579	38		0.881795	6.28048e-09	1		0.777563	3.94445e-17	1		0.685652	2.4773e-25	1
	1.58795	580	38		0.881795	5.5381e-09	1		0.777563	3.06706e-17	1		0.685652	1.69857e-25	1
	1.59069	581	39		0.878881	4.86733e-09	1		0.772432	2.36909e-17	1		0.678876	1.15312e-25	1
	1.59343	582	39		0.878881	4.27781e-09	1		0.772432	1.82996e-17	1		0.678876	7.82823e-26	1
	1.59617	583	39		0.878881	3.75968e-09	1		0.772432	1.41352e-17	1		0.678876	5.3144e-26	1
	1.5989	584	39		0.878881	3.30432e-09	1		0.772432	1.09185e-17	1		0.678876	3.60782e-26	1
	1.60164	585	40		0.875977	2.8945e-09	1		0.767335	8.37815e-18	1		0.672167	2.42506e-26	1
	1.60438	586	40		0.875977	2.53552e-09	1		0.767335	6.42885e-18	1		0.672167	1.63005e-26	1
	1.60712	587	40		0.875977	2.22105e-09	1		0.767335	4.93308e-18	1		0.672167	1.09566e-26	1
	1.60986	588	40		0.875977	1.94559e-09	1		0.767335	3.78533e-18	1		0.672167	7.3647e-27	1
	1.61259	589	41		0.873082	1.69866e-09	1		0.762271	2.88545e-18	1		0.665525	4.90139e-27	1
	1.61533	590	41		0.873082	1.48307e-09	1		0.762271	2.19949e-18	1		0.665525	3.262e-27	1
	1.61807	591	41		0.873082	1.29484e-09	1		0.762271	1.67661e-18	1		0.665525	2.17094e-27	1
	1.62081	592	42		0.870196	1.12676e-09	1		0.757241	1.2696e-18	1		0.658948	1.43054e-27	1
	1.62355	593	42		0.870196	9.80506e-10	1		0.757241	9.61392e-19	1		0.658948	9.42651e-28	1
	1.62628	594	42		0.870196	8.53233e-10	1		0.757241	7.28006e-19	1		0.658948	6.21158e-28	1
	1.62902	595	42		0.870196	7.4248e-10	1		0.757241	5.51276e-19	1		0.658948	4.09311e-28	1
	1.63176	596	43		0.86732	6.43968e-10	1		0.752244	4.14694e-19	1		0.652437	2.6705e-28	1
	1.6345	597	43		0.86732	5.58526e-10	1		0.752244	3.11951e-19	1		0.652437	1.74233e-28	1
	1.63723	598	43		0.86732	4.84421e-10	1		0.752244	2.34664e-19	1		0.652437	1.13676e-28	1
	1.63997	599	43		0.86732	4.20148e-10	1		0.752244	1.76524e-19	1		0.652437	7.41664e-29	1
	1.64271	600	44		0.864454	3.63199e-10	1		0.74728	1.31913e-19	1		0.645989	4.79107e-29	1
	1.64545	601	44		0.864454	3.13968e-10	1		0.74728	9.85761e-20	1		0.645989	3.09498e-29	1
	1.64819	602	44		0.864454	2.71411e-10	1		0.74728	7.3664e-20	1		0.645989	1.99932e-29	1
	1.65092	603	45		0.861597	2.33847e-10	1		0.742349	5.46844e-20	1		0.639606	1.27878e-29	1
	1.65366	604	45		0.861597	2.01482e-10	1		0.742349	4.05949e-20	1		0.639606	8.17913e-30	1
	1.6564	605	45		0.861597	1.73596e-10	1		0.742349	3.01356e-20	1		0.639606	5.23142e-30	1
	1.65914	606	45		0.861597	1.4957e-10	1		0.742349	2.23711e-20	1		0.639606	3.34604e-30	1
	1.66188	607	46		0.858749	1.28443e-10	1		0.73745	1.64976e-20	1		0.633285	2.119e-30	1
	1.66461	608	46		0.858749	1.103e-10	1		0.73745	1.21661e-20	1		0.633285	1.34193e-30	1
	1.66735	609	46		0.858749	9.47203e-11	1		0.73745	8.97193e-21	1		0.633285	8.49824e-31	1
	1.67009	610	47		0.855911	8.10721e-11	1		0.732584	6.57269e-21	1		0.627027	5.32862e-31	1
	1.67283	611	47		0.855911	6.93905e-11	1		0.732584	4.81505e-21	1		0.627027	3.34119e-31	1
	1.67556	612	47		0.855911	5.93921e-11	1		0.732584	3.52743e-21	1		0.627027	2.09501e-31	1
	1.6783	613	48		0.853082	5.06664e-11	1		0.72775	2.56708e-21	1		0.62083	1.30065e-31	1
	1.68104	614	48		0.853082	4.32226e-11	1		0.72775	1.86819e-21	1		0.62083	8.07482e-32	1
	1.68378	615	48		0.853082	3.68725e-11	1		0.72775	1.35958e-21	1		0.62083	5.0131e-32	1
	1.68652	616	48		0.853082	3.14552e-11	1		0.72775	9.89432e-22	1		0.62083	3.11228e-32	1
	1.68925	617	49		0.850263	2.67452e-11	1		0.722947	7.15307e-22	1		0.614695	1.91311e-32	1
	1.69199	618	49		0.850263	2.27405e-11	1		0.722947	5.17129e-22	1		0.614695	1.17598e-32	1
	1.69473	619	49		0.850263	1.93354e-11	1		0.722947	3.73857e-22	1		0.614695	7.22868e-33	1
	1.69747	620	50		0.847453	1.63858e-11	1		0.718177	2.68496e-22	1		0.608621	4.39952e-33	1
	1.70021	621	50		0.847453	1.38862e-11	1		0.718177	1.92827e-22	1		0.608621	2.67764e-33	1
	1.70294	622	50		0.847453	1.17679e-11	1		0.718177	1.38484e-22	1		0.608621	1.62967e-33	1
	1.70568	623	51		0.844652	9.9398e-12	1		0.713437	9.87997e-23	1		0.602607	9.82049e-34	1
	1.70842	624	51		0.844652	8.39568e-12	1		0.713437	7.04874e-23	1		0.602607	5.91789e-34	1
	1.71116	625	51		0.844652	7.09143e-12	1		0.713437	5.02883e-23	1		0.602607	3.56616e-34	1
	1.71389	626	52		0.841861	5.96999e-12	1		0.708729	3.56408e-23	1		0.596652	2.12776e-34	1
	1.71663	627	52		0.841861	5.0259e-12	1		0.708729	2.52597e-23	1		0.596652	1.26953e-34	1
	1.71937	628	52		0.841861	4.23111e-12	1		0.708729	1.79023e-23	1		0.596652	7.57466e-35	1
	1.72211	629	53		0.839078	3.55023e-12	1		0.704053	1.26042e-23	1		0.590755	4.47477e-35	1
	1.72485	630	53		0.839078	2.97892e-12	1		0.704053	8.87399e-24	1		0.590755	2.6435e-35	1
	1.72758	631	53		0.839078	2.49955e-12	1		0.704053	6.24776e-24	1		0.590755	1.56166e-35	1
	1.73032	632	54		0.836305	2.09039e-12	1		0.699407	4.36972e-24	1		0.584918	9.13442e-36	1
	1.73306	633	54		0.836305	1.7482e-12	1		0.699407	3.05621e-24	1		0.584918	5.34288e-36	1
	1.7358	634	54		0.836305	1.46203e-12	1		0.699407	2.13754e-24	1		0.584918	3.12515e-36	1
	1.73854	635	55		0.833541	1.21866e-12	1		0.694791	1.48514e-24	1		0.579137	1.80989e-36	1
	1.74127	636	55		0.833541	1.01581e-12	1		0.694791	1.03186e-24	1		0.579137	1.04817e-36	1
	1.74401	637	55		0.833541	8.46717e-13	1		0.694791	7.1693e-25	1		0.579137	6.07037e-37	1
	1.74675	638	56		0.830787	7.03441e-13	1		0.690206	4.9483e-25	1		0.573414	3.48083e-37	1
	1.74949	639	56		0.830787	5.8441e-13	1		0.690206	3.41535e-25	1		0.573414	1.99596e-37	1
	1.75222	640	56		0.830787	4.8552e-13	1		0.690206	2.35729e-25	1		0.573414	1.14451e-37	1
	1.75496	641	57		0.828041	4.0203e-13	1		0.685652	1.61628e-25	1		0.567748	6.49794e-38	1
	1.7577	642	57		0.828041	3.32897e-13	1		0.685652	1.10821e-25	1		0.567748	3.68919e-38	1
	1.76044	643	58		0.825304	2.74742e-13	1		0.681127	7.5483e-26	1		0.562137	2.07383e-38	1
	1.76318	644	58		0.825304	2.26746e-13	1		0.681127	5.14135e-26	1		0.562137	1.16578e-38	1
	1.76591	645	58		0.825304	1.87134e-13	1		0.681127	3.50192e-26	1		0.562137	6.55328e-39	1
	1.76865	646	59		0.822577	1.53932e-13	1		0.676633	2.36951e-26	1		0.556582	3.64744e-39	1
	1.77139	647	59		0.822577	1.26621e-13	1		0.676633	1.60329e-26	1		0.556582	2.0301e-39	1
	1.77413	648	59		0.822577	1.04155e-13	1		0.676633	1.08484e-26	1		0.556582	1.12992e-39	1
	1.77687	649	60		0.819858	8.53927e-14	1		0.672167	7.29192e-27	1		0.551082	6.22677e-40	1
	1.7796	650	60		0.819858	7.00099e-14	1		0.672167	4.90139e-27	1		0.551082	3.43146e-40	1
	1.78234	651	61		0.817149	5.72085e-14	1		0.667732	3.27281e-27	1		0.545636	1.87233e-40	1
	1.78508	652	61		0.817149	4.67479e-14	1		0.667732	2.18536e-27	1		0.545636	1.02161e-40	1
	1.78782	653	61		0.817149	3.82e-14	1		0.667732	1.45924e-27	1		0.545636	5.57428e-41	1
	1.79055	654	62		0.814448	3.11119e-14	1		0.663326	9.67949e-28	1		0.540244	3.01147e-41	1
	1.79329	655	62		0.814448	2.5339e-14	1		0.663326	6.42065e-28	1		0.540244	1.62693e-41	1
	1.79603	656	63		0.811756	2.05691e-14	1		0.658948	4.23088e-28	1		0.534906	8.70254e-42	1
	1.79877	657	63		0.811756	1.66971e-14	1		0.658948	2.78793e-28	1		0.534906	4.65503e-42	1
	1.80151	658	63		0.811756	1.3554e-14	1		0.658948	1.8371e-28	1		0.534906	2.49e-42	1
	1.80424	659	64		0.809074	1.09662e-14	1		0.6546	1.20257e-28	1		0.52962	1.31875e-42	1
	1.80698	660	64		0.809074	8.87243e-15	1		0.6546	7.872e-29	1		0.52962	6.98438e-43	1
	1.80972	661	65		0.8064	7.15473e-15	1		0.65028	5.11901e-29	1		0.524386	3.66251e-43	1
	1.81246	662	65		0.8064	5.76957e-15	1		0.65028	3.32879e-29	1		0.524386	1.92057e-43	1
	1.8152	663	65		0.8064	4.65258e-15	1		0.65028	2.16465e-29	1		0.524386	1.00712e-43	1
	1.81793	664	66		0.803735	3.73944e-15	1		0.645989	1.39834e-29	1		0.519204	5.229e-44	1
	1.82067	665	66		0.803735	3.00551e-15	1		0.645989	9.03312e-30	1		0.519204	2.71492e-44	1
	1.82341	666	67		0.801078	2.40765e-15	1		0.641726	5.79679e-30	1		0.514073	1.39567e-44	1
	1.82615	667	67		0.801078	1.92872e-15	1		0.641726	3.71995e-30	1		0.514073	7.17474e-45	1
	1.82888	668	67		0.801078	1.54505e-15	1		0.641726	2.38719e-30	1		0.514073	3.68834e-45	1
	1.83162	669	68		0.798431	1.23362e-15	1		0.637492	1.52181e-30	1		0.508993	1.87734e-45	1
	1.83436	670	68		0.798431	9.84959e-16	1		0.637492	9.70144e-31	1		0.508993	9.55552e-46	1
	1.8371	671	69		0.795792	7.83823e-16	1		0.633285	6.14378e-31	1		0.503963	4.81563e-46	1
	1.83984	672	69		0.795792	6.2376e-16	1		0.633285	3.89076e-31	1		0.503963	2.4269e-46	1
	1.84257	673	70		0.793162	4.94742e-16	1		0.629106	2.4477e-31	1		0.498983	1.21098e-46	1
	1.84531	674	70		0.793162	3.92411e-16	1		0.629106	1.53986e-31	1		0.498983	6.04259e-47	1
	1.84805	675	71		0.790541	3.10217e-16	1		0.624954	9.62344e-32	1		0.494052	2.98535e-47	1
	1.85079	676	71		0.790541	2.45239e-16	1		0.624954	6.01421e-32	1		0.494052	1.47492e-47	1
	1.85352	677	71		0.790541	1.93871e-16	1		0.624954	3.75861e-32	1		0.494052	7.28687e-48	1
	1.85626	678	72		0.787928	1.52757e-16	1		0.62083	2.33346e-32	1		0.48917	3.56451e-48	1
	1.859	679	72		0.787928	1.20361e-16	1		0.62083	1.44868e-32	1		0.48917	1.74365e-48	1
	1.86174	680	73		0.785324	9.45226e-17	1		0.616734	8.93451e-33	1		0.484336	8.44513e-49	1
	1.86448	681	73		0.785324	7.42308e-17	1		0.616734	5.51021e-33	1		0.484336	4.09028e-49	1
	1.86721	682	74		0.782728	5.81026e-17	1		0.612664	3.37591e-33	1		0.479549	1.96149e-49	1
	1.86995	683	74		0.782728	4.54785e-17	1		0.612664	2.0683e-33	1		0.479549	9.40631e-50	1
	1.87269	684	75		0.780142	3.54797e-17	1		0.608621	1.25881e-33	1		0.474811	4.46622e-50	1
	1.87543	685	75		0.780142	2.76792e-17	1		0.608621	7.66138e-34	1		0.474811	2.12061e-50	1
	1.87817	686	76		0.777563	2.15223e-17	1		0.604605	4.6321e-34	1		0.470118	9.96936e-51	1
	1.8809	687	76		0.777563	1.6735e-17	1		0.604605	2.80059e-34	1		0.470118	4.68678e-51	1
	1.88364	688	77		0.774994	1.29695e-17	1		0.600615	1.68208e-34	1		0.465473	2.18157e-51	1
	1.88638	689	77		0.774994	1.00513e-17	1		0.600615	1.01028e-34	1		0.465473	1.01546e-51	1
	1.88912	690	78		0.772432	7.76393e-18	1		0.596652	6.02785e-35	1		0.460873	4.67998e-52	1
	1.89185	691	78		0.772432	5.99711e-18	1		0.596652	3.59653e-35	1		0.460873	2.15688e-52	1
	1.89459	692	79		0.769879	4.61705e-18	1		0.592714	2.13171e-35	1		0.456318	9.84223e-53	1
	1.89733	693	79		0.769879	3.55457e-18	1		0.592714	1.2635e-35	1		0.456318	4.49119e-53	1
	1.90007	694	80		0.767335	2.72755e-18	1		0.588803	7.43951e-36	1		0.451809	2.02916e-53	1
	1.90281	695	80		0.767335	2.09294e-18	1		0.588803	4.38041e-36	1		0.451809	9.16793e-54	1
	1.90554	696	81		0.764799	1.60068e-18	1		0.584918	2.56218e-36	1		0.447344	4.10122e-54	1
	1.90828	697	81		0.764799	1.2242e-18	1		0.584918	1.49866e-36	1		0.447344	1.83466e-54	1
	1.91102	698	82		0.762271	9.33171e-19	1		0.581058	8.70809e-37	1		0.442924	8.12614e-55	1
	1.91376	699	82		0.762271	7.1133e-19	1		0.581058	5.0599e-37	1		0.442924	3.59926e-55	1
	1.9165	700	83		0.759752	5.40434e-19	1		0.577223	2.92069e-37	1		0.438547	1.57844e-55	1
	1.91923	701	83		0.759752	4.10596e-19	1		0.577223	1.68589e-37	1		0.438547	6.92221e-56	1
	1.92197	702	84		0.757241	3.1092e-19	1		0.573414	9.66715e-38	1		0.434213	3.00571e-56	1
	1.92471	703	84		0.757241	2.35442e-19	1		0.573414	5.54328e-38	1		0.434213	1.30512e-56	1
	1.92745	704	85		0.754739	1.77697e-19	1		0.56963	3.15762e-38	1		0.429922	5.611e-57	1
	1.93018	705	85		0.754739	1.34115e-19	1		0.56963	1.79868e-38	1		0.429922	2.41229e-57	1
	1.93292	706	86		0.752244	1.00887e-19	1		0.565871	1.01782e-38	1		0.425674	1.02685e-57	1
	1.93566	707	87		0.749758	7.56409e-20	1		0.562137	5.72154e-39	1		0.421467	4.32783e-58	1
	1.9384	708	87		0.749758	5.67124e-20	1		0.562137	3.21629e-39	1		0.421467	1.82404e-58	1
	1.94114	709	88		0.74728	4.238e-20	1		0.558428	1.79607e-39	1		0.417302	7.61174e-59	1
	1.94387	710	88		0.74728	3.16698e-20	1		0.558428	1.00297e-39	1		0.417302	3.17639e-59	1
	1.94661	711	89		0.744811	2.3588e-20	1		0.554743	5.56392e-40	1		0.413178	1.31242e-59	1
	1.94935	712	89		0.744811	1.75686e-20	1		0.554743	3.08655e-40	1		0.413178	5.42262e-60	1
	1.95209	713	90		0.742349	1.3042e-20	1		0.551082	1.70094e-40	1		0.409095	2.21837e-60	1
	1.95483	714	90		0.742349	9.68172e-21	1		0.551082	9.37358e-41	1		0.409095	9.07524e-61	1
	1.95756	715	91		0.739896	7.16346e-21	1		0.547445	5.13152e-41	1		0.405053	3.67595e-61	1
	1.9603	716	92		0.73745	5.2827e-21	1		0.543833	2.79069e-41	1		0.40105	1.47424e-61	1
	1.96304	717	92		0.73745	3.89573e-21	1		0.543833	1.51767e-41	1		0.40105	5.91243e-62	1
	1.96578	718	93		0.735013	2.86341e-21	1		0.540244	8.19912e-42	1		0.397087	2.34775e-62	1
	1.96851	719	93		0.735013	2.10464e-21	1		0.540244	4.42953e-42	1		0.397087	9.32258e-63	1
	1.97125	720	94		0.732584	1.54183e-21	1		0.536679	2.37724e-42	1		0.393163	3.66529e-63	1
	1.97399	721	95		0.730163	1.12579e-21	1		0.533138	1.26739e-42	1		0.389277	1.42681e-63	1
	1.97673	722	95		0.730163	8.22007e-22	1		0.533138	6.75696e-43	1		0.389277	5.55427e-64	1
	1.97947	723	96		0.72775	5.98215e-22	1		0.52962	3.57862e-43	1		0.38543	2.14078e-64	1
	1.9822	724	96		0.72775	4.35351e-22	1		0.52962	1.8953e-43	1		0.38543	8.25123e-65	1
	1.98494	725	97		0.725344	3.15779e-22	1		0.526125	9.97167e-44	1		0.381622	3.14885e-65	1
	1.98768	726	98		0.722947	2.28292e-22	1		0.522653	5.21172e-44	1		0.37785	1.18979e-65	1
	1.99042	727	98		0.722947	1.65043e-22	1		0.522653	2.72392e-44	1		0.37785	4.49564e-66	1
	1.99316	728	99		0.720558	1.18923e-22	1		0.519204	1.41427e-44	1		0.374116	1.68189e-66	1
	1.99589	729	99		0.720558	8.5691e-23	1		0.519204	7.34294e-45	1		0.374116	6.29224e-67	1
	1.99863	730	100		0.718177	6.15412e-23	1		0.515778	3.78732e-45	1		0.370419	2.33077e-67	1
	2.00137	731	101		0.715803	4.40514e-23	1		0.512374	1.94053e-45	1		0.366759	8.54829e-68	1
	2.00411	732	101		0.715803	3.15321e-23	1		0.512374	9.94276e-46	1		0.366759	3.13516e-68	1
	2.00684	733	102		0.713437	2.24962e-23	1		0.508993	5.06079e-46	1		0.363135	1.13849e-68	1
	2.00958	734	103		0.71108	1.59966e-23	1		0.505634	2.55891e-46	1		0.359546	4.09338e-69	1
	2.01232	735	103		0.71108	1.13748e-23	1		0.505634	1.29387e-46	1		0.359546	1.47176e-69	1
	2.01506	736	104		0.708729	8.06169e-24	1		0.502297	6.49909e-47	1		0.355993	5.23936e-70	1
	2.0178	737	105		0.706387	5.69468e-24	1		0.498983	3.24293e-47	1		0.352475	1.84674e-70	1
	2.02053	738	105		0.706387	4.02265e-24	1		0.498983	1.61817e-47	1		0.352475	6.50932e-71	1
	2.02327	739	106		0.704053	2.83215e-24	1		0.49569	8.0211e-48	1		0.348992	2.2717e-71	1
	2.02601	740	107		0.701726	1.9874e-24	1		0.492419	3.94974e-48	1		0.345543	7.8497e-72	1
	2.02875	741	107		0.701726	1.39461e-24	1		0.492419	1.94493e-48	1		0.345543	2.71241e-72	1
	2.03149	742	108		0.699407	9.75397e-25	1		0.48917	9.514e-49	1		0.342129	9.27993e-73	1
	2.03422	743	109		0.697095	6.79945e-25	1		0.485942	4.62325e-49	1		0.338748	3.14355e-73	1
	2.03696	744	109		0.697095	4.73986e-25	1		0.485942	2.24663e-49	1		0.338748	1.06487e-73	1
	2.0397	745	110		0.694791	3.29321e-25	1		0.482735	1.08453e-49	1		0.3354	3.57158e-74	1
	2.04244	746	111		0.692495	2.28053e-25	1		0.479549	5.20084e-50	1		0.332086	1.18607e-74	1
	2.04517	747	112		0.690206	1.57404e-25	1		0.476385	2.4776e-50	1		0.328804	3.89984e-75	1
	2.04791	748	112		0.690206	1.08641e-25	1		0.476385	1.18029e-50	1		0.328804	1.28228e-75	1
	2.05065	749	113		0.687925	7.47371e-26	1		0.473241	5.58563e-51	1		0.325555	4.17454e-76	1
	2.05339	750	114		0.685652	5.12436e-26	1		0.470118	2.62591e-51	1		0.322338	1.34561e-76	1
	2.05613	751	114		0.685652	3.51353e-26	1		0.470118	1.23449e-51	1		0.322338	4.3374e-77	1
	2.05886	752	115		0.683386	2.40109e-26	1		0.467016	5.76525e-52	1		0.319152	1.38429e-77	1
	2.0616	753	116		0.681127	1.63545e-26	1		0.463934	2.6747e-52	1		0.315998	4.37434e-78	1
	2.06434	754	117		0.678876	1.11027e-26	1		0.460873	1.2327e-52	1		0.312876	1.36862e-78	1
	2.06708	755	117		0.678876	7.53735e-27	1		0.460873	5.68116e-53	1		0.312876	4.28209e-79	1
	2.06982	756	118		0.676633	5.10002e-27	1		0.457832	2.60102e-53	1		0.309784	1.32652e-79	1
	2.07255	757	119		0.674396	3.43943e-27	1		0.45481	1.18297e-53	1		0.306722	4.06874e-80	1
	2.07529	758	120		0.672167	2.31187e-27	1		0.451809	5.34476e-54	1		0.303691	1.23564e-80	1
	2.07803	759	120		0.672167	1.55397e-27	1		0.451809	2.41481e-54	1		0.303691	3.75254e-81	1
	2.08077	760	121		0.669946	1.04107e-27	1		0.448828	1.08383e-54	1		0.30069	1.12835e-81	1
	2.0835	761	122		0.667732	6.95158e-28	1		0.445866	4.83245e-55	1		0.297719	3.35932e-82	1
	2.08624	762	123		0.665525	4.62645e-28	1		0.442924	2.14041e-55	1		0.294777	9.90249e-83	1
	2.08898	763	123		0.665525	3.07902e-28	1		0.442924	9.48037e-56	1		0.294777	2.91902e-83	1
	2.09172	764	124		0.663326	2.04239e-28	1		0.440001	4.17137e-56	1		0.291864	8.51957e-84	1
	2.09446	765	125		0.661133	1.35029e-28	1		0.437097	1.82329e-56	1		0.28898	2.46198e-84	1
	2.09719	766	126		0.658948	8.89774e-29	1		0.434213	7.91698e-57	1		0.286124	7.04432e-85	1
	2.09993	767	127		0.656771	5.84377e-29	1		0.431348	3.41497e-57	1		0.283296	1.99563e-85	1
	2.10267	768	127		0.656771	3.83802e-29	1		0.431348	1.47304e-57	1		0.283296	5.65355e-86	1
	2.10541	769	128		0.6546	2.51237e-29	1		0.428501	6.31199e-58	1		0.280497	1.5858e-86	1
	2.10815	770	129		0.652437	1.63916e-29	1		0.425674	2.68685e-58	1		0.277725	4.40417e-87	1
	2.11088	771	130		0.65028	1.06591e-29	1		0.422865	1.13617e-58	1		0.27498	1.21106e-87	1
	2.11362	772	131		0.648131	6.90852e-30	1		0.420074	4.77276e-59	1		0.272263	3.29727e-88	1
	2.11636	773	132		0.645989	4.46283e-30	1		0.417302	1.99168e-59	1		0.269573	8.88855e-89	1
	2.1191	774	132		0.645989	2.88294e-30	1		0.417302	8.31134e-60	1		0.269573	2.39611e-89	1
	2.12183	775	133		0.643854	1.85619e-30	1		0.414548	3.44545e-60	1		0.266909	6.39542e-90	1
	2.12457	776	134		0.641726	1.19117e-30	1		0.411813	1.41888e-60	1		0.264271	1.69013e-90	1
	2.12731	777	135		0.639606	7.61878e-31	1		0.409095	5.80457e-61	1		0.26166	4.42237e-91	1
	2.13005	778	136		0.637492	4.85691e-31	1		0.406396	2.35895e-61	1		0.259074	1.14572e-91	1
	2.13279	779	137		0.635385	3.086e-31	1		0.403714	9.52342e-62	1		0.256514	2.93893e-92	1
	2.13552	780	138		0.633285	1.95432e-31	1		0.40105	3.81937e-62	1		0.253979	7.46426e-93	1
	2.13826	781	138		0.633285	1.23764e-31	1		0.40105	1.53176e-62	1		0.253979	1.89576e-93	1
	2.141	782	139		0.631192	7.81189e-32	1		0.398403	6.10256e-63	1		0.251469	4.76726e-94	1
	2.14374	783	140		0.629106	4.91451e-32	1		0.395774	2.41524e-63	1		0.248984	1.18697e-94	1
	2.14648	784	141		0.627027	3.08153e-32	1		0.393163	9.49581e-64	1		0.246523	2.92616e-95	1
	2.14921	785	142		0.624954	1.92581e-32	1		0.390568	3.70876e-64	1		0.244087	7.14238e-96	1
	2.15195	786	143		0.622889	1.19957e-32	1		0.387991	1.43896e-64	1		0.241675	1.72614e-96	1
	2.15469	787	144		0.62083	7.44729e-33	1		0.38543	5.54621e-65	1		0.239287	4.13042e-97	1
	2.15743	788	145		0.618779	4.60822e-33	1		0.382887	2.12357e-65	1		0.236922	9.78589e-98	1
	2.16016	789	146		0.616734	2.84205e-33	1		0.38036	8.07722e-66	1		0.234581	2.29558e-98	1
	2.1629	790	147		0.614695	1.74699e-33	1		0.37785	3.05198e-66	1		0.232263	5.33179e-99	1
	2.16564	791	148		0.612664	1.07032e-33	1		0.375357	1.14558e-66	1		0.229968	1.22614e-99	1
	2.16838	792	148		0.612664	6.55746e-34	1		0.375357	4.30002e-67	1		0.229968	2.81972e-100	1
	2.17112	793	149		0.610639	4.00424e-34	1		0.37288	1.60339e-67	1		0.227695	6.42037e-101	1
	2.17385	794	150		0.608621	2.43706e-34	1		0.370419	5.93928e-68	1		0.225445	1.44744e-101	1
	2.17659	795	151		0.606609	1.47835e-34	1		0.367975	2.18551e-68	1		0.223217	3.23094e-102	1
	2.17933	796	152		0.604605	8.93815e-35	1		0.365547	7.98905e-69	1		0.221011	7.14073e-103	1
	2.18207	797	153		0.602607	5.38619e-35	1		0.363135	2.9011e-69	1		0.218827	1.56259e-103	1
	2.1848	798	154		0.600615	3.23502e-35	1		0.360738	1.04654e-69	1		0.216665	3.38558e-104	1
	2.18754	799	155		0.59863	1.93658e-35	1		0.358358	3.75035e-70	1		0.214524	7.26286e-105	1
	2.19028	800	156		0.596652	1.15546e-35	1		0.355993	1.3351e-70	1		0.212404	1.54266e-105	1
	2.19302	801	157		0.59468	6.87131e-36	1		0.353644	4.7215e-71	1		0.210305	3.24429e-106	1
	2.19576	802	158		0.592714	4.07273e-36	1		0.35131	1.65871e-71	1		0.208227	6.75547e-107	1
	2.19849	803	159		0.590755	2.40598e-36	1		0.348992	5.78876e-72	1		0.206169	1.39277e-107	1
	2.20123	804	160		0.588803	1.41665e-36	1		0.346689	2.0069e-72	1		0.204131	2.84308e-108	1
	2.20397	805	161		0.586857	8.31372e-37	1		0.344401	6.91179e-73	1		0.202114	5.74626e-109	1
	2.20671	806	162		0.584918	4.86284e-37	1		0.342129	2.36472e-73	1		0.200117	1.14992e-109	1
	2.20945	807	163		0.582984	2.83496e-37	1		0.339871	8.03699e-74	1		0.198139	2.27845e-110	1
	2.21218	808	164		0.581058	1.64727e-37	1		0.337628	2.71351e-74	1		0.196181	4.4699e-111	1
	2.21492	809	165		0.579137	9.53998e-38	1		0.3354	9.10113e-75	1		0.194243	8.68246e-112	1
	2.21766	810	166		0.577223	5.5067e-38	1		0.333187	3.03238e-75	1		0.192323	1.66984e-112	1
	2.2204	811	167		0.575316	3.16809e-38	1		0.330988	1.00368e-75	1		0.190423	3.17975e-113	1
	2.22313	812	169		0.571519	1.81062e-38	1		0.326634	3.27836e-76	1		0.186678	5.93588e-114	1
	2.22587	813	170		0.56963	1.03139e-38	1		0.324479	1.06376e-76	1		0.184833	1.09715e-114	1
	2.22861	814	171		0.567748	5.85568e-39	1		0.322338	3.42889e-77	1		0.183006	2.00785e-115	1
	2.23135	815	172		0.565871	3.31356e-39	1		0.32021	1.09797e-77	1		0.181198	3.63818e-116	1
	2.23409	816	173		0.564001	1.86885e-39	1		0.318097	3.49261e-78	1		0.179407	6.52717e-117	1
	2.23682	817	174		0.562137	1.05055e-39	1		0.315998	1.10366e-78	1		0.177634	1.15945e-117	1
	2.23956	818	175		0.560279	5.88602e-40	1		0.313913	3.46453e-79	1		0.175879	2.03923e-118	1
	2.2423	819	176		0.558428	3.28692e-40	1		0.311842	1.08038e-79	1		0.174141	3.55113e-119	1
	2.24504	820	177		0.556582	1.82944e-40	1		0.309784	3.34685e-80	1		0.17242	6.12287e-120	1
	2.24778	821	178		0.554743	1.01487e-40	1		0.30774	1.02996e-80	1		0.170716	1.04527e-120	1
	2.25051	822	180		0.551082	5.59276e-41	1		0.303691	3.1279e-81	1		0.167359	1.74936e-121	1
	2.25325	823	181		0.549261	3.07188e-41	1		0.301687	9.43647e-82	1		0.165705	2.89877e-122	1
	2.25599	824	182		0.547445	1.68169e-41	1		0.299697	2.82808e-82	1		0.164068	4.75594e-123	1
	2.25873	825	183		0.545636	9.1759e-42	1		0.297719	8.41972e-83	1		0.162446	7.72585e-124	1
	2.26146	826	184		0.543833	4.99016e-42	1		0.295754	2.49017e-83	1		0.160841	1.24263e-124	1
	2.2642	827	185		0.542036	2.70484e-42	1		0.293803	7.31618e-84	1		0.159251	1.97891e-125	1
	2.26694	828	187		0.538459	1.45645e-42	1		0.289938	2.12124e-84	1		0.15612	3.08947e-126	1
	2.26968	829	188		0.536679	7.81645e-43	1		0.288025	6.10968e-85	1		0.154577	4.7756e-127	1
	2.27242	830	189		0.534906	4.18106e-43	1		0.286124	1.74813e-85	1		0.153049	7.30902e-128	1
	2.27515	831	190		0.533138	2.22908e-43	1		0.284236	4.9688e-86	1		0.151537	1.10759e-128	1
	2.27789	832	191		0.531376	1.18448e-43	1		0.28236	1.40299e-86	1		0.150039	1.66181e-129	1
	2.28063	833	193		0.527869	6.2525e-44	1		0.278646	3.90938e-87	1		0.147089	2.44434e-130	1
	2.28337	834	194		0.526125	3.28959e-44	1		0.276807	1.08214e-87	1		0.145635	3.55981e-131	1
	2.28611	835	195		0.524386	1.72502e-44	1		0.27498	2.97568e-88	1		0.144196	5.1331e-132	1
	2.28884	836	196		0.522653	9.01585e-45	1		0.273166	8.12855e-89	1		0.142771	7.32858e-133	1
	2.29158	837	198		0.519204	4.68106e-45	1		0.269573	2.19124e-89	1		0.139963	1.02573e-133	1
	2.29432	838	199		0.517488	2.42239e-45	1		0.267794	5.86799e-90	1		0.13858	1.42146e-134	1
	2.29706	839	200		0.515778	1.24942e-45	1		0.266027	1.56104e-90	1		0.137211	1.95039e-135	1
	2.29979	840	201		0.514073	6.42291e-46	1		0.264271	4.12538e-91	1		0.135855	2.6497e-136	1
	2.30253	841	203		0.510681	3.28006e-46	1		0.260795	1.07588e-91	1		0.133183	3.52894e-137	1
	2.30527	842	204		0.508993	1.66953e-46	1		0.259074	2.78732e-92	1		0.131867	4.6535e-138	1
	2.30801	843	205		0.507311	8.46969e-47	1		0.257364	7.17356e-93	1		0.130564	6.07578e-139	1
	2.31075	844	206		0.505634	4.28256e-47	1		0.255666	1.83403e-93	1		0.129273	7.85436e-140	1
	2.31348	845	208		0.502297	2.15112e-47	1		0.252303	4.62732e-94	1		0.126731	9.95392e-141	1
	2.31622	846	209		0.500637	1.07693e-47	1		0.250638	1.15978e-94	1		0.125479	1.249e-141	1
	2.31896	847	210		0.498983	5.3737e-48	1		0.248984	2.88767e-95	1		0.124239	1.55175e-142	1
	2.3217	848	212		0.49569	2.66369e-48	1		0.245709	7.09525e-96	1		0.121795	1.88996e-143	1
	2.32444	849	213		0.494052	1.316e-48	1		0.244087	1.73186e-96	1		0.120592	2.27913e-144	1
	2.32717	850	214		0.492419	6.48024e-49	1		0.242477	4.19936e-97	1		0.1194	2.72128e-145	1
	2.32991	851	216		0.48917	3.16994e-49	1		0.239287	1.00485e-97	1		0.117052	3.18532e-146	1
	2.33265	852	217		0.487553	1.54551e-49	1		0.237708	2.38861e-98	1		0.115895	3.69163e-147	1
	2.33539	853	219		0.484336	7.48547e-50	1		0.234581	5.60323e-99	1		0.113616	4.19428e-148	1
	2.33812	854	220		0.482735	3.6135e-50	1		0.233033	1.30574e-99	1		0.112493	4.71828e-149	1
	2.34086	855	221		0.48114	1.7386e-50	1		0.231495	3.02272e-100	1		0.111382	5.25529e-150	1
	2.3436	856	223		0.477965	8.30988e-51	1		0.22845	6.90541e-101	1		0.109191	5.73831e-151	1
	2.34634	857	224		0.476385	3.9587e-51	1		0.226943	1.56713e-101	1		0.108112	6.2038e-152	1
	2.34908	858	226		0.473241	1.87342e-51	1		0.223957	3.5097e-102	1		0.105986	6.57515e-153	1
	2.35181	859	227		0.471677	8.8365e-52	1		0.222479	7.80837e-103	1		0.104938	6.89986e-154	1
	2.35455	860	229		0.468565	4.14047e-52	1		0.219553	1.71435e-103	1		0.102875	7.09822e-155	1
	2.35729	861	230		0.467016	1.93367e-52	1		0.218104	3.73907e-104	1		0.101858	7.23011e-156	1
	2.36003	862	231		0.465473	9.00069e-53	1		0.216665	8.10124e-105	1		0.100852	7.29168e-157	1
	2.36277	863	233		0.462401	4.16193e-53	1		0.213815	1.73217e-105	1		0.0988682	7.20915e-158	1
	2.3655	864	234		0.460873	1.91812e-53	1		0.212404	3.67918e-106	1		0.0978911	7.05712e-159	1
	2.36824	865	236		0.457832	8.78176e-54	1		0.20961	7.71193e-107	1		0.095966	6.77243e-160	1
	2.37098	866	237		0.456318	4.00728e-54	1		0.208227	1.60583e-107	1		0.0950176	6.435e-161	1
	2.37372	867	239		0.453307	1.81653e-54	1		0.205487	3.29978e-108	1		0.093149	5.99414e-162	1
	2.37645	868	240		0.451809	8.20724e-55	1		0.204131	6.73588e-109	1		0.0922285	5.5283e-163	1
	2.37919	869	242		0.448828	3.68364e-55	1		0.201446	1.35692e-109	1		0.0904147	4.9984e-164	1
	2.38193	870	243		0.447344	1.64785e-55	1		0.200117	2.71542e-110	1		0.0895212	4.47462e-165	1
	2.38467	871	245		0.444392	7.32294e-56	1		0.197485	5.36254e-111	1		0.0877606	3.92696e-166	1
	2.38741	872	247		0.44146	3.23278e-56	1		0.194887	1.04509e-111	1		0.0860347	3.37855e-167	1
	2.39014	873	248		0.440001	1.42243e-56	1		0.193601	2.0233e-112	1		0.0851845	2.878e-168	1
	2.39288	874	250		0.437097	6.21739e-57	1		0.191054	3.8656e-113	1		0.0835092	2.40339e-169	1
	2.39562	875	251		0.435653	2.70862e-57	1		0.189793	7.33664e-114	1		0.082684	1.98722e-170	1
	2.39836	876	253		0.432778	1.17223e-57	1		0.187297	1.37413e-114	1		0.0810579	1.6108e-171	1
	2.4011	877	255		0.429922	5.03969e-58	1		0.184833	2.53984e-115	1		0.0794638	1.28e-172	1
	2.40383	878	256		0.428501	2.15951e-58	1		0.183613	4.66349e-116	1		0.0786785	1.00709e-173	1
	2.40657	879	258		0.425674	9.19247e-59	1		0.181198	8.45015e-117	1		0.0771312	7.76777e-175	1
	2.40931	880	259		0.424267	3.90006e-59	1		0.180002	1.52105e-117	1		0.076369	5.93216e-176	1
	2.41205	881	261		0.421467	1.64375e-59	1		0.177634	2.7019e-118	1		0.074867	4.44124e-177	1
	2.41478	882	263		0.418686	6.88213e-60	1		0.175298	4.73637e-119	1		0.0733947	3.25963e-178	1
	2.41752	883	264		0.417302	2.87193e-60	1		0.174141	8.24796e-120	1		0.0726694	2.36875e-179	1
	2.42026	884	266		0.414548	1.19055e-60	1		0.17185	1.41741e-120	1		0.0712402	1.68751e-180	1
	2.423	885	268		0.411813	4.90285e-61	1		0.16959	2.40379e-121	1		0.0698392	1.17854e-181	1
	2.42574	886	269		0.410452	2.01238e-61	1		0.168471	4.04968e-122	1		0.069149	8.1495e-183	1
	2.42847	887	271		0.407743	8.20535e-62	1		0.166254	6.73277e-123	1		0.0677891	5.52447e-184	1
	2.43121	888	273		0.405053	3.3236e-62	1		0.164068	1.10463e-123	1		0.066456	3.67134e-185	1
	2.43395	889	275		0.40238	1.33735e-62	1		0.161909	1.7885e-124	1		0.065149	2.39184e-186	1
	2.43669	890	276		0.40105	5.36343e-63	1		0.160841	2.87664e-125	1		0.0645052	1.54286e-187	1
	2.43943	891	278		0.398403	2.13681e-63	1		0.158725	4.56595e-126	1		0.0632366	9.75655e-189	1
	2.44216	892	280		0.395774	8.45693e-64	1		0.156637	7.15197e-127	1		0.061993	6.04838e-190	1
	2.4449	893	282		0.393163	3.32495e-64	1		0.154577	1.10553e-127	1		0.0607738	3.67583e-191	1
	2.44764	894	283		0.391863	1.30293e-64	1		0.153557	1.69761e-128	1		0.0601732	2.21186e-192	1
	2.45038	895	285		0.389277	5.07199e-65	1		0.151537	2.57251e-129	1		0.0589898	1.30478e-193	1
	2.45311	896	287		0.386708	1.96138e-65	1		0.149543	3.84702e-130	1		0.0578297	7.54548e-195	1
	2.45585	897	289		0.384157	7.53478e-66	1		0.147576	5.67729e-131	1		0.0566924	4.27771e-196	1
	2.45859	898	291		0.381622	2.87543e-66	1		0.145635	8.26813e-132	1		0.0555775	2.37745e-197	1
	2.46133	899	293		0.379103	1.09009e-66	1		0.143719	1.18829e-132	1		0.0544845	1.29534e-198	1
	2.46407	900	294		0.37785	4.1189e-67	1		0.142771	1.69653e-133	1		0.053946	6.98784e-200	1
	2.4668	901	296		0.375357	1.54606e-67	1		0.140893	2.39029e-134	1		0.0528851	3.69553e-201	1
	2.46954	902	298		0.37288	5.76494e-68	1		0.13904	3.32345e-135	1		0.0518451	1.91595e-202	1
	2.47228	903	300		0.370419	2.13544e-68	1		0.137211	4.56013e-136	1		0.0508255	9.7379e-204	1
	2.47502	904	302		0.367975	7.8579e-69	1		0.135406	6.17467e-137	1		0.0498259	4.85199e-205	1
	2.47775	905	304		0.365547	2.87243e-69	1		0.133624	8.25087e-138	1		0.048846	2.37001e-206	1
	2.48049	906	306		0.363135	1.04308e-69	1		0.131867	1.08801e-138	1		0.0478854	1.13489e-207	1
	2.48323	907	308		0.360738	3.76279e-70	1		0.130132	1.41586e-139	1		0.0469436	5.32757e-209	1
	2.48597	908	310		0.358358	1.34842e-70	1		0.12842	1.81825e-140	1		0.0460204	2.45177e-210	1
	2.48871	909	312		0.355993	4.8003e-71	1		0.126731	2.30428e-141	1		0.0451154	1.10612e-211	1
	2.49144	910	314		0.353644	1.6976e-71	1		0.125064	2.88183e-142	1		0.0442281	4.89218e-213	1
	2.49418	911	316		0.35131	5.96383e-72	1		0.123419	3.55672e-143	1		0.0433583	2.12117e-214	1
	2.49692	912	318		0.348992	2.08133e-72	1		0.121795	4.33192e-144	1		0.0425056	9.01615e-216	1
	2.49966	913	320		0.346689	7.21573e-73	1		0.120193	5.20668e-145	1		0.0416697	3.757e-217	1
	2.5024	914	322		0.344401	2.48511e-73	1		0.118612	6.17575e-146	1		0.0408502	1.53474e-218	1
	2.50513	915	324		0.342129	8.50226e-74	1		0.117052	7.22884e-147	1		0.0400468	6.14614e-220	1
	2.50787	916	326		0.339871	2.88967e-74	1		0.115512	8.35019e-148	1		0.0392592	2.41293e-221	1
	2.51061	917	328		0.337628	9.75633e-75	1		0.113993	9.5186e-149	1		0.0384871	9.28667e-223	1
	2.51335	918	330		0.3354	3.27227e-75	1		0.112493	1.07078e-149	1		0.0377302	3.50388e-224	1
	2.51608	919	332		0.333187	1.09028e-75	1		0.111013	1.18871e-150	1		0.0369882	1.29602e-225	1
	2.51882	920	334		0.330988	3.60869e-76	1		0.109553	1.30227e-151	1		0.0362608	4.69948e-227	1
	2.52156	921	336		0.328804	1.18655e-76	1		0.108112	1.40791e-152	1		0.0355477	1.67055e-228	1
	2.5243	922	339		0.325555	3.86288e-77	1		0.105986	1.49218e-153	1		0.0345042	5.76411e-230	1
	2.52704	923	341		0.323406	1.24928e-77	1		0.104592	1.5607e-154	1		0.0338256	1.94975e-231	1
	2.52977	924	343		0.321272	4.01359e-78	1		0.103216	1.61089e-155	1		0.0331604	6.46544e-233	1
	2.53251	925	345		0.319152	1.28094e-78	1		0.101858	1.64082e-156	1		0.0325082	2.1018e-234	1
	2.53525	926	347		0.317046	4.06119e-79	1		0.100518	1.64932e-157	1		0.0318689	6.69821e-236	1
	2.53799	927	349		0.314954	1.27909e-79	1		0.099196	1.63606e-158	1		0.0312422	2.09267e-237	1
	2.54073	928	352		0.311842	3.98872e-80	1		0.0972452	1.59099e-159	1		0.0303251	6.34603e-239	1
	2.54346	929	354		0.309784	1.23564e-80	1		0.095966	1.52681e-160	1		0.0297287	1.88659e-240	1
	2.5462	930	356		0.30774	3.80256e-81	1		0.0947036	1.44594e-161	1		0.029144	5.49829e-242	1
	2.54894	931	358		0.305709	1.16248e-81	1		0.0934578	1.35135e-162	1		0.0285709	1.57091e-243	1
	2.55168	932	361		0.302688	3.51867e-82	1		0.0916199	1.2381e-163	1		0.0277322	4.35648e-245	1
	2.55441	933	363		0.30069	1.05803e-82	1		0.0904147	1.11943e-164	1		0.0271868	1.18439e-246	1
	2.55715	934	365		0.298706	3.1604e-83	1		0.0892253	9.98813e-166	1		0.0266521	3.15665e-248	1
	2.55989	935	368		0.295754	9.34702e-84	1		0.0874706	8.73668e-167	1		0.0258698	8.16619e-250	1
	2.56263	936	370		0.293803	2.74618e-84	1		0.08632	7.5415e-168	1		0.025361	2.07103e-251	1
	2.56537	937	372		0.291864	8.0151e-85	1		0.0851845	6.42418e-169	1		0.0248623	5.14905e-253	1
	2.5681	938	375		0.28898	2.3162e-85	1		0.0835092	5.36479e-170	1		0.0241325	1.24259e-254	1
	2.57084	939	377		0.287073	6.64918e-86	1		0.0824107	4.42116e-171	1		0.0236579	2.93971e-256	1
	2.57358	940	379		0.285178	1.8962e-86	1		0.0813267	3.59558e-172	1		0.0231926	6.81794e-258	1
	2.57632	941	382		0.28236	5.35412e-87	1		0.0797272	2.86666e-173	1		0.0225118	1.53484e-259	1
	2.57906	942	384		0.280497	1.50181e-87	1		0.0786785	2.25544e-174	1		0.0220691	3.38725e-261	1
	2.58179	943	387		0.277725	4.17091e-88	1		0.0771312	1.73965e-175	1		0.0214213	7.25592e-263	1
	2.58453	944	389		0.275892	1.15072e-88	1		0.0761166	1.32416e-176	1		0.021	1.52374e-264	1
	2.58727	945	392		0.273166	3.14338e-89	1		0.0746196	9.88084e-178	1		0.0203835	3.10592e-266	1
	2.59001	946	394		0.271363	8.52998e-90	1		0.073638	7.27606e-179	1		0.0199827	6.20646e-268	1
	2.59274	947	397		0.268682	2.29185e-90	1		0.0721899	5.25257e-180	1		0.0193961	1.20381e-269	1
	2.59548	948	399		0.266909	6.11715e-91	1		0.0712402	3.74195e-181	1		0.0190146	2.289e-271	1
	2.59822	949	402		0.264271	1.61658e-91	1		0.0698392	2.61335e-182	1		0.0184565	4.2247e-273	1
	2.60096	950	404		0.262527	4.24397e-92	1		0.0689205	1.80113e-183	1		0.0180935	7.64396e-275	1
	2.6037	951	407		0.259933	1.10315e-92	1		0.0675651	1.21694e-184	1		0.0175624	1.34246e-276	1
	2.60643	952	409		0.258218	2.84852e-93	1		0.0666763	8.11408e-186	1		0.017217	2.31132e-278	1
	2.60917	953	412		0.255666	7.2827e-94	1		0.065365	5.30377e-187	1		0.0167116	3.86258e-280	1
	2.61191	954	415		0.253139	1.84354e-94	1		0.0640795	3.39863e-188	1		0.0162211	6.26551e-282	1
	2.61465	955	417		0.251469	4.63593e-95	1		0.0632366	2.14918e-189	1		0.015902	9.96345e-284	1
	2.61739	956	420		0.248984	1.15427e-95	1		0.061993	1.33234e-190	1		0.0154353	1.53788e-285	1
	2.62012	957	423		0.246523	2.84555e-96	1		0.0607738	8.09715e-192	1		0.0149822	2.30408e-287	1
	2.62286	958	425		0.244897	6.96865e-97	1		0.0599744	4.85621e-193	1		0.0146875	3.38413e-289	1
	2.6256	959	428		0.242477	1.68973e-97	1		0.0587949	2.8552e-194	1		0.0142564	4.82454e-291	1
	2.62834	960	431		0.24008	4.05672e-98	1		0.0576386	1.6457e-195	1		0.0138379	6.67615e-293	1
	2.63107	961	433		0.238496	9.67513e-99	1		0.0568804	9.3608e-197	1		0.0135658	9.0567e-295	1
	2.63381	962	436		0.236139	2.28468e-99	1		0.0557618	5.21975e-198	1		0.0131675	1.19254e-296	1
	2.63655	963	439		0.233806	5.34171e-100	1		0.0546651	2.85338e-199	1		0.012781	1.52419e-298	1
	2.63929	964	442		0.231495	1.23658e-100	1		0.0535901	1.52913e-200	1		0.0124058	1.89089e-300	1
	2.64203	965	444		0.229968	2.84373e-101	1		0.0528851	8.08682e-202	1		0.0121619	2.29968e-302	1
	2.64476	966	447		0.227695	6.47504e-102	1		0.0518451	4.19262e-203	1		0.0118049	2.71474e-304	1
	2.6475	967	450		0.225445	1.45977e-102	1		0.0508255	2.13092e-204	1		0.0114583	3.11064e-306	1
	2.65024	968	453		0.223217	3.25845e-103	1		0.0498259	1.06175e-205	1		0.011122	3.45965e-308	1
	2.65298	969	456		0.221011	7.20154e-104	1		0.048846	5.18622e-207	1		0.0107955	0	1
	2.65572	970	459		0.218827	1.57589e-104	1		0.0478854	2.48344e-208	1		0.0104786	0	1
	2.65845	971	462		0.216665	3.41441e-105	1		0.0469436	1.16582e-209	1		0.010171	0	1
	2.66119	972	465		0.214524	7.32471e-106	1		0.0460204	5.36514e-211	1		0.00987247	0	1
	2.66393	973	468		0.212404	1.5558e-106	1		0.0451154	2.4205e-212	1		0.00958268	0	1
	2.66667	974	471		0.210305	3.27191e-107	1		0.0442281	1.07054e-213	1		0.00930138	0	1
	2.6694	975	474		0.208227	6.813e-108	1		0.0433583	4.64169e-215	1		0.00902835	0	1
	2.67214	976	477		0.206169	1.40463e-108	1		0.0425056	1.97298e-216	1		0.00876333	0	1
	2.67488	977	480		0.204131	2.86729e-109	1		0.0416697	8.22134e-218	1		0.00850609	0	1
	2.67762	978	483		0.202114	5.7952e-110	1		0.0408502	3.35843e-219	1		0.0082564	0	1
	2.68036	979	486		0.200117	1.15972e-110	1		0.0400468	1.34494e-220	1		0.00801404	0	1
	2.68309	980	489		0.198139	2.29786e-111	1		0.0392592	5.28014e-222	1		0.0077788	0	1
	2.68583	981	492		0.196181	4.50797e-112	1		0.0384871	2.03218e-223	1		0.00755046	0	1
	2.68857	982	495		0.194243	8.7564e-113	1		0.0377302	7.66745e-225	1		0.00732882	0	1
	2.69131	983	498		0.192323	1.68406e-113	1		0.0369882	2.83605e-226	1		0.00711369	0	1
	2.69405	984	501		0.190423	3.20683e-114	1		0.0362608	1.02837e-227	1		0.00690487	0	1
	2.69678	985	505		0.187918	6.0262e-115	1		0.0353131	3.63151e-229	1		0.00663596	0	1
	2.69952	986	508		0.186061	1.12124e-115	1		0.0346186	1.25718e-230	1		0.00644116	0	1
	2.70226	987	511		0.184222	2.06557e-116	1		0.0339378	4.26658e-232	1		0.00625209	0	1
	2.705	988	514		0.182402	3.76763e-117	1		0.0332703	1.41951e-233	1		0.00606856	0	1
	2.70773	989	517		0.180599	6.80431e-118	1		0.032616	4.62986e-235	1		0.00589043	0	1
	2.71047	990	521		0.178223	1.21269e-118	1		0.0317636	1.47061e-236	1		0.00566102	0	1
	2.71321	991	524		0.176462	2.13994e-119	1		0.0311389	4.57932e-238	1		0.00549484	0	1
	2.71595	992	527		0.174718	3.73886e-120	1		0.0305265	1.39791e-239	1		0.00533355	0	1
	2.71869	993	531		0.17242	6.44655e-121	1		0.0297287	4.1558e-241	1		0.00512583	0	1
	2.72142	994	534		0.170716	1.10053e-121	1		0.029144	1.21117e-242	1		0.00497536	0	1
	2.72416	995	537		0.169029	1.86022e-122	1		0.0285709	3.46041e-244	1		0.00482931	0	1
	2.7269	996	541		0.166806	3.10295e-123	1		0.0278242	9.62831e-246	1		0.00464123	0	1
	2.72964	997	544		0.165157	5.12476e-124	1		0.027277	2.62631e-247	1		0.00450499	0	1
	2.73238	998	548		0.162985	8.35258e-125	1		0.0265641	6.97655e-249	1		0.00432954	0	1
	2.73511	999	551		0.161374	1.34789e-125	1		0.0260416	1.81681e-250	1		0.00420245	0	1
	2.73785	1000	555		0.159251	2.14654e-126	1		0.025361	4.60761e-252	1		0.00403878	0	1
	2.74059	1001	558		0.157678	3.38461e-127	1		0.0248623	1.14556e-253	1		0.00392023	0	1
	2.74333	1002	562		0.155604	5.26657e-128	1		0.0242125	2.77368e-255	1		0.00376755	0	1
	2.74606	1003	565		0.154066	8.11399e-129	1		0.0237363	6.58369e-257	1		0.00365696	0	1
	2.7488	1004	569		0.152039	1.23365e-129	1		0.0231159	1.52188e-258	1		0.00351453	0	1
	2.75154	1005	573		0.150039	1.85095e-130	1		0.0225118	3.42603e-260	1		0.00337765	0	1
	2.75428	1006	576		0.148557	2.74971e-131	1		0.0220691	7.56093e-262	1		0.00327851	0	1
	2.75702	1007	580		0.146602	4.03115e-132	1		0.0214923	1.62502e-263	1		0.00315082	0	1
	2.75975	1008	584		0.144674	5.83203e-133	1		0.0209306	3.40125e-265	1		0.00302811	0	1
	2.76249	1009	587		0.143244	8.35405e-134	1		0.0205189	6.97901e-267	1		0.00293922	0	1
	2.76523	1010	591		0.14136	1.18093e-134	1		0.0199827	1.39459e-268	1		0.00282475	0	1
	2.76797	1011	595		0.139501	1.6474e-135	1		0.0194604	2.71393e-270	1		0.00271474	0	1
	2.7707	1012	599		0.137666	2.2679e-136	1		0.0189518	5.14339e-272	1		0.00260901	0	1
	2.77344	1013	602		0.136305	3.09127e-137	1		0.0185791	9.55595e-274	1		0.00253242	0	1
	2.77618	1014	606		0.134512	4.15813e-138	1		0.0180935	1.72901e-275	1		0.0024338	0	1
	2.77892	1015	610		0.132743	5.51962e-139	1		0.0176206	3.04662e-277	1		0.00233901	0	1
	2.78166	1016	614		0.130997	7.23051e-140	1		0.0171601	5.22802e-279	1		0.00224791	0	1
	2.78439	1017	618		0.129273	9.34712e-141	1		0.0167116	8.73687e-281	1		0.00216037	0	1
	2.78713	1018	622		0.127573	1.19244e-141	1		0.0162748	1.42191e-282	1		0.00207623	0	1
	2.78987	1019	626		0.125895	1.50122e-142	1		0.0158495	2.25366e-284	1		0.00199537	0	1
	2.79261	1020	630		0.124239	1.86509e-143	1		0.0154353	3.47858e-286	1		0.00191766	0	1
	2.79535	1021	634		0.122604	2.28669e-144	1		0.0150318	5.22894e-288	1		0.00184297	0	1
	2.79808	1022	638		0.120992	2.7667e-145	1		0.014639	7.65464e-290	1		0.00177119	0	1
	2.80082	1023	642		0.1194	3.30344e-146	1		0.0142564	1.09127e-291	1		0.00170221	0	1
	2.80356	1024	646		0.117829	3.89243e-147	1		0.0138838	1.5151e-293	1		0.00163592	0	1
	2.8063	1025	650		0.116279	4.5261e-148	1		0.0135209	2.04856e-295	1		0.00157221	0	1
	2.80903	1026	654		0.11475	5.1937e-149	1		0.0131675	2.69745e-297	1		0.00151097	0	1
	2.81177	1027	658		0.11324	5.88136e-150	1		0.0128234	3.45904e-299	1		0.00145213	0	1
	2.81451	1028	662		0.111751	6.57248e-151	1		0.0124883	4.31974e-301	1		0.00139557	0	1
	2.81725	1029	667		0.109916	7.22423e-152	1		0.0120816	5.21895e-303	1		0.00132797	0	1
	2.81999	1030	671		0.108471	7.83616e-153	1		0.0117659	6.14054e-305	1		0.00127625	0	1
	2.82272	1031	675		0.107044	8.38811e-154	1		0.0114583	7.03604e-307	1		0.00122654	0	1
	2.82546	1032	679		0.105636	8.86083e-155	1		0.0111589	0	1		0.00117877	0	1
	2.8282	1033	684		0.103901	9.20653e-156	1		0.0107955	0	1		0.00112167	0	1
	2.83094	1034	688		0.102535	9.43989e-157	1		0.0105134	0	1		0.00107799	0	1
	2.83368	1035	692		0.101186	9.55185e-158	1		0.0102386	0	1		0.001036	0	1
	2.83641	1036	697		0.0995249	9.50647e-159	1		0.00990521	0	1		0.000985815	0	1
	2.83915	1037	701		0.0982157	9.33685e-160	1		0.00964633	0	1		0.000947422	0	1
	2.84189	1038	706		0.0966035	9.01972e-161	1		0.00933223	0	1		0.000901525	0	1
	2.84463	1039	710		0.0953327	8.59874e-162	1		0.00908832	0	1		0.000866414	0	1
	2.84736	1040	715		0.0937677	8.06284e-163	1		0.00879239	0	1		0.000824443	0	1
	2.8501	1041	719		0.0925343	7.4609e-164	1		0.0085626	0	1		0.000792334	0	1
	2.85284	1042	724		0.0910153	6.79055e-165	1		0.00828378	0	1		0.00075395	0	1
	2.85558	1043	728		0.089818	6.09914e-166	1		0.00806728	0	1		0.000724587	0	1
	2.85832	1044	733		0.0883436	5.3882e-167	1		0.00780459	0	1		0.000689486	0	1
	2.86105	1045	738		0.0868934	4.68199e-168	1		0.00755046	0	1		0.000656085	0	1
	2.86379	1046	742		0.0857503	4.01482e-169	1		0.00735312	0	1		0.000630533	0	1
	2.86653	1047	747		0.0843427	3.38621e-170	1		0.00711369	0	1		0.000599988	0	1
	2.86927	1048	752		0.0829581	2.80914e-171	1		0.00688205	0	1		0.000570922	0	1
	2.87201	1049	757		0.0815963	2.29215e-172	1		0.00665796	0	1		0.000543265	0	1
	2.87474	1050	761		0.080523	1.84571e-173	1		0.00648395	0	1		0.000522107	0	1
	2.87748	1051	766		0.0792011	1.46182e-174	1		0.00627282	0	1		0.000496814	0	1
	2.88022	1052	771		0.077901	1.13877e-175	1		0.00606856	0	1		0.000472747	0	1
	2.88296	1053	776		0.0766222	8.72554e-177	1		0.00587096	0	1		0.000449846	0	1
	2.88569	1054	781		0.0753644	6.57595e-178	1		0.00567979	0	1		0.000428054	0	1
	2.88843	1055	786		0.0741272	4.87457e-179	1		0.00549484	0	1		0.000407317	0	1
	2.89117	1056	791		0.0729104	3.55406e-180	1		0.00531592	0	1		0.000387586	0	1
	2.89391	1057	796		0.0717135	2.54874e-181	1		0.00514282	0	1		0.00036881	0	1
	2.89665	1058	801		0.0705362	1.79779e-182	1		0.00497536	0	1		0.000350943	0	1
	2.89938	1059	806		0.0693783	1.24727e-183	1		0.00481335	0	1		0.000333942	0	1
	2.90212	1060	811		0.0682394	8.51133e-185	1		0.00465662	0	1		0.000317765	0	1
	2.90486	1061	816		0.0671192	5.71274e-186	1		0.00450499	0	1		0.000302372	0	1
	2.9076	1062	821		0.0660174	3.77141e-187	1		0.0043583	0	1		0.000287724	0	1
	2.91034	1063	827		0.0647191	2.44082e-188	1		0.00418856	0	1		0.00027108	0	1
	2.91307	1064	832		0.0636567	1.55374e-189	1		0.00405217	0	1		0.000257948	0	1
	2.91581	1065	837		0.0626117	9.72826e-191	1		0.00392023	0	1		0.000245452	0	1
	2.91855	1066	842		0.0615839	5.99104e-192	1		0.00379258	0	1		0.000233562	0	1
	2.92129	1067	848		0.0603728	3.61696e-193	1		0.00364487	0	1		0.000220051	0	1
	2.92402	1068	853		0.0593817	2.14781e-194	1		0.00352619	0	1		0.000209391	0	1
	2.92676	1069	859		0.0582139	1.25032e-195	1		0.00338885	0	1		0.000197278	0	1
	2.9295	1070	864		0.0572582	7.15913e-197	1		0.00327851	0	1		0.000187722	0	1
	2.93224	1071	870		0.0561322	4.01858e-198	1		0.00315082	0	1		0.000176862	0	1
	2.93498	1072	875		0.0552107	2.21869e-199	1		0.00304822	0	1		0.000168295	0	1
	2.93771	1073	881		0.0541249	1.20086e-200	1		0.00292951	0	1		0.000158559	0	1
	2.94045	1074	886		0.0532364	6.39296e-202	1		0.00283412	0	1		0.000150878	0	1
	2.94319	1075	892		0.0521895	3.33645e-203	1		0.00272374	0	1		0.00014215	0	1
	2.94593	1076	898		0.0511631	1.70703e-204	1		0.00261766	0	1		0.000133928	0	1
	2.94867	1077	903		0.0503232	8.59033e-206	1		0.00253242	0	1		0.00012744	0	1
	2.9514	1078	909		0.0493335	4.23791e-207	1		0.0024338	0	1		0.000120068	0	1
	2.95414	1079	915		0.0483633	2.04959e-208	1		0.00233901	0	1		0.000113122	0	1
	2.95688	1080	921		0.0474122	9.71757e-210	1		0.00224791	0	1		0.000106578	0	1
	2.95962	1081	926		0.0466339	4.53168e-211	1		0.00217472	0	1		0.000101415	0	1
	2.96235	1082	932		0.0457167	2.07174e-212	1		0.00209002	0	1		9.55489e-05	0	1
	2.96509	1083	938		0.0448177	9.28503e-214	1		0.00200862	0	1		9.00218e-05	0	1
	2.96783	1084	944		0.0439363	4.0795e-215	1		0.00193039	0	1		8.48143e-05	0	1
	2.97057	1085	950		0.0430722	1.75713e-216	1		0.00185521	0	1		7.99081e-05	0	1
	2.97331	1086	956		0.0422251	7.41949e-218	1		0.00178296	0	1		7.52857e-05	0	1
	2.97604	1087	962		0.0413947	3.07128e-219	1		0.00171352	0	1		7.09307e-05	0	1
	2.97878	1088	968		0.0405806	1.24634e-220	1		0.00164679	0	1		6.68276e-05	0	1
	2.98152	1089	975		0.0396511	4.94188e-222	1		0.00157221	0	1		6.23396e-05	0	1
	2.98426	1090	981		0.0388713	1.92097e-223	1		0.00151097	0	1		5.87335e-05	0	1
	2.987	1091	987		0.0381068	7.3202e-225	1		0.00145213	0	1		5.5336e-05	0	1
	2.98973	1092	993		0.0373574	2.73464e-226	1		0.00139557	0	1		5.2135e-05	0	1
	2.99247	1093	999		0.0366227	1.0015e-227	1		0.00134122	0	1		4.91191e-05	0	1
	2.99521	1094	1006		0.0357838	3.58374e-229	1		0.00128048	0	1		4.58204e-05	0	1
	2.99795	1095	1012		0.0350801	1.25718e-230	1		0.00123061	0	1		4.31699e-05	0	1
	3.00068	1096	1019		0.0342765	4.30916e-232	1		0.00117488	0	1		4.02707e-05	0	1

## Sheet: Synthesis
	Data set S5					P Zero catch Mandoul Increased effort
						0.03				0.04				0.05
			Growth rate	Growth rate		P(NOT				P(NOT				P(NOT															Total proportion killed per day					0.03		0.04		0.05
			Per year	Per day		captured				captured				captured
			10	1.00635		by 1 trap				by 1 trap				by 1 trap																	Targets			2713		2713		2713
						in 1 day)				in 1 day)				in 1 day)							0	0.9	0.95	0.99
					P(NOT captured by GIVEN trap in one day)	0.999994	5.61353e-06			0.999992	7.52335e-06			0.999991	9.45315e-06						1200	0.9	0.95	0.99				P per day killed by any one of 2713 targets						0.03		0.04		0.05
				Number traps		44				44				44
				P(not captured by any trap in one day)		0.999753				0.999669				0.999584													P per day NOT killed by any one of 2713 targets							0.97		0.96		0.95
		Year	Day	Expected		P(no fly caught	P(no fly caught	Confidence		P(no fly caught	P(no fly caught	Confidence		P(no fly caught	P(no fly caught	Confidence
		365.25	i	population		on day i)	BY day i)			on day i)	BY day i)			on day i)	BY day i)													P NOT killed by any PARTICULAR target						0.999989		0.999985		0.999981
		0.00273785	1	1		0.999753	0.999753	0.000246966		0.999669	0.999669	0.000330974		0.999584	0.999584	0.000415854
		0.0054757	2	1		0.999753	0.999506	0.00049387		0.999669	0.999338	0.000661838		0.999584	0.999168	0.000831536							30	365			P per day IS killed per day by any PARTICULAR target							1.12271e-05		1.50467e-05		1.89063e-05
		0.00821355	3	1		0.999753	0.999259	0.000740714		0.999669	0.999007	0.000992593		0.999584	0.998753	0.00124704					0.95	200	6.66667	0.547945
		0.0109514	4	1		0.999753	0.999013	0.000987497		0.999669	0.998677	0.00132324		0.999584	0.998338	0.00166238					confidence	650	21.6667	1.78082			P per day IS CAPTURED by any particular TRAP							5.61353e-06		7.52335e-06		9.45315e-06
		0.0136893	5	1		0.999753	0.998766	0.00123422		0.999669	0.998346	0.00165377		0.999584	0.997922	0.00207754						1200	40	3.28767
		0.0164271	6	1		0.999753	0.998519	0.00148088		0.999669	0.998016	0.0019842		0.999584	0.997507	0.00249253											P per day isNOT captured by any particular TRAP							0.999994		0.999992		0.999991
		0.019165	7	1		0.999753	0.998273	0.00172748		0.999669	0.997685	0.00231452		0.999584	0.997093	0.00290735							30	365
		0.0219028	8	1		0.999753	0.998026	0.00197402		0.999669	0.997355	0.00264473		0.999584	0.996678	0.003322					0.99	250	8.33333	0.684932
		0.0246407	9	1		0.999753	0.99778	0.0022205		0.999669	0.997025	0.00297482		0.999584	0.996264	0.00373647					confidence	710	23.6667	1.94521
		0.0273785	10	1		0.999753	0.997533	0.00246691		0.999669	0.996695	0.00330481		0.999584	0.995849	0.00415077						1070	35.6667	2.93151
		0.0301164	11	1		0.999753	0.997287	0.00271327		0.999669	0.996365	0.00363469		0.999584	0.995435	0.0045649
		0.0328542	12	1		0.999753	0.99704	0.00295957		0.999669	0.996036	0.00396446		0.999584	0.995021	0.00497885
		0.0355921	13	1		0.999753	0.996794	0.0032058		0.999669	0.995706	0.00429413		0.999584	0.994607	0.00539264
		0.0383299	14	1		0.999753	0.996548	0.00345197		0.999669	0.995376	0.00462368		0.999584	0.994194	0.00580625
		0.0410678	15	1		0.999753	0.996302	0.00369809		0.999669	0.995047	0.00495312		0.999584	0.99378	0.00621969
		0.0438056	16	1		0.999753	0.996056	0.00394414		0.999669	0.994718	0.00528246		0.999584	0.993367	0.00663296
		0.0465435	17	1		0.999753	0.99581	0.00419013		0.999669	0.994388	0.00561168		0.999584	0.992954	0.00704605
		0.0492813	18	1		0.999753	0.995564	0.00443606		0.999669	0.994059	0.0059408		0.999584	0.992541	0.00745898
		0.0520192	19	1		0.999753	0.995318	0.00468193		0.999669	0.99373	0.0062698		0.999584	0.992128	0.00787173
		0.054757	20	1		0.999753	0.995072	0.00492774		0.999669	0.993401	0.0065987		0.999584	0.991716	0.00828431
		0.0574949	21	1		0.999753	0.994827	0.00517349		0.999669	0.993073	0.00692749		0.999584	0.991303	0.00869672
		0.0602327	22	1		0.999753	0.994581	0.00541918		0.999669	0.992744	0.00725617		0.999584	0.990891	0.00910896
		0.0629706	23	1		0.999753	0.994335	0.00566481		0.999669	0.992415	0.00758475		0.999584	0.990479	0.00952102
		0.0657084	24	1		0.999753	0.99409	0.00591037		0.999669	0.992087	0.00791321		0.999584	0.990067	0.00993292
		0.0684463	25	1		0.999753	0.993844	0.00615588		0.999669	0.991758	0.00824156		0.999584	0.989655	0.0103446
		0.0711841	26	1		0.999753	0.993599	0.00640132		0.999669	0.99143	0.00856981		0.999584	0.989244	0.0107562
		0.073922	27	1		0.999753	0.993353	0.00664671		0.999669	0.991102	0.00889795		0.999584	0.988832	0.0111676
		0.0766598	28	1		0.999753	0.993108	0.00689203		0.999669	0.990774	0.00922598		0.999584	0.988421	0.0115788
		0.0793977	29	1		0.999753	0.992863	0.0071373		0.999669	0.990446	0.0095539		0.999584	0.98801	0.0119898
		0.0821355	30	1		0.999753	0.992617	0.0073825		0.999669	0.990118	0.00988171		0.999584	0.987599	0.0124007
		0.0848734	31	1		0.999753	0.992372	0.00762764		0.999669	0.989791	0.0102094		0.999584	0.987189	0.0128114
		0.0876112	32	1		0.999753	0.992127	0.00787272		0.999669	0.989463	0.010537		0.999584	0.986778	0.0132219
		0.0903491	33	1		0.999753	0.991882	0.00811775		0.999669	0.989136	0.0108645		0.999584	0.986368	0.0136323
		0.0930869	34	1		0.999753	0.991637	0.00836271		0.999669	0.988808	0.0111919		0.999584	0.985958	0.0140425
		0.0958248	35	1		0.999753	0.991392	0.00860761		0.999669	0.988481	0.0115191		0.999584	0.985548	0.0144525
		0.0985626	36	1		0.999753	0.991148	0.00885245		0.999669	0.988154	0.0118463		0.999584	0.985138	0.0148623
		0.1013	37	1		0.999753	0.990903	0.00909723		0.999669	0.987827	0.0121734		0.999584	0.984728	0.015272
		0.104038	38	1		0.999753	0.990658	0.00934195		0.999669	0.9875	0.0125003		0.999584	0.984319	0.0156815
		0.106776	39	1		0.999753	0.990413	0.0095866		0.999669	0.987173	0.0128271		0.999584	0.983909	0.0160908
		0.109514	40	1		0.999753	0.990169	0.0098312		0.999669	0.986846	0.0131539		0.999584	0.9835	0.0165
		0.112252	41	1		0.999753	0.989924	0.0100757		0.999669	0.98652	0.0134805		0.999584	0.983091	0.016909
		0.11499	42	1		0.999753	0.98968	0.0103202		0.999669	0.986193	0.013807		0.999584	0.982682	0.0173178
		0.117728	43	1		0.999753	0.989435	0.0105646		0.999669	0.985867	0.0141334		0.999584	0.982274	0.0177265
		0.120465	44	1		0.999753	0.989191	0.010809		0.999669	0.98554	0.0144597		0.999584	0.981865	0.0181349
		0.123203	45	1		0.999753	0.988947	0.0110533		0.999669	0.985214	0.0147859		0.999584	0.981457	0.0185433
		0.125941	46	1		0.999753	0.988702	0.0112975		0.999669	0.984888	0.015112		0.999584	0.981049	0.0189514
		0.128679	47	1		0.999753	0.988458	0.0115417		0.999669	0.984562	0.0154379		0.999584	0.980641	0.0193594
		0.131417	48	1		0.999753	0.988214	0.0117858		0.999669	0.984236	0.0157638		0.999584	0.980233	0.0197672
		0.134155	49	1		0.999753	0.98797	0.0120299		0.999669	0.98391	0.0160896		0.999584	0.979825	0.0201748
		0.136893	50	1		0.999753	0.987726	0.0122739		0.999669	0.983585	0.0164152		0.999584	0.979418	0.0205823
		0.13963	51	1		0.999753	0.987482	0.0125178		0.999669	0.983259	0.0167407		0.999584	0.97901	0.0209896
		0.142368	52	1		0.999753	0.987238	0.0127617		0.999669	0.982934	0.0170662		0.999584	0.978603	0.0213967
		0.145106	53	1		0.999753	0.986995	0.0130055		0.999669	0.982608	0.0173915		0.999584	0.978196	0.0218036
		0.147844	54	1		0.999753	0.986751	0.0132492		0.999669	0.982283	0.0177167		0.999584	0.97779	0.0222104
		0.150582	55	1		0.999753	0.986507	0.0134929		0.999669	0.981958	0.0180418		0.999584	0.977383	0.0226171
		0.15332	56	1		0.999753	0.986263	0.0137366		0.999669	0.981633	0.0183668		0.999584	0.976977	0.0230235
		0.156057	57	1		0.999753	0.98602	0.0139801		0.999669	0.981308	0.0186917		0.999584	0.97657	0.0234298
		0.158795	58	1		0.999753	0.985776	0.0142237		0.999669	0.980983	0.0190165		0.999584	0.976164	0.0238359
		0.161533	59	1		0.999753	0.985533	0.0144671		0.999669	0.980659	0.0193412		0.999584	0.975758	0.0242418
		0.164271	60	1		0.999753	0.98529	0.0147105		0.999669	0.980334	0.0196658		0.999584	0.975352	0.0246476
		0.167009	61	1		0.999753	0.985046	0.0149538		0.999669	0.98001	0.0199902		0.999584	0.974947	0.0250532
		0.169747	62	1		0.999753	0.984803	0.0151971		0.999669	0.979685	0.0203146		0.999584	0.974541	0.0254586
		0.172485	63	1		0.999753	0.98456	0.0154403		0.999669	0.979361	0.0206388		0.999584	0.974136	0.0258639
		0.175222	64	1		0.999753	0.984317	0.0156835		0.999669	0.979037	0.020963		0.999584	0.973731	0.026269
		0.17796	65	1		0.999753	0.984073	0.0159266		0.999669	0.978713	0.021287		0.999584	0.973326	0.0266739
		0.180698	66	1		0.999753	0.98383	0.0161696		0.999669	0.978389	0.0216109		0.999584	0.972921	0.0270787
		0.183436	67	1		0.999753	0.983587	0.0164126		0.999669	0.978065	0.0219348		0.999584	0.972517	0.0274833
		0.186174	68	1		0.999753	0.983345	0.0166555		0.999669	0.977742	0.0222585		0.999584	0.972112	0.0278877
		0.188912	69	1		0.999753	0.983102	0.0168983		0.999669	0.977418	0.0225821		0.999584	0.971708	0.028292
		0.19165	70	1		0.999753	0.982859	0.0171411		0.999669	0.977094	0.0229056		0.999584	0.971304	0.0286961
		0.194387	71	1		0.999753	0.982616	0.0173839		0.999669	0.976771	0.023229		0.999584	0.9709	0.0291
		0.197125	72	1		0.999753	0.982373	0.0176265		0.999669	0.976448	0.0235523		0.999584	0.970496	0.0295037
		0.199863	73	1		0.999753	0.982131	0.0178691		0.999669	0.976125	0.0238754		0.999584	0.970093	0.0299073
		0.202601	74	1		0.999753	0.981888	0.0181117		0.999669	0.975801	0.0241985		0.999584	0.969689	0.0303107
		0.205339	75	1		0.999753	0.981646	0.0183542		0.999669	0.975479	0.0245215		0.999584	0.969286	0.030714
		0.208077	76	1		0.999753	0.981403	0.0185966		0.999669	0.975156	0.0248443		0.999584	0.968883	0.0311171
		0.210815	77	1		0.999753	0.981161	0.018839		0.999669	0.974833	0.0251671		0.999584	0.96848	0.03152
		0.213552	78	1		0.999753	0.980919	0.0190813		0.999669	0.97451	0.0254897		0.999584	0.968077	0.0319227
		0.21629	79	1		0.999753	0.980676	0.0193236		0.999669	0.974188	0.0258123		0.999584	0.967675	0.0323253
		0.219028	80	1		0.999753	0.980434	0.0195658		0.999669	0.973865	0.0261347		0.999584	0.967272	0.0327277
		0.221766	81	1		0.999753	0.980192	0.0198079		0.999669	0.973543	0.026457		0.999584	0.96687	0.03313
		0.224504	82	1		0.999753	0.97995	0.02005		0.999669	0.973221	0.0267792		0.999584	0.966468	0.033532
		0.227242	83	1		0.999753	0.979708	0.020292		0.999669	0.972899	0.0271014		0.999584	0.966066	0.033934
		0.229979	84	1		0.999753	0.979466	0.0205339		0.999669	0.972577	0.0274234		0.999584	0.965664	0.0343357
		0.232717	85	1		0.999753	0.979224	0.0207758		0.999669	0.972255	0.0277453		0.999584	0.965263	0.0347373
		0.235455	86	1		0.999753	0.978982	0.0210177		0.999669	0.971933	0.028067		0.999584	0.964861	0.0351387
		0.238193	87	1		0.999753	0.978741	0.0212594		0.999669	0.971611	0.0283887		0.999584	0.96446	0.0355399
		0.240931	88	1		0.999753	0.978499	0.0215011		0.999669	0.97129	0.0287103		0.999584	0.964059	0.035941
		0.243669	89	1		0.999753	0.978257	0.0217428		0.999669	0.970968	0.0290318		0.999584	0.963658	0.0363419
		0.246407	90	1		0.999753	0.978016	0.0219844		0.999669	0.970647	0.0293531		0.999584	0.963257	0.0367426
		0.249144	91	1		0.999753	0.977774	0.0222259		0.999669	0.970326	0.0296744		0.999584	0.962857	0.0371432
		0.251882	92	1		0.999753	0.977533	0.0224674		0.999669	0.970004	0.0299956		0.999584	0.962456	0.0375436
		0.25462	93	1		0.999753	0.977291	0.0227088		0.999669	0.969683	0.0303166		0.999584	0.962056	0.0379439
		0.257358	94	1		0.999753	0.97705	0.0229502		0.999669	0.969362	0.0306375		0.999584	0.961656	0.0383439
		0.260096	95	1		0.999753	0.976809	0.0231915		0.999669	0.969042	0.0309584		0.999584	0.961256	0.0387439
		0.262834	96	1		0.999753	0.976567	0.0234327		0.999669	0.968721	0.0312791		0.999584	0.960856	0.0391436
		0.265572	97	1		0.999753	0.976326	0.0236739		0.999669	0.9684	0.0315997		0.999584	0.960457	0.0395432
		0.268309	98	1		0.999753	0.976085	0.023915		0.999669	0.96808	0.0319202		0.999584	0.960057	0.0399426
		0.271047	99	1		0.999753	0.975844	0.0241561		0.999669	0.967759	0.0322407		0.999584	0.959658	0.0403418
		0.273785	100	1		0.999753	0.975603	0.0243971		0.999669	0.967439	0.032561		0.999584	0.959259	0.0407409
		0.276523	101	1		0.999753	0.975362	0.024638		0.999669	0.967119	0.0328812		0.999584	0.95886	0.0411398
		0.279261	102	1		0.999753	0.975121	0.0248789		0.999669	0.966799	0.0332012		0.999584	0.958461	0.0415386
		0.281999	103	1		0.999753	0.97488	0.0251197		0.999669	0.966479	0.0335212		0.999584	0.958063	0.0419371
		0.284736	104	1		0.999753	0.97464	0.0253605		0.999669	0.966159	0.0338411		0.999584	0.957664	0.0423356
		0.287474	105	1		0.999753	0.974399	0.0256012		0.999669	0.965839	0.0341609		0.999584	0.957266	0.0427338
		0.290212	106	1		0.999753	0.974158	0.0258418		0.999669	0.965519	0.0344805		0.999584	0.956868	0.0431319
		0.29295	107	1		0.999753	0.973918	0.0260824		0.999669	0.9652	0.0348001		0.999584	0.95647	0.0435298
		0.295688	108	1		0.999753	0.973677	0.0263229		0.999669	0.96488	0.0351196		0.999584	0.956072	0.0439276
		0.298426	109	1		0.999753	0.973437	0.0265634		0.999669	0.964561	0.0354389		0.999584	0.955675	0.0443251
		0.301164	110	1		0.999753	0.973196	0.0268038		0.999669	0.964242	0.0357582		0.999584	0.955277	0.0447226
		0.303901	111	2		0.999506	0.972716	0.0272844		0.999338	0.963604	0.0363963		0.999168	0.954483	0.0455169
		0.306639	112	2		0.999506	0.972235	0.0277648		0.999338	0.962966	0.0370341		0.999168	0.953689	0.0463106
		0.309377	113	2		0.999506	0.971755	0.028245		0.999338	0.962329	0.0376714		0.999168	0.952896	0.0471036
		0.312115	114	2		0.999506	0.971275	0.0287249		0.999338	0.961692	0.0383083		0.999168	0.952104	0.047896
		0.314853	115	2		0.999506	0.970795	0.0292046		0.999338	0.961055	0.0389448		0.999168	0.951312	0.0486877
		0.317591	116	2		0.999506	0.970316	0.029684		0.999338	0.960419	0.0395809		0.999168	0.950521	0.0494788
		0.320329	117	2		0.999506	0.969837	0.0301633		0.999338	0.959783	0.0402165		0.999168	0.949731	0.0502691
		0.323066	118	2		0.999506	0.969358	0.0306422		0.999338	0.959148	0.0408517		0.999168	0.948941	0.0510589
		0.325804	119	2		0.999506	0.968879	0.031121		0.999338	0.958513	0.0414865		0.999168	0.948152	0.051848
		0.328542	120	2		0.999506	0.968401	0.0315995		0.999338	0.957879	0.0421209		0.999168	0.947364	0.0526364
		0.33128	121	2		0.999506	0.967922	0.0320777		0.999338	0.957245	0.0427549		0.999168	0.946576	0.0534241
		0.334018	122	2		0.999506	0.967444	0.0325558		0.999338	0.956612	0.0433884		0.999168	0.945789	0.0542113
		0.336756	123	2		0.999506	0.966966	0.0330336		0.999338	0.955978	0.0440215		0.999168	0.945002	0.0549977
		0.339493	124	2		0.999506	0.966489	0.0335111		0.999338	0.955346	0.0446542		0.999168	0.944216	0.0557835
		0.342231	125	2		0.999506	0.966012	0.0339884		0.999338	0.954713	0.0452865		0.999168	0.943431	0.0565687
		0.344969	126	2		0.999506	0.965534	0.0344655		0.999338	0.954082	0.0459184		0.999168	0.942647	0.0573532
		0.347707	127	2		0.999506	0.965058	0.0349424		0.999338	0.95345	0.0465498		0.999168	0.941863	0.058137
		0.350445	128	2		0.999506	0.964581	0.035419		0.999338	0.952819	0.0471809		0.999168	0.94108	0.0589202
		0.353183	129	2		0.999506	0.964105	0.0358954		0.999338	0.952189	0.0478115		0.999168	0.940297	0.0597027
		0.355921	130	2		0.999506	0.963629	0.0363715		0.999338	0.951558	0.0484417		0.999168	0.939515	0.0604846
		0.358658	131	2		0.999506	0.963153	0.0368474		0.999338	0.950929	0.0490714		0.999168	0.938734	0.0612659
		0.361396	132	2		0.999506	0.962677	0.0373231		0.999338	0.950299	0.0497008		0.999168	0.937954	0.0620465
		0.364134	133	2		0.999506	0.962201	0.0377985		0.999338	0.94967	0.0503297		0.999168	0.937174	0.0628264
		0.366872	134	2		0.999506	0.961726	0.0382737		0.999338	0.949042	0.0509583		0.999168	0.936394	0.0636057
		0.36961	135	2		0.999506	0.961251	0.0387487		0.999338	0.948414	0.0515864		0.999168	0.935616	0.0643843
		0.372348	136	2		0.999506	0.960777	0.0392234		0.999338	0.947786	0.0522141		0.999168	0.934838	0.0651623
		0.375086	137	2		0.999506	0.960302	0.0396979		0.999338	0.947159	0.0528414		0.999168	0.93406	0.0659397
		0.377823	138	2		0.999506	0.959828	0.0401722		0.999338	0.946532	0.0534682		0.999168	0.933284	0.0667164
		0.380561	139	2		0.999506	0.959354	0.0406462		0.999338	0.945905	0.0540947		0.999168	0.932508	0.0674925
		0.383299	140	2		0.999506	0.95888	0.04112		0.999338	0.945279	0.0547207		0.999168	0.931732	0.0682679
		0.386037	141	2		0.999506	0.958406	0.0415936		0.999338	0.944654	0.0553463		0.999168	0.930957	0.0690426
		0.388775	142	2		0.999506	0.957933	0.0420669		0.999338	0.944028	0.0559715		0.999168	0.930183	0.0698168
		0.391513	143	2		0.999506	0.95746	0.04254		0.999338	0.943404	0.0565963		0.999168	0.92941	0.0705902
		0.394251	144	2		0.999506	0.956987	0.0430129		0.999338	0.942779	0.0572207		0.999168	0.928637	0.0713631
		0.396988	145	2		0.999506	0.956515	0.0434855		0.999338	0.942155	0.0578447		0.999168	0.927865	0.0721353
		0.399726	146	2		0.999506	0.956042	0.0439579		0.999338	0.941532	0.0584682		0.999168	0.927093	0.0729068
		0.402464	147	2		0.999506	0.95557	0.04443		0.999338	0.940909	0.0590914		0.999168	0.926322	0.0736777
		0.405202	148	2		0.999506	0.955098	0.044902		0.999338	0.940286	0.0597141		0.999168	0.925552	0.074448
		0.40794	149	2		0.999506	0.954626	0.0453737		0.999338	0.939664	0.0603364		0.999168	0.924782	0.0752176
		0.410678	150	2		0.999506	0.954155	0.0458451		0.999338	0.939042	0.0609583		0.999168	0.924013	0.0759866
		0.413415	151	2		0.999506	0.953684	0.0463164		0.999338	0.93842	0.0615798		0.999168	0.923245	0.076755
		0.416153	152	2		0.999506	0.953213	0.0467873		0.999338	0.937799	0.0622009		0.999168	0.922477	0.0775227
		0.418891	153	2		0.999506	0.952742	0.0472581		0.999338	0.937178	0.0628216		0.999168	0.92171	0.0782898
		0.421629	154	2		0.999506	0.952271	0.0477286		0.999338	0.936558	0.0634418		0.999168	0.920944	0.0790562
		0.424367	155	2		0.999506	0.951801	0.0481989		0.999338	0.935938	0.0640617		0.999168	0.920178	0.079822
		0.427105	156	2		0.999506	0.951331	0.048669		0.999338	0.935319	0.0646811		0.999168	0.919413	0.0805872
		0.429843	157	2		0.999506	0.950861	0.0491388		0.999338	0.9347	0.0653002		0.999168	0.918648	0.0813517
		0.43258	158	2		0.999506	0.950392	0.0496084		0.999338	0.934081	0.0659188		0.999168	0.917884	0.0821156
		0.435318	159	2		0.999506	0.949922	0.0500778		0.999338	0.933463	0.066537		0.999168	0.917121	0.0828788
		0.438056	160	2		0.999506	0.949453	0.050547		0.999338	0.932845	0.0671548		0.999168	0.916359	0.0836414
		0.440794	161	2		0.999506	0.948984	0.0510159		0.999338	0.932228	0.0677722		0.999168	0.915597	0.0844034
		0.443532	162	2		0.999506	0.948515	0.0514845		0.999338	0.931611	0.0683892		0.999168	0.914835	0.0851648
		0.44627	163	2		0.999506	0.948047	0.051953		0.999338	0.930994	0.0690057		0.999168	0.914075	0.0859255
		0.449008	164	2		0.999506	0.947579	0.0524212		0.999338	0.930378	0.0696219		0.999168	0.913314	0.0866856
		0.451745	165	2		0.999506	0.947111	0.0528892		0.999338	0.929762	0.0702377		0.999168	0.912555	0.087445
		0.454483	166	2		0.999506	0.946643	0.0533569		0.999338	0.929147	0.070853		0.999168	0.911796	0.0882039
		0.457221	167	2		0.999506	0.946176	0.0538244		0.999338	0.928532	0.071468		0.999168	0.911038	0.088962
		0.459959	168	2		0.999506	0.945708	0.0542917		0.999338	0.927917	0.0720825		0.999168	0.91028	0.0897196
		0.462697	169	2		0.999506	0.945241	0.0547588		0.999338	0.927303	0.0726966		0.999168	0.909523	0.0904765
		0.465435	170	2		0.999506	0.944774	0.0552256		0.999338	0.92669	0.0733104		0.999168	0.908767	0.0912328
		0.468172	171	2		0.999506	0.944308	0.0556922		0.999338	0.926076	0.0739237		0.999168	0.908011	0.0919885
		0.47091	172	2		0.999506	0.943841	0.0561586		0.999338	0.925463	0.0745366		0.999168	0.907256	0.0927436
		0.473648	173	2		0.999506	0.943375	0.0566247		0.999338	0.924851	0.0751491		0.999168	0.906502	0.093498
		0.476386	174	2		0.999506	0.942909	0.0570906		0.999338	0.924239	0.0757612		0.999168	0.905748	0.0942518
		0.479124	175	3		0.999259	0.942211	0.057789		0.999007	0.923321	0.0766786		0.998753	0.904619	0.0953813
		0.481862	176	3		0.999259	0.941513	0.058487		0.999007	0.922405	0.0775951		0.998753	0.903491	0.0965094
		0.4846	177	3		0.999259	0.940816	0.0591843		0.999007	0.921489	0.0785106		0.998753	0.902364	0.0976361
		0.487337	178	3		0.999259	0.940119	0.0598812		0.999007	0.920575	0.0794253		0.998753	0.901239	0.0987613
		0.490075	179	3		0.999259	0.939422	0.0605776		0.999007	0.919661	0.0803391		0.998753	0.900115	0.0998852
		0.492813	180	3		0.999259	0.938727	0.0612734		0.999007	0.918748	0.0812519		0.998753	0.898992	0.101008
		0.495551	181	3		0.999259	0.938031	0.0619688		0.999007	0.917836	0.0821639		0.998753	0.897871	0.102129
		0.498289	182	3		0.999259	0.937336	0.0626636		0.999007	0.916925	0.0830749		0.998753	0.896752	0.103248
		0.501027	183	3		0.999259	0.936642	0.0633579		0.999007	0.916015	0.083985		0.998753	0.895633	0.104367
		0.503765	184	3		0.999259	0.935948	0.0640516		0.999007	0.915106	0.0848943		0.998753	0.894516	0.105484
		0.506502	185	3		0.999259	0.935255	0.0647449		0.999007	0.914197	0.0858026		0.998753	0.893401	0.106599
		0.50924	186	3		0.999259	0.934562	0.0654377		0.999007	0.91329	0.08671		0.998753	0.892287	0.107713
		0.511978	187	3		0.999259	0.93387	0.0661299		0.999007	0.912383	0.0876165		0.998753	0.891174	0.108826
		0.514716	188	3		0.999259	0.933178	0.0668216		0.999007	0.911478	0.0885222		0.998753	0.890063	0.109937
		0.517454	189	3		0.999259	0.932487	0.0675129		0.999007	0.910573	0.0894269		0.998753	0.888953	0.111047
		0.520192	190	3		0.999259	0.931796	0.0682036		0.999007	0.909669	0.0903307		0.998753	0.887844	0.112156
		0.52293	191	3		0.999259	0.931106	0.0688938		0.999007	0.908766	0.0912336		0.998753	0.886737	0.113263
		0.525667	192	3		0.999259	0.930417	0.0695834		0.999007	0.907864	0.0921357		0.998753	0.885631	0.114369
		0.528405	193	3		0.999259	0.929727	0.0702726		0.999007	0.906963	0.0930368		0.998753	0.884527	0.115473
		0.531143	194	3		0.999259	0.929039	0.0709613		0.999007	0.906063	0.0939371		0.998753	0.883424	0.116576
		0.533881	195	3		0.999259	0.928351	0.0716494		0.999007	0.905164	0.0948364		0.998753	0.882322	0.117678
		0.536619	196	3		0.999259	0.927663	0.0723371		0.999007	0.904265	0.0957349		0.998753	0.881222	0.118778
		0.539357	197	3		0.999259	0.926976	0.0730242		0.999007	0.903368	0.0966324		0.998753	0.880123	0.119877
		0.542094	198	3		0.999259	0.926289	0.0737108		0.999007	0.902471	0.0975291		0.998753	0.879025	0.120975
		0.544832	199	3		0.999259	0.925603	0.074397		0.999007	0.901575	0.0984249		0.998753	0.877929	0.122071
		0.54757	200	3		0.999259	0.924917	0.0750826		0.999007	0.90068	0.0993198		0.998753	0.876834	0.123166
		0.550308	201	3		0.999259	0.924232	0.0757677		0.999007	0.899786	0.100214		0.998753	0.875741	0.124259
		0.553046	202	3		0.999259	0.923548	0.0764523		0.999007	0.898893	0.101107		0.998753	0.874649	0.125351
		0.555784	203	3		0.999259	0.922864	0.0771363		0.999007	0.898001	0.101999		0.998753	0.873558	0.126442
		0.558522	204	3		0.999259	0.92218	0.0778199		0.999007	0.897109	0.102891		0.998753	0.872469	0.127531
		0.561259	205	3		0.999259	0.921497	0.078503		0.999007	0.896219	0.103781		0.998753	0.871381	0.128619
		0.563997	206	3		0.999259	0.920814	0.0791856		0.999007	0.895329	0.104671		0.998753	0.870294	0.129706
		0.566735	207	3		0.999259	0.920132	0.0798676		0.999007	0.894441	0.105559		0.998753	0.869209	0.130791
		0.569473	208	3		0.999259	0.919451	0.0805492		0.999007	0.893553	0.106447		0.998753	0.868125	0.131875
		0.572211	209	3		0.999259	0.91877	0.0812302		0.999007	0.892666	0.107334		0.998753	0.867042	0.132958
		0.574949	210	3		0.999259	0.918089	0.0819108		0.999007	0.89178	0.10822		0.998753	0.865961	0.134039
		0.577687	211	3		0.999259	0.917409	0.0825908		0.999007	0.890895	0.109105		0.998753	0.864881	0.135119
		0.580424	212	3		0.999259	0.91673	0.0832703		0.999007	0.89001	0.10999		0.998753	0.863802	0.136198
		0.583162	213	3		0.999259	0.916051	0.0839494		0.999007	0.889127	0.110873		0.998753	0.862725	0.137275
		0.5859	214	3		0.999259	0.915372	0.0846279		0.999007	0.888245	0.111755		0.998753	0.861649	0.138351
		0.588638	215	3		0.999259	0.914694	0.0853059		0.999007	0.887363	0.112637		0.998753	0.860575	0.139425
		0.591376	216	3		0.999259	0.914017	0.0859835		0.999007	0.886482	0.113518		0.998753	0.859502	0.140498
		0.594114	217	3		0.999259	0.91334	0.0866605		0.999007	0.885602	0.114398		0.998753	0.85843	0.14157
		0.596851	218	3		0.999259	0.912663	0.087337		0.999007	0.884723	0.115277		0.998753	0.857359	0.142641
		0.599589	219	3		0.999259	0.911987	0.088013		0.999007	0.883845	0.116155		0.998753	0.85629	0.14371
		0.602327	220	3		0.999259	0.911311	0.0886886		0.999007	0.882968	0.117032		0.998753	0.855222	0.144778
		0.605065	221	4		0.999013	0.910412	0.0895885		0.998677	0.881799	0.118201		0.998338	0.853801	0.146199
		0.607803	222	4		0.999013	0.909512	0.0904875		0.998677	0.880632	0.119368		0.998338	0.852381	0.147619
		0.610541	223	4		0.999013	0.908614	0.0913856		0.998677	0.879467	0.120533		0.998338	0.850964	0.149036
		0.613279	224	4		0.999013	0.907717	0.0922829		0.998677	0.878303	0.121697		0.998338	0.84955	0.15045
		0.616016	225	4		0.999013	0.906821	0.0931793		0.998677	0.877141	0.122859		0.998338	0.848137	0.151863
		0.618754	226	4		0.999013	0.905925	0.0940747		0.998677	0.875981	0.124019		0.998338	0.846728	0.153272
		0.621492	227	4		0.999013	0.905031	0.0949693		0.998677	0.874821	0.125179		0.998338	0.84532	0.15468
		0.62423	228	4		0.999013	0.904137	0.0958631		0.998677	0.873664	0.126336		0.998338	0.843915	0.156085
		0.626968	229	4		0.999013	0.903244	0.0967559		0.998677	0.872508	0.127492		0.998338	0.842512	0.157488
		0.629706	230	4		0.999013	0.902352	0.0976478		0.998677	0.871353	0.128647		0.998338	0.841111	0.158889
		0.632444	231	4		0.999013	0.901461	0.0985389		0.998677	0.8702	0.1298		0.998338	0.839713	0.160287
		0.635181	232	4		0.999013	0.900571	0.0994291		0.998677	0.869049	0.130951		0.998338	0.838317	0.161683
		0.637919	233	4		0.999013	0.899682	0.100318		0.998677	0.867899	0.132101		0.998338	0.836923	0.163077
		0.640657	234	4		0.999013	0.898793	0.101207		0.998677	0.86675	0.13325		0.998338	0.835532	0.164468
		0.643395	235	4		0.999013	0.897906	0.102094		0.998677	0.865603	0.134397		0.998338	0.834143	0.165857
		0.646133	236	4		0.999013	0.897019	0.102981		0.998677	0.864458	0.135542		0.998338	0.832757	0.167243
		0.648871	237	4		0.999013	0.896133	0.103867		0.998677	0.863314	0.136686		0.998338	0.831372	0.168628
		0.651608	238	4		0.999013	0.895248	0.104752		0.998677	0.862172	0.137828		0.998338	0.82999	0.17001
		0.654346	239	4		0.999013	0.894364	0.105636		0.998677	0.861031	0.138969		0.998338	0.82861	0.17139
		0.657084	240	4		0.999013	0.893481	0.106519		0.998677	0.859892	0.140108		0.998338	0.827233	0.172767
		0.659822	241	4		0.999013	0.892599	0.107401		0.998677	0.858754	0.141246		0.998338	0.825858	0.174142
		0.66256	242	4		0.999013	0.891717	0.108283		0.998677	0.857617	0.142383		0.998338	0.824485	0.175515
		0.665298	243	4		0.999013	0.890837	0.109163		0.998677	0.856483	0.143517		0.998338	0.823114	0.176886
		0.668036	244	4		0.999013	0.889957	0.110043		0.998677	0.855349	0.144651		0.998338	0.821746	0.178254
		0.670773	245	4		0.999013	0.889078	0.110922		0.998677	0.854217	0.145783		0.998338	0.82038	0.17962
		0.673511	246	4		0.999013	0.8882	0.1118		0.998677	0.853087	0.146913		0.998338	0.819016	0.180984
		0.676249	247	4		0.999013	0.887323	0.112677		0.998677	0.851958	0.148042		0.998338	0.817655	0.182345
		0.678987	248	4		0.999013	0.886447	0.113553		0.998677	0.850831	0.149169		0.998338	0.816295	0.183705
		0.681725	249	4		0.999013	0.885571	0.114429		0.998677	0.849705	0.150295		0.998338	0.814938	0.185062
		0.684463	250	4		0.999013	0.884697	0.115303		0.998677	0.848581	0.151419		0.998338	0.813584	0.186416
		0.687201	251	4		0.999013	0.883823	0.116177		0.998677	0.847458	0.152542		0.998338	0.812231	0.187769
		0.689938	252	4		0.999013	0.882951	0.117049		0.998677	0.846336	0.153664		0.998338	0.810881	0.189119
		0.692676	253	4		0.999013	0.882079	0.117921		0.998677	0.845216	0.154784		0.998338	0.809533	0.190467
		0.695414	254	4		0.999013	0.881208	0.118792		0.998677	0.844098	0.155902		0.998338	0.808187	0.191813
		0.698152	255	4		0.999013	0.880337	0.119663		0.998677	0.842981	0.157019		0.998338	0.806844	0.193156
		0.70089	256	5		0.998766	0.879251	0.120749		0.998346	0.841587	0.158413		0.997922	0.805167	0.194833
		0.703628	257	5		0.998766	0.878166	0.121834		0.998346	0.840195	0.159805		0.997922	0.803495	0.196505
		0.706366	258	5		0.998766	0.877082	0.122918		0.998346	0.838806	0.161194		0.997922	0.801825	0.198175
		0.709103	259	5		0.998766	0.875999	0.124001		0.998346	0.837419	0.162581		0.997922	0.800159	0.199841
		0.711841	260	5		0.998766	0.874918	0.125082		0.998346	0.836034	0.163966		0.997922	0.798497	0.201503
		0.714579	261	5		0.998766	0.873838	0.126162		0.998346	0.834651	0.165349		0.997922	0.796838	0.203162
		0.717317	262	5		0.998766	0.87276	0.12724		0.998346	0.833271	0.166729		0.997922	0.795183	0.204817
		0.720055	263	5		0.998766	0.871683	0.128317		0.998346	0.831893	0.168107		0.997922	0.793531	0.206469
		0.722793	264	5		0.998766	0.870607	0.129393		0.998346	0.830517	0.169483		0.997922	0.791882	0.208118
		0.72553	265	5		0.998766	0.869532	0.130468		0.998346	0.829143	0.170857		0.997922	0.790237	0.209763
		0.728268	266	5		0.998766	0.868459	0.131541		0.998346	0.827772	0.172228		0.997922	0.788595	0.211405
		0.731006	267	5		0.998766	0.867387	0.132613		0.998346	0.826403	0.173597		0.997922	0.786957	0.213043
		0.733744	268	5		0.998766	0.866317	0.133683		0.998346	0.825037	0.174963		0.997922	0.785322	0.214678
		0.736482	269	5		0.998766	0.865247	0.134753		0.998346	0.823672	0.176328		0.997922	0.78369	0.21631
		0.73922	270	5		0.998766	0.86418	0.13582		0.998346	0.82231	0.17769		0.997922	0.782062	0.217938
		0.741958	271	5		0.998766	0.863113	0.136887		0.998346	0.82095	0.17905		0.997922	0.780437	0.219563
		0.744695	272	5		0.998766	0.862048	0.137952		0.998346	0.819592	0.180408		0.997922	0.778816	0.221184
		0.747433	273	5		0.998766	0.860984	0.139016		0.998346	0.818237	0.181763		0.997922	0.777198	0.222802
		0.750171	274	5		0.998766	0.859921	0.140079		0.998346	0.816884	0.183116		0.997922	0.775583	0.224417
		0.752909	275	5		0.998766	0.85886	0.14114		0.998346	0.815533	0.184467		0.997922	0.773972	0.226028
		0.755647	276	5		0.998766	0.8578	0.1422		0.998346	0.814184	0.185816		0.997922	0.772364	0.227636
		0.758385	277	5		0.998766	0.856741	0.143259		0.998346	0.812838	0.187162		0.997922	0.77076	0.22924
		0.761123	278	5		0.998766	0.855684	0.144316		0.998346	0.811493	0.188507		0.997922	0.769158	0.230842
		0.76386	279	5		0.998766	0.854627	0.145373		0.998346	0.810151	0.189849		0.997922	0.76756	0.23244
		0.766598	280	5		0.998766	0.853573	0.146427		0.998346	0.808812	0.191188		0.997922	0.765966	0.234034
		0.769336	281	5		0.998766	0.852519	0.147481		0.998346	0.807474	0.192526		0.997922	0.764374	0.235626
		0.772074	282	5		0.998766	0.851467	0.148533		0.998346	0.806139	0.193861		0.997922	0.762786	0.237214
		0.774812	283	5		0.998766	0.850416	0.149584		0.998346	0.804805	0.195195		0.997922	0.761202	0.238798
		0.77755	284	5		0.998766	0.849367	0.150633		0.998346	0.803474	0.196526		0.997922	0.75962	0.24038
		0.780287	285	6		0.998519	0.848109	0.151891		0.998016	0.80188	0.19812		0.997507	0.757727	0.242273
		0.783025	286	6		0.998519	0.846853	0.153147		0.998016	0.800289	0.199711		0.997507	0.755838	0.244162
		0.785763	287	6		0.998519	0.845599	0.154401		0.998016	0.798701	0.201299		0.997507	0.753954	0.246046
		0.788501	288	6		0.998519	0.844346	0.155654		0.998016	0.797116	0.202884		0.997507	0.752075	0.247925
		0.791239	289	6		0.998519	0.843096	0.156904		0.998016	0.795535	0.204465		0.997507	0.7502	0.2498
		0.793977	290	6		0.998519	0.841848	0.158152		0.998016	0.793956	0.206044		0.997507	0.74833	0.25167
		0.796715	291	6		0.998519	0.840601	0.159399		0.998016	0.792381	0.207619		0.997507	0.746465	0.253535
		0.799452	292	6		0.998519	0.839356	0.160644		0.998016	0.790809	0.209191		0.997507	0.744605	0.255395
		0.80219	293	6		0.998519	0.838113	0.161887		0.998016	0.78924	0.21076		0.997507	0.742749	0.257251
		0.804928	294	6		0.998519	0.836872	0.163128		0.998016	0.787674	0.212326		0.997507	0.740897	0.259103
		0.807666	295	6		0.998519	0.835633	0.164367		0.998016	0.786111	0.213889		0.997507	0.739051	0.260949
		0.810404	296	6		0.998519	0.834395	0.165605		0.998016	0.784551	0.215449		0.997507	0.737208	0.262792
		0.813142	297	6		0.998519	0.833159	0.166841		0.998016	0.782994	0.217006		0.997507	0.735371	0.264629
		0.81588	298	6		0.998519	0.831926	0.168074		0.998016	0.78144	0.21856		0.997507	0.733538	0.266462
		0.818617	299	6		0.998519	0.830694	0.169306		0.998016	0.77989	0.22011		0.997507	0.73171	0.26829
		0.821355	300	6		0.998519	0.829464	0.170536		0.998016	0.778342	0.221658		0.997507	0.729886	0.270114
		0.824093	301	6		0.998519	0.828235	0.171765		0.998016	0.776798	0.223202		0.997507	0.728067	0.271933
		0.826831	302	6		0.998519	0.827009	0.172991		0.998016	0.775257	0.224743		0.997507	0.726252	0.273748
		0.829569	303	6		0.998519	0.825784	0.174216		0.998016	0.773719	0.226281		0.997507	0.724442	0.275558
		0.832307	304	6		0.998519	0.824561	0.175439		0.998016	0.772183	0.227817		0.997507	0.722636	0.277364
		0.835044	305	6		0.998519	0.82334	0.17666		0.998016	0.770651	0.229349		0.997507	0.720835	0.279165
		0.837782	306	6		0.998519	0.822121	0.177879		0.998016	0.769122	0.230878		0.997507	0.719038	0.280962
		0.84052	307	6		0.998519	0.820903	0.179097		0.998016	0.767596	0.232404		0.997507	0.717246	0.282754
		0.843258	308	6		0.998519	0.819688	0.180312		0.998016	0.766073	0.233927		0.997507	0.715458	0.284542
		0.845996	309	7		0.998273	0.818272	0.181728		0.997685	0.7643	0.2357		0.997093	0.713378	0.286622
		0.848734	310	7		0.998273	0.816858	0.183142		0.997685	0.762531	0.237469		0.997093	0.711304	0.288696
		0.851472	311	7		0.998273	0.815447	0.184553		0.997685	0.760766	0.239234		0.997093	0.709236	0.290764
		0.854209	312	7		0.998273	0.814038	0.185962		0.997685	0.759005	0.240995		0.997093	0.707174	0.292826
		0.856947	313	7		0.998273	0.812632	0.187368		0.997685	0.757248	0.242752		0.997093	0.705118	0.294882
		0.859685	314	7		0.998273	0.811228	0.188772		0.997685	0.755496	0.244504		0.997093	0.703068	0.296932
		0.862423	315	7		0.998273	0.809827	0.190173		0.997685	0.753747	0.246253		0.997093	0.701024	0.298976
		0.865161	316	7		0.998273	0.808428	0.191572		0.997685	0.752003	0.247997		0.997093	0.698986	0.301014
		0.867899	317	7		0.998273	0.807031	0.192969		0.997685	0.750262	0.249738		0.997093	0.696954	0.303046
		0.870637	318	7		0.998273	0.805637	0.194363		0.997685	0.748526	0.251474		0.997093	0.694927	0.305073
		0.873374	319	7		0.998273	0.804246	0.195754		0.997685	0.746793	0.253207		0.997093	0.692907	0.307093
		0.876112	320	7		0.998273	0.802856	0.197144		0.997685	0.745065	0.254935		0.997093	0.690892	0.309108
		0.87885	321	7		0.998273	0.801469	0.198531		0.997685	0.74334	0.25666		0.997093	0.688884	0.311116
		0.881588	322	7		0.998273	0.800085	0.199915		0.997685	0.74162	0.25838		0.997093	0.686881	0.313119
		0.884326	323	7		0.998273	0.798703	0.201297		0.997685	0.739903	0.260097		0.997093	0.684884	0.315116
		0.887064	324	7		0.998273	0.797323	0.202677		0.997685	0.738191	0.261809		0.997093	0.682893	0.317107
		0.889802	325	7		0.998273	0.795946	0.204054		0.997685	0.736482	0.263518		0.997093	0.680907	0.319093
		0.892539	326	7		0.998273	0.794571	0.205429		0.997685	0.734777	0.265223		0.997093	0.678928	0.321072
		0.895277	327	7		0.998273	0.793198	0.206802		0.997685	0.733077	0.266923		0.997093	0.676954	0.323046
		0.898015	328	7		0.998273	0.791828	0.208172		0.997685	0.73138	0.26862		0.997093	0.674986	0.325014
		0.900753	329	7		0.998273	0.79046	0.20954		0.997685	0.729687	0.270313		0.997093	0.673023	0.326977
		0.903491	330	8		0.998026	0.788899	0.211101		0.997355	0.727757	0.272243		0.996678	0.670787	0.329213
		0.906229	331	8		0.998026	0.787342	0.212658		0.997355	0.725833	0.274167		0.996678	0.668559	0.331441
		0.908966	332	8		0.998026	0.785788	0.214212		0.997355	0.723913	0.276087		0.996678	0.666338	0.333662
		0.911704	333	8		0.998026	0.784237	0.215763		0.997355	0.721999	0.278001		0.996678	0.664124	0.335876
		0.914442	334	8		0.998026	0.782689	0.217311		0.997355	0.720089	0.279911		0.996678	0.661918	0.338082
		0.91718	335	8		0.998026	0.781144	0.218856		0.997355	0.718185	0.281815		0.996678	0.659719	0.340281
		0.919918	336	8		0.998026	0.779602	0.220398		0.997355	0.716285	0.283715		0.996678	0.657528	0.342472
		0.922656	337	8		0.998026	0.778063	0.221937		0.997355	0.714391	0.285609		0.996678	0.655343	0.344657
		0.925394	338	8		0.998026	0.776527	0.223473		0.997355	0.712502	0.287498		0.996678	0.653166	0.346834
		0.928131	339	8		0.998026	0.774994	0.225006		0.997355	0.710617	0.289383		0.996678	0.650997	0.349003
		0.930869	340	8		0.998026	0.773464	0.226536		0.997355	0.708738	0.291262		0.996678	0.648834	0.351166
		0.933607	341	8		0.998026	0.771937	0.228063		0.997355	0.706863	0.293137		0.996678	0.646679	0.353321
		0.936345	342	8		0.998026	0.770413	0.229587		0.997355	0.704994	0.295006		0.996678	0.64453	0.35547
		0.939083	343	8		0.998026	0.768893	0.231107		0.997355	0.703129	0.296871		0.996678	0.642389	0.357611
		0.941821	344	8		0.998026	0.767375	0.232625		0.997355	0.70127	0.29873		0.996678	0.640255	0.359745
		0.944559	345	8		0.998026	0.76586	0.23414		0.997355	0.699415	0.300585		0.996678	0.638128	0.361872
		0.947296	346	8		0.998026	0.764348	0.235652		0.997355	0.697565	0.302435		0.996678	0.636008	0.363992
		0.950034	347	8		0.998026	0.762839	0.237161		0.997355	0.69572	0.30428		0.996678	0.633896	0.366104
		0.952772	348	8		0.998026	0.761333	0.238667		0.997355	0.69388	0.30612		0.996678	0.63179	0.36821
		0.95551	349	9		0.99778	0.759643	0.240357		0.997025	0.691816	0.308184		0.996264	0.629429	0.370571
		0.958248	350	9		0.99778	0.757956	0.242044		0.997025	0.689758	0.310242		0.996264	0.627077	0.372923
		0.960986	351	9		0.99778	0.756273	0.243727		0.997025	0.687706	0.312294		0.996264	0.624734	0.375266
		0.963723	352	9		0.99778	0.754594	0.245406		0.997025	0.685661	0.314339		0.996264	0.6224	0.3776
		0.966461	353	9		0.99778	0.752918	0.247082		0.997025	0.683621	0.316379		0.996264	0.620074	0.379926
		0.969199	354	9		0.99778	0.751246	0.248754		0.997025	0.681587	0.318413		0.996264	0.617757	0.382243
		0.971937	355	9		0.99778	0.749578	0.250422		0.997025	0.67956	0.32044		0.996264	0.615449	0.384551
		0.974675	356	9		0.99778	0.747914	0.252086		0.997025	0.677538	0.322462		0.996264	0.61315	0.38685
		0.977413	357	9		0.99778	0.746253	0.253747		0.997025	0.675522	0.324478		0.996264	0.610859	0.389141
		0.980151	358	9		0.99778	0.744596	0.255404		0.997025	0.673513	0.326487		0.996264	0.608576	0.391424
		0.982888	359	9		0.99778	0.742943	0.257057		0.997025	0.671509	0.328491		0.996264	0.606302	0.393698
		0.985626	360	9		0.99778	0.741293	0.258707		0.997025	0.669512	0.330488		0.996264	0.604037	0.395963
		0.988364	361	9		0.99778	0.739647	0.260353		0.997025	0.66752	0.33248		0.996264	0.60178	0.39822
		0.991102	362	9		0.99778	0.738005	0.261995		0.997025	0.665534	0.334466		0.996264	0.599531	0.400469
		0.99384	363	9		0.99778	0.736366	0.263634		0.997025	0.663554	0.336446		0.996264	0.597291	0.402709
		0.996578	364	9		0.99778	0.734731	0.265269		0.997025	0.66158	0.33842		0.996264	0.595059	0.404941
		0.999316	365	9		0.99778	0.733099	0.266901		0.997025	0.659612	0.340388		0.996264	0.592836	0.407164
		1.00205	366	10		0.997533	0.731291	0.268709		0.996695	0.657432	0.342568		0.995849	0.590375	0.409625
		1.00479	367	10		0.997533	0.729487	0.270513		0.996695	0.65526	0.34474		0.995849	0.587925	0.412075
		1.00753	368	10		0.997533	0.727687	0.272313		0.996695	0.653094	0.346906		0.995849	0.585484	0.414516
		1.01027	369	10		0.997533	0.725892	0.274108		0.996695	0.650936	0.349064		0.995849	0.583054	0.416946
		1.013	370	10		0.997533	0.724101	0.275899		0.996695	0.648785	0.351215		0.995849	0.580634	0.419366
		1.01574	371	10		0.997533	0.722315	0.277685		0.996695	0.646641	0.353359		0.995849	0.578224	0.421776
		1.01848	372	10		0.997533	0.720533	0.279467		0.996695	0.644504	0.355496		0.995849	0.575824	0.424176
		1.02122	373	10		0.997533	0.718756	0.281244		0.996695	0.642374	0.357626		0.995849	0.573434	0.426566
		1.02396	374	10		0.997533	0.716982	0.283018		0.996695	0.640251	0.359749		0.995849	0.571054	0.428946
		1.02669	375	10		0.997533	0.715214	0.284786		0.996695	0.638135	0.361865		0.995849	0.568683	0.431317
		1.02943	376	10		0.997533	0.713449	0.286551		0.996695	0.636026	0.363974		0.995849	0.566323	0.433677
		1.03217	377	10		0.997533	0.711689	0.288311		0.996695	0.633924	0.366076		0.995849	0.563972	0.436028
		1.03491	378	10		0.997533	0.709934	0.290066		0.996695	0.631829	0.368171		0.995849	0.561631	0.438369
		1.03765	379	10		0.997533	0.708182	0.291818		0.996695	0.629741	0.370259		0.995849	0.5593	0.4407
		1.04038	380	10		0.997533	0.706435	0.293565		0.996695	0.62766	0.37234		0.995849	0.556979	0.443021
		1.04312	381	11		0.997287	0.704519	0.295481		0.996365	0.625378	0.374622		0.995435	0.554436	0.445564
		1.04586	382	11		0.997287	0.702607	0.297393		0.996365	0.623105	0.376895		0.995435	0.551905	0.448095
		1.0486	383	11		0.997287	0.700701	0.299299		0.996365	0.62084	0.37916		0.995435	0.549386	0.450614
		1.05133	384	11		0.997287	0.698799	0.301201		0.996365	0.618584	0.381416		0.995435	0.546878	0.453122
		1.05407	385	11		0.997287	0.696903	0.303097		0.996365	0.616336	0.383664		0.995435	0.544381	0.455619
		1.05681	386	11		0.997287	0.695013	0.304987		0.996365	0.614095	0.385905		0.995435	0.541896	0.458104
		1.05955	387	11		0.997287	0.693127	0.306873		0.996365	0.611863	0.388137		0.995435	0.539423	0.460577
		1.06229	388	11		0.997287	0.691246	0.308754		0.996365	0.609639	0.390361		0.995435	0.53696	0.46304
		1.06502	389	11		0.997287	0.689371	0.310629		0.996365	0.607424	0.392576		0.995435	0.534509	0.465491
		1.06776	390	11		0.997287	0.6875	0.3125		0.996365	0.605216	0.394784		0.995435	0.532069	0.467931
		1.0705	391	11		0.997287	0.685635	0.314365		0.996365	0.603016	0.396984		0.995435	0.52964	0.47036
		1.07324	392	11		0.997287	0.683774	0.316226		0.996365	0.600824	0.399176		0.995435	0.527222	0.472778
		1.07598	393	11		0.997287	0.681919	0.318081		0.996365	0.59864	0.40136		0.995435	0.524816	0.475184
		1.07871	394	12		0.99704	0.679901	0.320099		0.996036	0.596267	0.403733		0.995021	0.522203	0.477797
		1.08145	395	12		0.99704	0.677889	0.322111		0.996036	0.593903	0.406097		0.995021	0.519603	0.480397
		1.08419	396	12		0.99704	0.675883	0.324117		0.996036	0.591549	0.408451		0.995021	0.517016	0.482984
		1.08693	397	12		0.99704	0.673882	0.326118		0.996036	0.589204	0.410796		0.995021	0.514442	0.485558
		1.08966	398	12		0.99704	0.671888	0.328112		0.996036	0.586868	0.413132		0.995021	0.51188	0.48812
		1.0924	399	12		0.99704	0.669899	0.330101		0.996036	0.584541	0.415459		0.995021	0.509332	0.490668
		1.09514	400	12		0.99704	0.667917	0.332083		0.996036	0.582224	0.417776		0.995021	0.506796	0.493204
		1.09788	401	12		0.99704	0.66594	0.33406		0.996036	0.579915	0.420085		0.995021	0.504273	0.495727
		1.10062	402	12		0.99704	0.663969	0.336031		0.996036	0.577616	0.422384		0.995021	0.501762	0.498238
		1.10335	403	12		0.99704	0.662004	0.337996		0.996036	0.575326	0.424674		0.995021	0.499264	0.500736
		1.10609	404	12		0.99704	0.660045	0.339955		0.996036	0.573046	0.426954		0.995021	0.496778	0.503222
		1.10883	405	12		0.99704	0.658091	0.341909		0.996036	0.570774	0.429226		0.995021	0.494304	0.505696
		1.11157	406	12		0.99704	0.656144	0.343856		0.996036	0.568511	0.431489		0.995021	0.491843	0.508157
		1.11431	407	13		0.996794	0.65404	0.34596		0.995706	0.56607	0.43393		0.994607	0.489191	0.510809
		1.11704	408	13		0.996794	0.651943	0.348057		0.995706	0.563639	0.436361		0.994607	0.486553	0.513447
		1.11978	409	13		0.996794	0.649853	0.350147		0.995706	0.561219	0.438781		0.994607	0.483929	0.516071
		1.12252	410	13		0.996794	0.64777	0.35223		0.995706	0.558809	0.441191		0.994607	0.48132	0.51868
		1.12526	411	13		0.996794	0.645694	0.354306		0.995706	0.556409	0.443591		0.994607	0.478724	0.521276
		1.12799	412	13		0.996794	0.643624	0.356376		0.995706	0.55402	0.44598		0.994607	0.476142	0.523858
		1.13073	413	13		0.996794	0.64156	0.35844		0.995706	0.551641	0.448359		0.994607	0.473575	0.526425
		1.13347	414	13		0.996794	0.639504	0.360496		0.995706	0.549272	0.450728		0.994607	0.471021	0.528979
		1.13621	415	13		0.996794	0.637453	0.362547		0.995706	0.546913	0.453087		0.994607	0.468481	0.531519
		1.13895	416	13		0.996794	0.63541	0.36459		0.995706	0.544565	0.455435		0.994607	0.465955	0.534045
		1.14168	417	13		0.996794	0.633373	0.366627		0.995706	0.542226	0.457774		0.994607	0.463442	0.536558
		1.14442	418	13		0.996794	0.631342	0.368658		0.995706	0.539898	0.460102		0.994607	0.460943	0.539057
		1.14716	419	14		0.996548	0.629163	0.370837		0.995376	0.537402	0.462598		0.994194	0.458266	0.541734
		1.1499	420	14		0.996548	0.626991	0.373009		0.995376	0.534917	0.465083		0.994194	0.455606	0.544394
		1.15264	421	14		0.996548	0.624827	0.375173		0.995376	0.532444	0.467556		0.994194	0.45296	0.54704
		1.15537	422	14		0.996548	0.62267	0.37733		0.995376	0.529982	0.470018		0.994194	0.45033	0.54967
		1.15811	423	14		0.996548	0.62052	0.37948		0.995376	0.527531	0.472469		0.994194	0.447715	0.552285
		1.16085	424	14		0.996548	0.618378	0.381622		0.995376	0.525092	0.474908		0.994194	0.445116	0.554884
		1.16359	425	14		0.996548	0.616244	0.383756		0.995376	0.522664	0.477336		0.994194	0.442531	0.557469
		1.16632	426	14		0.996548	0.614117	0.385883		0.995376	0.520248	0.479752		0.994194	0.439962	0.560038
		1.16906	427	14		0.996548	0.611997	0.388003		0.995376	0.517842	0.482158		0.994194	0.437407	0.562593
		1.1718	428	14		0.996548	0.609884	0.390116		0.995376	0.515448	0.484552		0.994194	0.434868	0.565132
		1.17454	429	14		0.996548	0.607779	0.392221		0.995376	0.513065	0.486935		0.994194	0.432343	0.567657
		1.17728	430	15		0.996302	0.605531	0.394469		0.995047	0.510523	0.489477		0.99378	0.429654	0.570346
		1.18001	431	15		0.996302	0.603292	0.396708		0.995047	0.507995	0.492005		0.99378	0.426981	0.573019
		1.18275	432	15		0.996302	0.601061	0.398939		0.995047	0.505478	0.494522		0.99378	0.424326	0.575674
		1.18549	433	15		0.996302	0.598838	0.401162		0.995047	0.502975	0.497025		0.99378	0.421687	0.578313
		1.18823	434	15		0.996302	0.596623	0.403377		0.995047	0.500483	0.499517		0.99378	0.419064	0.580936
		1.19097	435	15		0.996302	0.594417	0.405583		0.995047	0.498005	0.501995		0.99378	0.416457	0.583543
		1.1937	436	15		0.996302	0.592219	0.407781		0.995047	0.495538	0.504462		0.99378	0.413867	0.586133
		1.19644	437	15		0.996302	0.590029	0.409971		0.995047	0.493083	0.506917		0.99378	0.411293	0.588707
		1.19918	438	15		0.996302	0.587847	0.412153		0.995047	0.490641	0.509359		0.99378	0.408735	0.591265
		1.20192	439	15		0.996302	0.585673	0.414327		0.995047	0.488211	0.511789		0.99378	0.406193	0.593807
		1.20465	440	16		0.996056	0.583363	0.416637		0.994718	0.485632	0.514368		0.993367	0.403498	0.596502
		1.20739	441	16		0.996056	0.581062	0.418938		0.994718	0.483067	0.516933		0.993367	0.400822	0.599178
		1.21013	442	16		0.996056	0.57877	0.42123		0.994718	0.480515	0.519485		0.993367	0.398163	0.601837
		1.21287	443	16		0.996056	0.576488	0.423512		0.994718	0.477977	0.522023		0.993367	0.395522	0.604478
		1.21561	444	16		0.996056	0.574214	0.425786		0.994718	0.475452	0.524548		0.993367	0.392899	0.607101
		1.21834	445	16		0.996056	0.571949	0.428051		0.994718	0.47294	0.52706		0.993367	0.390293	0.609707
		1.22108	446	16		0.996056	0.569693	0.430307		0.994718	0.470442	0.529558		0.993367	0.387704	0.612296
		1.22382	447	16		0.996056	0.567446	0.432554		0.994718	0.467957	0.532043		0.993367	0.385132	0.614868
		1.22656	448	16		0.996056	0.565208	0.434792		0.994718	0.465485	0.534515		0.993367	0.382578	0.617422
		1.2293	449	17		0.99581	0.56284	0.43716		0.994388	0.462873	0.537127		0.992954	0.379882	0.620118
		1.23203	450	17		0.99581	0.560481	0.439519		0.994388	0.460275	0.539725		0.992954	0.377206	0.622794
		1.23477	451	17		0.99581	0.558133	0.441867		0.994388	0.457692	0.542308		0.992954	0.374548	0.625452
		1.23751	452	17		0.99581	0.555794	0.444206		0.994388	0.455124	0.544876		0.992954	0.371909	0.628091
		1.24025	453	17		0.99581	0.553465	0.446535		0.994388	0.45257	0.54743		0.992954	0.369288	0.630712
		1.24298	454	17		0.99581	0.551146	0.448854		0.994388	0.45003	0.54997		0.992954	0.366686	0.633314
		1.24572	455	17		0.99581	0.548837	0.451163		0.994388	0.447505	0.552495		0.992954	0.364102	0.635898
		1.24846	456	17		0.99581	0.546537	0.453463		0.994388	0.444993	0.555007		0.992954	0.361537	0.638463
		1.2512	457	17		0.99581	0.544247	0.455753		0.994388	0.442496	0.557504		0.992954	0.35899	0.64101
		1.25394	458	18		0.995564	0.541833	0.458167		0.994059	0.439867	0.560133		0.992541	0.356312	0.643688
		1.25667	459	18		0.995564	0.539429	0.460571		0.994059	0.437254	0.562746		0.992541	0.353654	0.646346
		1.25941	460	18		0.995564	0.537036	0.462964		0.994059	0.434657	0.565343		0.992541	0.351016	0.648984
		1.26215	461	18		0.995564	0.534654	0.465346		0.994059	0.432074	0.567926		0.992541	0.348398	0.651602
		1.26489	462	18		0.995564	0.532282	0.467718		0.994059	0.429508	0.570492		0.992541	0.345799	0.654201
		1.26762	463	18		0.995564	0.529921	0.470079		0.994059	0.426956	0.573044		0.992541	0.34322	0.65678
		1.27036	464	18		0.995564	0.52757	0.47243		0.994059	0.424419	0.575581		0.992541	0.34066	0.65934
		1.2731	465	18		0.995564	0.52523	0.47477		0.994059	0.421898	0.578102		0.992541	0.338119	0.661881
		1.27584	466	18		0.995564	0.5229	0.4771		0.994059	0.419392	0.580608		0.992541	0.335597	0.664403
		1.27858	467	19		0.995318	0.520452	0.479548		0.99373	0.416762	0.583238		0.992128	0.332955	0.667045
		1.28131	468	19		0.995318	0.518015	0.481985		0.99373	0.414149	0.585851		0.992128	0.330334	0.669666
		1.28405	469	19		0.995318	0.51559	0.48441		0.99373	0.411553	0.588447		0.992128	0.327734	0.672266
		1.28679	470	19		0.995318	0.513176	0.486824		0.99373	0.408972	0.591028		0.992128	0.325154	0.674846
		1.28953	471	19		0.995318	0.510773	0.489227		0.99373	0.406408	0.593592		0.992128	0.322595	0.677405
		1.29227	472	19		0.995318	0.508382	0.491618		0.99373	0.40386	0.59614		0.992128	0.320055	0.679945
		1.295	473	19		0.995318	0.506002	0.493998		0.99373	0.401328	0.598672		0.992128	0.317536	0.682464
		1.29774	474	19		0.995318	0.503633	0.496367		0.99373	0.398812	0.601188		0.992128	0.315036	0.684964
		1.30048	475	20		0.995072	0.501151	0.498849		0.993401	0.39618	0.60382		0.991716	0.312426	0.687574
		1.30322	476	20		0.995072	0.498681	0.501319		0.993401	0.393566	0.606434		0.991716	0.309838	0.690162
		1.30595	477	20		0.995072	0.496224	0.503776		0.993401	0.390969	0.609031		0.991716	0.307271	0.692729
		1.30869	478	20		0.995072	0.493779	0.506221		0.993401	0.388389	0.611611		0.991716	0.304726	0.695274
		1.31143	479	20		0.995072	0.491345	0.508655		0.993401	0.385826	0.614174		0.991716	0.302201	0.697799
		1.31417	480	20		0.995072	0.488924	0.511076		0.993401	0.38328	0.61672		0.991716	0.299698	0.700302
		1.31691	481	20		0.995072	0.486515	0.513485		0.993401	0.380751	0.619249		0.991716	0.297215	0.702785
		1.31964	482	20		0.995072	0.484117	0.515883		0.993401	0.378238	0.621762		0.991716	0.294753	0.705247
		1.32238	483	21		0.994827	0.481613	0.518387		0.993073	0.375618	0.624382		0.991303	0.29219	0.70781
		1.32512	484	21		0.994827	0.479121	0.520879		0.993073	0.373016	0.626984		0.991303	0.289648	0.710352
		1.32786	485	21		0.994827	0.476642	0.523358		0.993073	0.370432	0.629568		0.991303	0.287129	0.712871
		1.3306	486	21		0.994827	0.474177	0.525823		0.993073	0.367866	0.632134		0.991303	0.284632	0.715368
		1.33333	487	21		0.994827	0.471723	0.528277		0.993073	0.365317	0.634683		0.991303	0.282157	0.717843
		1.33607	488	21		0.994827	0.469283	0.530717		0.993073	0.362787	0.637213		0.991303	0.279703	0.720297
		1.33881	489	21		0.994827	0.466855	0.533145		0.993073	0.360273	0.639727		0.991303	0.277271	0.722729
		1.34155	490	22		0.994581	0.464325	0.535675		0.992744	0.357659	0.642341		0.990891	0.274745	0.725255
		1.34428	491	22		0.994581	0.461809	0.538191		0.992744	0.355064	0.644936		0.990891	0.272242	0.727758
		1.34702	492	22		0.994581	0.459306	0.540694		0.992744	0.352488	0.647512		0.990891	0.269763	0.730237
		1.34976	493	22		0.994581	0.456817	0.543183		0.992744	0.34993	0.65007		0.990891	0.267305	0.732695
		1.3525	494	22		0.994581	0.454342	0.545658		0.992744	0.347391	0.652609		0.990891	0.26487	0.73513
		1.35524	495	22		0.994581	0.451879	0.548121		0.992744	0.34487	0.65513		0.990891	0.262458	0.737542
		1.35797	496	22		0.994581	0.449431	0.550569		0.992744	0.342368	0.657632		0.990891	0.260067	0.739933
		1.36071	497	23		0.994335	0.446885	0.553115		0.992415	0.339771	0.660229		0.990479	0.257591	0.742409
		1.36345	498	23		0.994335	0.444353	0.555647		0.992415	0.337194	0.662806		0.990479	0.255138	0.744862
		1.36619	499	23		0.994335	0.441836	0.558164		0.992415	0.334636	0.665364		0.990479	0.252709	0.747291
		1.36893	500	23		0.994335	0.439333	0.560667		0.992415	0.332098	0.667902		0.990479	0.250303	0.749697
		1.37166	501	23		0.994335	0.436844	0.563156		0.992415	0.329579	0.670421		0.990479	0.24792	0.75208
		1.3744	502	23		0.994335	0.43437	0.56563		0.992415	0.327079	0.672921		0.990479	0.24556	0.75444
		1.37714	503	23		0.994335	0.431909	0.568091		0.992415	0.324599	0.675401		0.990479	0.243222	0.756778
		1.37988	504	24		0.99409	0.429356	0.570644		0.992087	0.32203	0.67797		0.990067	0.240806	0.759194
		1.38261	505	24		0.99409	0.426819	0.573181		0.992087	0.319482	0.680518		0.990067	0.238414	0.761586
		1.38535	506	24		0.99409	0.424296	0.575704		0.992087	0.316954	0.683046		0.990067	0.236046	0.763954
		1.38809	507	24		0.99409	0.421788	0.578212		0.992087	0.314445	0.685555		0.990067	0.233701	0.766299
		1.39083	508	24		0.99409	0.419295	0.580705		0.992087	0.311957	0.688043		0.990067	0.23138	0.76862
		1.39357	509	24		0.99409	0.416817	0.583183		0.992087	0.309489	0.690511		0.990067	0.229081	0.770919
		1.3963	510	25		0.993844	0.414251	0.585749		0.991758	0.306938	0.693062		0.989655	0.226712	0.773288
		1.39904	511	25		0.993844	0.411701	0.588299		0.991758	0.304408	0.695592		0.989655	0.224366	0.775634
		1.40178	512	25		0.993844	0.409167	0.590833		0.991758	0.301899	0.698101		0.989655	0.222045	0.777955
		1.40452	513	25		0.993844	0.406648	0.593352		0.991758	0.299411	0.700589		0.989655	0.219748	0.780252
		1.40726	514	25		0.993844	0.404145	0.595855		0.991758	0.296944	0.703056		0.989655	0.217475	0.782525
		1.40999	515	25		0.993844	0.401657	0.598343		0.991758	0.294496	0.705504		0.989655	0.215225	0.784775
		1.41273	516	25		0.993844	0.399184	0.600816		0.991758	0.292069	0.707931		0.989655	0.212999	0.787001
		1.41547	517	26		0.993599	0.396629	0.603371		0.99143	0.289566	0.710434		0.989244	0.210708	0.789292
		1.41821	518	26		0.993599	0.39409	0.60591		0.99143	0.287085	0.712915		0.989244	0.208442	0.791558
		1.42094	519	26		0.993599	0.391567	0.608433		0.99143	0.284625	0.715375		0.989244	0.2062	0.7938
		1.42368	520	26		0.993599	0.389061	0.610939		0.99143	0.282185	0.717815		0.989244	0.203982	0.796018
		1.42642	521	26		0.993599	0.38657	0.61343		0.99143	0.279767	0.720233		0.989244	0.201788	0.798212
		1.42916	522	26		0.993599	0.384096	0.615904		0.99143	0.27737	0.72263		0.989244	0.199617	0.800383
		1.4319	523	27		0.993353	0.381543	0.618457		0.991102	0.274901	0.725099		0.988832	0.197388	0.802612
		1.43463	524	27		0.993353	0.379007	0.620993		0.991102	0.272455	0.727545		0.988832	0.195184	0.804816
		1.43737	525	27		0.993353	0.376488	0.623512		0.991102	0.270031	0.729969		0.988832	0.193004	0.806996
		1.44011	526	27		0.993353	0.373985	0.626015		0.991102	0.267628	0.732372		0.988832	0.190848	0.809152
		1.44285	527	27		0.993353	0.3715	0.6285		0.991102	0.265247	0.734753		0.988832	0.188717	0.811283
		1.44559	528	28		0.993108	0.368939	0.631061		0.990774	0.2628	0.7372		0.988421	0.186532	0.813468
		1.44832	529	28		0.993108	0.366396	0.633604		0.990774	0.260375	0.739625		0.988421	0.184372	0.815628
		1.45106	530	28		0.993108	0.363871	0.636129		0.990774	0.257973	0.742027		0.988421	0.182237	0.817763
		1.4538	531	28		0.993108	0.361363	0.638637		0.990774	0.255593	0.744407		0.988421	0.180127	0.819873
		1.45654	532	28		0.993108	0.358873	0.641127		0.990774	0.253235	0.746765		0.988421	0.178042	0.821958
		1.45927	533	28		0.993108	0.356399	0.643601		0.990774	0.250899	0.749101		0.988421	0.17598	0.82402
		1.46201	534	29		0.992863	0.353856	0.646144		0.990446	0.248502	0.751498		0.98801	0.17387	0.82613
		1.46475	535	29		0.992863	0.35133	0.64867		0.990446	0.246127	0.753873		0.98801	0.171785	0.828215
		1.46749	536	29		0.992863	0.348823	0.651177		0.990446	0.243776	0.756224		0.98801	0.169726	0.830274
		1.47023	537	29		0.992863	0.346333	0.653667		0.990446	0.241447	0.758553		0.98801	0.167691	0.832309
		1.47296	538	29		0.992863	0.343861	0.656139		0.990446	0.23914	0.76086		0.98801	0.16568	0.83432
		1.4757	539	30		0.992617	0.341323	0.658677		0.990118	0.236777	0.763223		0.987599	0.163626	0.836374
		1.47844	540	30		0.992617	0.338803	0.661197		0.990118	0.234437	0.765563		0.987599	0.161597	0.838403
		1.48118	541	30		0.992617	0.336301	0.663699		0.990118	0.232121	0.767879		0.987599	0.159593	0.840407
		1.48392	542	30		0.992617	0.333819	0.666181		0.990118	0.229827	0.770173		0.987599	0.157614	0.842386
		1.48665	543	30		0.992617	0.331354	0.668646		0.990118	0.227556	0.772444		0.987599	0.155659	0.844341
		1.48939	544	31		0.992372	0.328827	0.671173		0.989791	0.225233	0.774767		0.987189	0.153665	0.846335
		1.49213	545	31		0.992372	0.326319	0.673681		0.989791	0.222933	0.777067		0.987189	0.151696	0.848304
		1.49487	546	31		0.992372	0.32383	0.67617		0.989791	0.220657	0.779343		0.987189	0.149753	0.850247
		1.4976	547	31		0.992372	0.32136	0.67864		0.989791	0.218404	0.781596		0.987189	0.147834	0.852166
		1.50034	548	31		0.992372	0.318908	0.681092		0.989791	0.216175	0.783825		0.987189	0.14594	0.85406
		1.50308	549	32		0.992127	0.316398	0.683602		0.989463	0.213897	0.786103		0.986778	0.144011	0.855989
		1.50582	550	32		0.992127	0.313907	0.686093		0.989463	0.211643	0.788357		0.986778	0.142107	0.857893
		1.50856	551	32		0.992127	0.311435	0.688565		0.989463	0.209413	0.790587		0.986778	0.140228	0.859772
		1.51129	552	32		0.992127	0.308984	0.691016		0.989463	0.207206	0.792794		0.986778	0.138374	0.861626
		1.51403	553	32		0.992127	0.306551	0.693449		0.989463	0.205023	0.794977		0.986778	0.136544	0.863456
		1.51677	554	33		0.991882	0.304063	0.695937		0.989136	0.202795	0.797205		0.986368	0.134683	0.865317
		1.51951	555	33		0.991882	0.301594	0.698406		0.989136	0.200592	0.799408		0.986368	0.132847	0.867153
		1.52225	556	33		0.991882	0.299146	0.700854		0.989136	0.198413	0.801587		0.986368	0.131036	0.868964
		1.52498	557	33		0.991882	0.296718	0.703282		0.989136	0.196257	0.803743		0.986368	0.129249	0.870751
		1.52772	558	33		0.991882	0.294309	0.705691		0.989136	0.194125	0.805875		0.986368	0.127487	0.872513
		1.53046	559	34		0.991637	0.291848	0.708152		0.988808	0.191952	0.808048		0.985958	0.125697	0.874303
		1.5332	560	34		0.991637	0.289407	0.710593		0.988808	0.189804	0.810196		0.985958	0.123932	0.876068
		1.53593	561	34		0.991637	0.286987	0.713013		0.988808	0.18768	0.81232		0.985958	0.122192	0.877808
		1.53867	562	34		0.991637	0.284587	0.715413		0.988808	0.185579	0.814421		0.985958	0.120476	0.879524
		1.54141	563	34		0.991637	0.282207	0.717793		0.988808	0.183502	0.816498		0.985958	0.118784	0.881216
		1.54415	564	35		0.991392	0.279778	0.720222		0.988481	0.181388	0.818612		0.985548	0.117067	0.882933
		1.54689	565	35		0.991392	0.27737	0.72263		0.988481	0.179299	0.820701		0.985548	0.115375	0.884625
		1.54962	566	35		0.991392	0.274982	0.725018		0.988481	0.177234	0.822766		0.985548	0.113708	0.886292
		1.55236	567	35		0.991392	0.272615	0.727385		0.988481	0.175192	0.824808		0.985548	0.112065	0.887935
		1.5551	568	36		0.991148	0.270202	0.729798		0.988154	0.173117	0.826883		0.985138	0.110399	0.889601
		1.55784	569	36		0.991148	0.26781	0.73219		0.988154	0.171066	0.828934		0.985138	0.108758	0.891242
		1.56057	570	36		0.991148	0.265439	0.734561		0.988154	0.169039	0.830961		0.985138	0.107142	0.892858
		1.56331	571	36		0.991148	0.263089	0.736911		0.988154	0.167037	0.832963		0.985138	0.105549	0.894451
		1.56605	572	37		0.990903	0.260696	0.739304		0.987827	0.165004	0.834996		0.984728	0.103938	0.896062
		1.56879	573	37		0.990903	0.258324	0.741676		0.987827	0.162995	0.837005		0.984728	0.10235	0.89765
		1.57153	574	37		0.990903	0.255974	0.744026		0.987827	0.161011	0.838989		0.984728	0.100787	0.899213
		1.57426	575	37		0.990903	0.253646	0.746354		0.987827	0.159051	0.840949		0.984728	0.0992479	0.900752
		1.577	576	37		0.990903	0.251338	0.748662		0.987827	0.157114	0.842886		0.984728	0.0977322	0.902268
		1.57974	577	38		0.990658	0.24899	0.75101		0.9875	0.15515	0.84485		0.984319	0.0961996	0.9038
		1.58248	578	38		0.990658	0.246664	0.753336		0.9875	0.153211	0.846789		0.984319	0.094691	0.905309
		1.58522	579	38		0.990658	0.24436	0.75564		0.9875	0.151296	0.848704		0.984319	0.0932061	0.906794
		1.58795	580	38		0.990658	0.242077	0.757923		0.9875	0.149405	0.850595		0.984319	0.0917445	0.908255
		1.59069	581	39		0.990413	0.239756	0.760244		0.987173	0.147488	0.852512		0.983909	0.0902683	0.909732
		1.59343	582	39		0.990413	0.237458	0.762542		0.987173	0.145596	0.854404		0.983909	0.0888158	0.911184
		1.59617	583	39		0.990413	0.235182	0.764818		0.987173	0.143729	0.856271		0.983909	0.0873867	0.912613
		1.5989	584	39		0.990413	0.232927	0.767073		0.987173	0.141885	0.858115		0.983909	0.0859805	0.914019
		1.60164	585	40		0.990169	0.230637	0.769363		0.986846	0.140019	0.859981		0.9835	0.0845619	0.915438
		1.60438	586	40		0.990169	0.22837	0.77163		0.986846	0.138177	0.861823		0.9835	0.0831666	0.916833
		1.60712	587	40		0.990169	0.226124	0.773876		0.986846	0.136359	0.863641		0.9835	0.0817943	0.918206
		1.60986	588	40		0.990169	0.223901	0.776099		0.986846	0.134566	0.865434		0.9835	0.0804447	0.919555
		1.61259	589	41		0.989924	0.221645	0.778355		0.98652	0.132752	0.867248		0.983091	0.0790845	0.920915
		1.61533	590	41		0.989924	0.219412	0.780588		0.98652	0.130962	0.869038		0.983091	0.0777473	0.922253
		1.61807	591	41		0.989924	0.217201	0.782799		0.98652	0.129197	0.870803		0.983091	0.0764326	0.923567
		1.62081	592	42		0.98968	0.21496	0.78504		0.986193	0.127413	0.872587		0.982682	0.075109	0.924891
		1.62355	593	42		0.98968	0.212741	0.787259		0.986193	0.125654	0.874346		0.982682	0.0738083	0.926192
		1.62628	594	42		0.98968	0.210546	0.789454		0.986193	0.123919	0.876081		0.982682	0.0725301	0.92747
		1.62902	595	42		0.98968	0.208373	0.791627		0.986193	0.122208	0.877792		0.982682	0.071274	0.928726
		1.63176	596	43		0.989435	0.206172	0.793828		0.985867	0.120481	0.879519		0.982274	0.0700106	0.929989
		1.6345	597	43		0.989435	0.203993	0.796007		0.985867	0.118778	0.881222		0.982274	0.0687695	0.93123
[truncated: 499 more rows]
