# Supplementary material for: Modeling framework to demonstrate elimination of a vector population: Tsetse elimination in Chad
Source: Proc Natl Acad Sci U S A. 2026 Jun 23;123(26):e2524729123. doi: 10.1073/pnas.2524729123 (PMC13320919; doi:10.1073/pnas.2524729123)
Supplement: Supplementary file 7 — Dataset S06 (XLSX) [file pnas.2524729123.sd06.xlsx]

## Sheet: Most favourable
	Data set S6				Mandoul growth rates								NB!! Here assuming "mean" temperature is 28.7; low 24, high 32 6 Feb 2026
							Growth rates for tsetse populations
							living at different ambient temperatures
							Pupal duration predicted from:
									Ip = (1/k)*(1+exp(a+b*T))
								G. f fuscipes
																		First	Later
							Production of first larva predicted from:											larva	larvae
		Allow for teneral fat (& hence survival)							I0 = 1/(k1+(k2*(T-24)))									(0)	(i)
		decreasing at high and low temperatures.					Interlarval period predicted from:								a	5.47041
		Put this into pupal mortality term							I(i) = 1/(k1+(k2*(T-24)))						b	-0.24567	k1	0.061347	0.104642		r is the value which solves the equation :
							(note different values of k1 and k2)								k	0.056886	k2	0.002006	0.005221
																					beta*exp([(siga-r)*tora+(sigb-r)*torb+(sigc-r)*torc]=1-exp[(sigc-r)*torc]
				a											28	AncRowNo
				0.001											44	AncColNo					See Williams et al (1990) on population dynamics. Equation 11.
				b
				0.0002		I0-I	IMMATURE ADULTS			IMMATURE ADULTS			IMMATURE ADULTS								MATURE ADULTS			MATURE ADULTS			MATURE ADULTS
								K1	1															K2	1
		Williams'
		notation	tor(a)	sig(a)		tor(b)	Mean daily mortality: adults before 1st ovulation					sig(b) = overall*K1						tor(c)	Beta		Mature adult mortality per day				sig(c) = overall*K2							Growth rate (per day)				r							Function
							0.005	0.01	0.015	0.02	0.025	0.03	0.035	0.04	0.045	0.06		I			0.005	0.01	0.015	0.02	0.025	0.03	0.035	0.04	0.045	0.06	A	0.005	0.01	0.015	0.02	0.025	0.03	0.035	0.04	0.045	0.06	A	0.005	0.01	0.015	0.02	0.025	0.03	0.035
		Tbar	Ip																																								Anchor
	8	15	122.38	0		7	-0.005	-0.01	-0.015	-0.02	-0.025	-0.03	-0.035	-0.04	-0.045	-0.06		17.3452	0.5		-0.005	-0.01	-0.015	-0.02	-0.025	-0.03	-0.035	-0.04	-0.045	-0.06		0.00624153	0.00405118	0.0020658	0.00024951	-0.00143124	-0.00300333	-0.00447981	-0.0058703	-0.00720149	-0.0108948		1.00001	1.00002	1.00007	1.00004	1.00006	1.00034	1.00048
	7.88889	16	99.5524	0		7	-0.005	-0.01	-0.015	-0.02	-0.025	-0.03	-0.035	-0.04	-0.045	-0.06		15.9048	0.5		-0.005	-0.01	-0.015	-0.02	-0.025	-0.03	-0.035	-0.04	-0.045	-0.06		0.0074333	0.00508505	0.00291874	0.00090917	-0.000972872	-0.00274574	-0.00442286	-0.00601151	-0.00753755	-0.011791		1.00001	1.00002	1.00006	1.00001	1.0001	1.00028	1.00039
	7.77778	17	81.6969	0		7	-0.005	-0.01	-0.015	-0.02	-0.025	-0.03	-0.035	-0.04	-0.045	-0.06		14.6854	0.5		-0.005	-0.01	-0.015	-0.02	-0.025	-0.03	-0.035	-0.04	-0.045	-0.06		0.008708	0.00620906	0.00386959	0.00167149	-0.000405061	-0.0023759	-0.00426004	-0.00605205	-0.00777914	-0.0126214		1.00001	1.00002	1.00006	1.00004	1.00004	1.00004	1.00031
	7.66667	18	67.7308	0		7	-0.005	-0.01	-0.015	-0.02	-0.025	-0.03	-0.035	-0.04	-0.045	-0.06		13.6396	0.5		-0.005	-0.01	-0.015	-0.02	-0.025	-0.03	-0.035	-0.04	-0.045	-0.06		0.0100484	0.00740737	0.0049056	0.00253063	0.00026532	-0.00190096	-0.00398263	-0.00597663	-0.00790406	-0.0133448		1.00001	1.00002	1.00005	1.00001	1.00004	1.00007	1.00025
	7.55556	19	56.8068	0		7	-0.005	-0.01	-0.015	-0.02	-0.025	-0.03	-0.035	-0.04	-0.045	-0.06		12.7329	0.5		-0.005	-0.01	-0.015	-0.02	-0.025	-0.03	-0.035	-0.04	-0.045	-0.06		0.011434	0.00866174	0.00601016	0.00346879	0.00103013	-0.00131973	-0.00360819	-0.00577687	-0.0078977	-0.0139263		1.00001	1.00002	1.00004	1.00007	1.00004	1.00009	1.00086
	7.44444	20	48.2622	0		7	-0.005	-0.01	-0.015	-0.02	-0.025	-0.03	-0.035	-0.04	-0.045	-0.06		11.9392	0.5		-0.005	-0.01	-0.015	-0.02	-0.025	-0.03	-0.035	-0.04	-0.045	-0.06		0.012843	0.00995125	0.00716422	0.00447424	0.00187551	-0.000639389	-0.00307936	-0.00545246	-0.00775412	-0.0143404		1.00001	1.00002	1.00004	1.00006	1.00006	1.00002	1.00003
	7.33333	21	41.5788	0		7	-0.005	-0.01	-0.015	-0.02	-0.025	-0.03	-0.035	-0.04	-0.045	-0.06		11.2386	0.5		-0.005	-0.01	-0.015	-0.02	-0.025	-0.03	-0.035	-0.04	-0.045	-0.06		0.0142532	0.011255	0.00834791	0.00552629	0.00278685	0.000120727	-0.00247511	-0.00501032	-0.00747595	-0.0145746		1.00001	1.00002	1.00003	1.00005	1.00003	1.00004	1.00005
	7.22222	22	36.3512	0		7	-0.005	-0.01	-0.015	-0.02	-0.025	-0.03	-0.035	-0.04	-0.045	-0.06		10.6157	0.5		-0.005	-0.01	-0.015	-0.02	-0.025	-0.03	-0.035	-0.04	-0.045	-0.06		0.0156447	0.0125534	0.0095421	0.00660635	0.00374474	0.000948662	-0.00178521	-0.00446296	-0.00707315	-0.0146283		1	1.00002	1.00003	1.00005	1.00001	1.00001	1.00006
	7.11111	23	32.2622	0		7	-0.005	-0.01	-0.015	-0.02	-0.025	-0.03	-0.035	-0.04	-0.045	-0.06		10.0582	0.5		-0.005	-0.01	-0.015	-0.02	-0.025	-0.03	-0.035	-0.04	-0.045	-0.06		0.017	0.0138296	0.0107297	0.00769713	0.0047287	0.00178965	-0.00105245	-0.00382648	-0.00656056	-0.0145114		1.00001	1.00002	1.00003	1.00004	1.00005	1.00073	1.00062
	7	24	29.0639	0		7	-0.005	-0.01	-0.015	-0.02	-0.025	-0.03	-0.035	-0.04	-0.045	-0.06		9.55639	0.5		-0.005	-0.01	-0.015	-0.02	-0.025	-0.03	-0.035	-0.04	-0.045	-0.06		0.0183065	0.0150701	0.0118966	0.0087837	0.00572883	0.00273124	-0.00021463	-0.00311854	-0.00595646	-0.0142409		1.00001	1.00001	1.00002	1.00003	1.00004	1.00003	1.00004
	6.88889	25	26.5623	0		7	-0.005	-0.01	-0.015	-0.02	-0.025	-0.03	-0.035	-0.04	-0.045	-0.06		9.10225	0.5		-0.005	-0.01	-0.015	-0.02	-0.025	-0.03	-0.035	-0.04	-0.045	-0.06		0.0195551	0.016265	0.0130319	0.00985397	0.00672901	0.00365717	0.000632678	-0.00235662	-0.00528763	-0.0138384		1	1.00001	1.00002	1.00002	1.00003	1.00001	1.00001
	6.77778	26	24.6056	0		7	-0.005	-0.01	-0.015	-0.02	-0.025	-0.03	-0.035	-0.04	-0.045	-0.06		8.68931	0.5		-0.005	-0.01	-0.015	-0.02	-0.025	-0.03	-0.035	-0.04	-0.045	-0.06		0.0206813	0.0174082	0.0141283	0.0108989	0.00771856	0.00458548	0.00145494	-0.00157616	-0.0045639	-0.0133268		1.00089	1.00001	1.00001	1.00002	1.00003	1.00003	1.00079
	6.66667	27	23.075	0		7	-0.005	-0.01	-0.015	-0.02	-0.025	-0.03	-0.035	-0.04	-0.045	-0.06		8.31221	0.5		-0.005	-0.01	-0.015	-0.02	-0.025	-0.03	-0.035	-0.04	-0.045	-0.06		0.0218296	0.0184969	0.0151811	0.0119125	0.00868949	0.00551067	0.00237566	-0.000718965	-0.00380133	-0.0127285		1.00045	1	1.00001	1.00001	1.00002	1.00003	1.00002
	6.55556	28	21.8779	0		7	-0.005	-0.01	-0.015	-0.02	-0.025	-0.03	-0.035	-0.04	-0.045	-0.06		7.96648	0.5		-0.005	-0.01	-0.015	-0.02	-0.025	-0.03	-0.035	-0.04	-0.045	-0.06		0.0229212	0.0194798	0.0161885	0.0128909	0.0096363	0.00642341	0.00321446	0.000116847	-0.00301367	-0.0120653		0.999958	1.00071	1	1.00001	1.00001	1.00002	1.00059
	6.44444	29	20.9415	0		7	-0.005	-0.01	-0.015	-0.02	-0.025	-0.03	-0.035	-0.04	-0.045	-0.06		7.64836	0.5		-0.005	-0.01	-0.015	-0.02	-0.025	-0.03	-0.035	-0.04	-0.045	-0.06		0.0239585	0.0205046	0.0170936	0.0138326	0.0105556	0.00731832	0.00411962	0.000955076	-0.00221224	-0.0113666		0.999411	1.00008	1.00078	1	1.00001	1.00001	1.00001
	6.33333	30	20.2091	0		7	-0.005	-0.01	-0.015	-0.02	-0.025	-0.03	-0.035	-0.04	-0.045	-0.06		7.35467	0.5		-0.005	-0.01	-0.015	-0.02	-0.025	-0.03	-0.035	-0.04	-0.045	-0.06		0.0248527	0.0214855	0.0180669	0.0146881	0.0114456	0.00819195	0.00497539	0.00178868	-0.00140601	-0.0106343		0.999998	0.999407	1.00002	1.00067	1	1.00001	1.00001
	6.22222	31	19.6362	0		7	-0.005	-0.01	-0.015	-0.02	-0.025	-0.03	-0.035	-0.04	-0.045	-0.06		7.0827	0.5		-0.005	-0.01	-0.015	-0.02	-0.025	-0.03	-0.035	-0.04	-0.045	-0.06		0.0257392	0.0223219	0.019005	0.0156231	0.0122791	0.00897293	0.00581475	0.00258938	-0.000549417	-0.0098806		0.999998	0.999998	0.999227	0.99978	1.00036	1.00094	1
	6.11111	32	19.1881	0		7	-0.005	-0.01	-0.015	-0.02	-0.025	-0.03	-0.035	-0.04	-0.045	-0.06		6.83013	0.5		-0.005	-0.01	-0.015	-0.02	-0.025	-0.03	-0.035	-0.04	-0.045	-0.06		0.0265196	0.0230974	0.0197135	0.0163668	0.0131883	0.0098805	0.00660847	0.00343362	0.000240368	-0.00904346		1.0007	1.00076	1.00084	1.00093	0.999337	0.999843	1.00036
	6	33	18.8376	0		7	-0.005	-0.01	-0.015	-0.02	-0.025	-0.03	-0.035	-0.04	-0.045	-0.06		6.59496	0.5		-0.005	-0.01	-0.015	-0.02	-0.025	-0.03	-0.035	-0.04	-0.045	-0.06		0.0273728	0.0239579	0.0205804	0.0172394	0.0139355	0.0106648	0.00742893	0.00422797	0.00101701	-0.00826103		1.00002	1.00002	1.00003	1.00004	1.00005	1.00007	1.00009
							Adult daily mortality																									0.005	0.01	0.015	0.02	0.025	0.03	0.035	0.04	0.045	0.06
							0.005	0.01	0.015	0.02	0.025	0.03	0.035	0.04	0.045	0.06																	Growth rate (per year) - calculated simply from the estimated daily growth rate immediately above
		15					-0.005	-0.01	-0.015	-0.02	-0.025	-0.03	-0.035	-0.04	-0.045	-0.06															15	9.75868	4.38715	2.12552	1.09535	0.593093	0.334133	0.194927	0.117342	0.0721836	0.0187491
		16					-0.005	-0.01	-0.015	-0.02	-0.025	-0.03	-0.035	-0.04	-0.045	-0.06															16	15.0767	6.39837	2.90183	1.39354	0.701104	0.367073	0.199022	0.111448	0.0638509	0.013518
		17					-0.005	-0.01	-0.015	-0.02	-0.025	-0.03	-0.035	-0.04	-0.045	-0.06															17	24.0088	9.64373	4.1058	1.8406	0.862563	0.420125	0.211207	0.109811	0.0584614	0.00998355
		18	In this sheet, we set adult mortality				-0.005	-0.01	-0.015	-0.02	-0.025	-0.03	-0.035	-0.04	-0.045	-0.06															18	39.1601	14.9348	5.99271	2.51855	1.10169	0.499648	0.233713	0.112875	0.0558557	0.00766696
		19	at an arbitrary range of levels,				-0.005	-0.01	-0.015	-0.02	-0.025	-0.03	-0.035	-0.04	-0.045	-0.06															19	64.9377	23.6068	8.96842	3.54703	1.45644	0.617731	0.267941	0.121413	0.0559855	0.00620068
		20	which range is applied at every .				-0.005	-0.01	-0.015	-0.02	-0.025	-0.03	-0.035	-0.04	-0.045	-0.06															20	108.601	37.7961	13.6664	5.11972	1.9829	0.791855	0.324988	0.136675	0.0589979	0.00533091
		21	temperature.				-0.005	-0.01	-0.015	-0.02	-0.025	-0.03	-0.035	-0.04	-0.045	-0.06															21	181.713	60.8295	21.0518	7.51646	2.76544	1.04505	0.405184	0.160612	0.0653026	0.00489414
		22					-0.005	-0.01	-0.015	-0.02	-0.025	-0.03	-0.035	-0.04	-0.045	-0.06															22	301.965	97.71	32.5529	11.1486	3.9229	1.41377	0.52121	0.196129	0.0756454	0.00479906
		23	We then see what adult mortality				-0.005	-0.01	-0.015	-0.02	-0.025	-0.03	-0.035	-0.04	-0.045	-0.06															23	495.214	155.681	50.2167	16.6008	5.61799	1.92172	0.681033	0.24742	0.0912087	0.00500834
		24	results in a stable population.				-0.005	-0.01	-0.015	-0.02	-0.025	-0.03	-0.035	-0.04	-0.045	-0.06															24	797.814	244.831	76.8811	24.6814	8.09318	2.70987	0.92465	0.320374	0.113709	0.00552797
		25					-0.005	-0.01	-0.015	-0.02	-0.025	-0.03	-0.035	-0.04	-0.045	-0.06															25	1258.4	378.689	116.357	36.4777	11.6591	3.79949	1.25977	0.423091	0.14515	0.00640281
		26	Note that all of the DEVELOPMENT				-0.005	-0.01	-0.015	-0.02	-0.025	-0.03	-0.035	-0.04	-0.045	-0.06															26	1898.24	574.791	173.611	53.4163	16.7312	5.33186	1.70072	0.562538	0.189035	0.00771735
		27	rates are determined by the				-0.005	-0.01	-0.015	-0.02	-0.025	-0.03	-0.035	-0.04	-0.045	-0.06															27	2886.56	855.225	254.96	77.3278	23.8472	7.47372	2.38004	0.769186	0.249703	0.00960084
		28	temperature.				-0.005	-0.01	-0.015	-0.02	-0.025	-0.03	-0.035	-0.04	-0.045	-0.06															28	4299.38	1224.28	368.269	110.518	33.6916	10.4285	3.23257	1.04357	0.332874	0.0122303
		29					-0.005	-0.01	-0.015	-0.02	-0.025	-0.03	-0.035	-0.04	-0.045	-0.06															29	6278.23	1779.69	512.426	155.849	47.1241	14.4571	4.49813	1.41709	0.445985	0.0157831
		30					-0.005	-0.01	-0.015	-0.02	-0.025	-0.03	-0.035	-0.04	-0.045	-0.06															30	8701.44	2545.86	730.991	212.967	65.2115	19.8869	6.14734	1.92104	0.598582	0.0206193
		31					-0.005	-0.01	-0.015	-0.02	-0.025	-0.03	-0.035	-0.04	-0.045	-0.06															31	12025.6	3454.68	1029.51	299.594	88.3991	26.4464	8.35102	2.57313	0.818291	0.0271489
		32					-0.005	-0.01	-0.015	-0.02	-0.025	-0.03	-0.035	-0.04	-0.045	-0.06															32	15989	4585.02	1333.31	393.025	123.191	36.8325	11.1573	3.50179	1.0917	0.0368514
		33					-0.005	-0.01	-0.015	-0.02	-0.025	-0.03	-0.035	-0.04	-0.045	-0.06															33	21830.9	6276.86	1829.61	540.438	161.813	49.0408	15.0527	4.67958	1.44948	0.0490322
																															T		r	r	r
																															24	10	1	0.1	0.01
																															32	10	1	0.1	0.01
																																r
																															28.7	10
																															28.7	1e-06
[truncated: 3 more columns]

## Sheet: Best guess
	Data set S6				Mandoul growth rates								NB!! Here assuming "mean" temperature is 28.7; low 24, high 32 6 Feb 2026
							Growth rates for tsetse populations
							living at different ambient temperatures
							Pupal duration predicted from:
									Ip = (1/k)*(1+exp(a+b*T))
								G. f fuscipes
																		First	Later
							Production of first larva predicted from:											larva	larvae
		Allow for teneral fat (& hence survival)							I0 = 1/(k1+(k2*(T-24)))									(0)	(i)
		decreasing at high and low temperatures.					Interlarval period predicted from:								a	5.47041
		Put this into pupal mortality term							I(i) = 1/(k1+(k2*(T-24)))						b	-0.24567	k1	0.061347	0.104642		r is the value which solves the equation :
							(note different values of k1 and k2)								k	0.056886	k2	0.002006	0.005221
																					beta*exp([(siga-r)*tora+(sigb-r)*torb+(sigc-r)*torc]=1-exp[(sigc-r)*torc]
				a											29	AncRowNo
				0.001											44	AncColNo					See Williams et al (1990) on population dynamics. Equation 11.
				b
				0.0002		I0-I	IMMATURE ADULTS			IMMATURE ADULTS			IMMATURE ADULTS								MATURE ADULTS			MATURE ADULTS			MATURE ADULTS
								K1	3															K2	1
		Williams'
		notation	tor(a)	sig(a)		tor(b)	Mean daily mortality: adults before 1st ovulation					sig(b) = overall*K1						tor(c)	Beta		Mature adult mortality per day				sig(c) = overall*K2							Growth rate (per day)				r							Function
			Ip				0.005	0.01	0.015	0.02	0.025	0.03	0.035	0.04	0.045	0.06		I			0.005	0.01	0.015	0.02	0.025	0.03	0.035	0.04	0.045	0.06	A	0.005	0.01	0.015	0.02	0.025	0.03	0.035	0.04	0.045	0.06	A	0.005	0.01	0.015	0.02	0.025	0.03	0.035
		Tbar																																									Anchor
	8	15	122.38	-0.01		9	-0.015	-0.03	-0.045	-0.06	-0.075	-0.09	-0.105	-0.12	-0.135	-0.18		17.3452	0.495		-0.005	-0.01	-0.015	-0.02	-0.025	-0.03	-0.035	-0.04	-0.045	-0.06		0.00107796	-0.00211095	-0.0050476	-0.00778803	-0.010363	-0.0127994	-0.0151197	-0.0173302	-0.0194648	-0.0254928		0.9993	1.00001	1.00004	1.00008	1.00017	1.00031	1.00052
	7.88889	16	99.5524	-0.01		8.88889	-0.015	-0.03	-0.045	-0.06	-0.075	-0.09	-0.105	-0.12	-0.135	-0.18		15.9048	0.495		-0.005	-0.01	-0.015	-0.02	-0.025	-0.03	-0.035	-0.04	-0.045	-0.06		0.00235197	-0.000936228	-0.00405152	-0.00701242	-0.00983786	-0.0125452	-0.0151499	-0.0176519	-0.0200833	-0.0270094		1	1.00001	1.00004	1.00009	1.00017	1.00029	1.00047
	7.77778	17	81.6969	-0.01		8.77778	-0.015	-0.03	-0.045	-0.06	-0.075	-0.09	-0.105	-0.12	-0.135	-0.18		14.6854	0.495		-0.005	-0.01	-0.015	-0.02	-0.025	-0.03	-0.035	-0.04	-0.045	-0.06		0.00375875	0.000319594	-0.0029859	-0.00615992	-0.00922639	-0.0121959	-0.0150786	-0.0178689	-0.0205972	-0.0284443		0.999271	0.999679	1.00005	1.00009	1.00016	1.00027	1.00042
	7.66667	18	67.7308	-0.01		8.66667	-0.015	-0.03	-0.045	-0.06	-0.075	-0.09	-0.105	-0.12	-0.135	-0.18		13.6396	0.495		-0.005	-0.01	-0.015	-0.02	-0.025	-0.03	-0.035	-0.04	-0.045	-0.06		0.00516819	0.00160435	-0.00186219	-0.0052411	-0.00853564	-0.0117531	-0.0148997	-0.0179657	-0.0209809	-0.0297327		1	1.00002	1.00002	1.00009	1.00016	1.00026	1.00039
	7.55556	19	56.8068	-0.01		8.55556	-0.015	-0.03	-0.045	-0.06	-0.075	-0.09	-0.105	-0.12	-0.135	-0.18		12.7329	0.495		-0.005	-0.01	-0.015	-0.02	-0.025	-0.03	-0.035	-0.04	-0.045	-0.06		0.00664294	0.00293658	-0.000697551	-0.0042689	-0.00777497	-0.0112216	-0.0146126	-0.0179349	-0.0212186	-0.0308261		1	1.00002	1.00001	1.0001	1.00016	1.00024	1.00036
	7.44444	20	48.2622	-0.01		8.44444	-0.015	-0.03	-0.045	-0.06	-0.075	-0.09	-0.105	-0.12	-0.135	-0.18		11.9392	0.495		-0.005	-0.01	-0.015	-0.02	-0.025	-0.03	-0.035	-0.04	-0.045	-0.06		0.00813056	0.00428466	0.000491376	-0.0032541	-0.00695582	-0.0106105	-0.0142228	-0.0177769	-0.0213042	-0.0316932		1.00001	1.00002	1.00001	1.00003	1.00014	1.00023	1.00034
	7.33333	21	41.5788	-0.01		8.33333	-0.015	-0.03	-0.045	-0.06	-0.075	-0.09	-0.105	-0.12	-0.135	-0.18		11.2386	0.495		-0.005	-0.01	-0.015	-0.02	-0.025	-0.03	-0.035	-0.04	-0.045	-0.06		0.00960835	0.00562981	0.00168888	-0.00221809	-0.00607115	-0.00993194	-0.0137382	-0.0174983	-0.0212408	-0.032322		1.00001	1.00002	1.00002	1.00006	0.999713	1.00023	1.00029
	7.22222	22	36.3512	-0.01		8.22222	-0.015	-0.03	-0.045	-0.06	-0.075	-0.09	-0.105	-0.12	-0.135	-0.18		10.6157	0.495		-0.005	-0.01	-0.015	-0.02	-0.025	-0.03	-0.035	-0.04	-0.045	-0.06		0.0110562	0.00695508	0.00288186	-0.00116611	-0.00518988	-0.00919627	-0.0131747	-0.0171104	-0.0210388	-0.0327163		1.00001	1.00002	1.00001	1.00001	1.00004	1.0002	1.0003
	7.11111	23	32.2622	-0.01		8.11111	-0.015	-0.03	-0.045	-0.06	-0.075	-0.09	-0.105	-0.12	-0.135	-0.18		10.0582	0.495		-0.005	-0.01	-0.015	-0.02	-0.025	-0.03	-0.035	-0.04	-0.045	-0.06		0.0124579	0.00824657	0.00405301	-0.000118138	-0.00427441	-0.00840775	-0.0125408	-0.0166269	-0.0207124	-0.0328923		1.00001	1.00002	1.00006	1.00003	1.00007	1.00002	1.00029
	7	24	29.0639	-0.01		8	-0.015	-0.03	-0.045	-0.06	-0.075	-0.09	-0.105	-0.12	-0.135	-0.18		9.55639	0.495		-0.005	-0.01	-0.015	-0.02	-0.025	-0.03	-0.035	-0.04	-0.045	-0.06		0.0138015	0.00949386	0.00519853	0.000922073	-0.0033475	-0.00759844	-0.0118512	-0.0160629	-0.0202784	-0.0328728		1.00001	1.00002	1.00006	1.00002	1.00008	1.00005	1.00027
	6.88889	25	26.5623	-0.01		7.88889	-0.015	-0.03	-0.045	-0.06	-0.075	-0.09	-0.105	-0.12	-0.135	-0.18		9.10225	0.495		-0.005	-0.01	-0.015	-0.02	-0.025	-0.03	-0.035	-0.04	-0.045	-0.06		0.0150799	0.0106902	0.0063091	0.00194117	-0.00241736	-0.00676716	-0.0110451	-0.0154329	-0.0197538	-0.0326837		1.00001	1.00003	1.00007	1.00006	1.00006	1.00007	0.999106
	6.77778	26	24.6056	-0.01		7.77778	-0.015	-0.03	-0.045	-0.06	-0.075	-0.09	-0.105	-0.12	-0.135	-0.18		8.68931	0.495		-0.005	-0.01	-0.015	-0.02	-0.025	-0.03	-0.035	-0.04	-0.045	-0.06		0.0162898	0.0118322	0.00738158	0.00294071	-0.00144825	-0.00592379	-0.0103386	-0.0147499	-0.0191547	-0.0323509		1.00001	1.00003	1.00006	1.00005	0.999391	1.00011	1.00005
	6.66667	27	23.075	-0.01		7.66667	-0.015	-0.03	-0.045	-0.06	-0.075	-0.09	-0.105	-0.12	-0.135	-0.18		8.31221	0.495		-0.005	-0.01	-0.015	-0.02	-0.025	-0.03	-0.035	-0.04	-0.045	-0.06		0.0174313	0.012919	0.00841209	0.00391436	-0.000579087	-0.00507292	-0.00955132	-0.0140255	-0.0184957	-0.0318987		1.00001	1.00003	1.00006	1.00004	1.00004	1.00013	1.00008
	6.55556	28	21.8779	-0.01		7.55556	-0.015	-0.03	-0.045	-0.06	-0.075	-0.09	-0.105	-0.12	-0.135	-0.18		7.96648	0.495		-0.005	-0.01	-0.015	-0.02	-0.025	-0.03	-0.035	-0.04	-0.045	-0.06		0.0185068	0.0139523	0.00940183	0.00486117	0.000391957	-0.00421286	-0.00874838	-0.0132699	-0.0177893	-0.0313486		1.00002	1.00004	1.00007	1.00003	0.999096	1.00003	1.00011
	6.44444	29	20.9415	-0.01		7.44444	-0.015	-0.03	-0.045	-0.06	-0.075	-0.09	-0.105	-0.12	-0.135	-0.18		7.64836	0.495		-0.005	-0.01	-0.015	-0.02	-0.025	-0.03	-0.035	-0.04	-0.045	-0.06		0.0195211	0.0149349	0.0103523	0.00577976	0.00120537	-0.00336682	-0.00793577	-0.0124913	-0.0170465	-0.0307203		1.00001	1.00004	1.00007	1.00002	1.00005	1.00009	1.00014
	6.33333	30	20.2091	-0.01		7.33333	-0.015	-0.03	-0.045	-0.06	-0.075	-0.09	-0.105	-0.12	-0.135	-0.18		7.35467	0.495		-0.005	-0.01	-0.015	-0.02	-0.025	-0.03	-0.035	-0.04	-0.045	-0.06		0.0204786	0.0158711	0.0112646	0.00667162	0.00207535	-0.00252013	-0.00711809	-0.0116964	-0.0162759	-0.0300278		1.00002	1.00004	1.00009	1.00002	1.00002	1.00006	1.00017
	6.22222	31	19.6362	-0.01		7.22222	-0.015	-0.03	-0.045	-0.06	-0.075	-0.09	-0.105	-0.12	-0.135	-0.18		7.0827	0.495		-0.005	-0.01	-0.015	-0.02	-0.025	-0.03	-0.035	-0.04	-0.045	-0.06		0.0213854	0.0167644	0.0121457	0.00753827	0.00291998	-0.00168228	-0.00628316	-0.0108903	-0.0154848	-0.0292851		1.00002	1.00004	1.00008	1.00001	1.00011	1.00005	1.00001
	6.11111	32	19.1881	-0.01		7.11111	-0.015	-0.03	-0.045	-0.06	-0.075	-0.09	-0.105	-0.12	-0.135	-0.18		6.83013	0.495		-0.005	-0.01	-0.015	-0.02	-0.025	-0.03	-0.035	-0.04	-0.045	-0.06		0.0222473	0.0176202	0.0129934	0.00841914	0.00375613	-0.000855267	-0.00546606	-0.0100775	-0.0146788	-0.0285029		1.00002	1.00004	1.00009	0.999571	1.0001	1.00007	1.00006
	6	33	18.8376	-0.01		7	-0.015	-0.03	-0.045	-0.06	-0.075	-0.09	-0.105	-0.12	-0.135	-0.18		6.59496	0.495		-0.005	-0.01	-0.015	-0.02	-0.025	-0.03	-0.035	-0.04	-0.045	-0.06		0.0230697	0.0184417	0.0138157	0.00919149	0.00457777	-3.43374e-05	-0.00465223	-0.00926087	-0.0138622	-0.0276899		1.00002	1.00005	1.00008	1.00012	1.00008	1.00005	1.00011
							Adult daily mortality																									0.005	0.01	0.015	0.02	0.025	0.03	0.035	0.04	0.045	0.06
							0.005	0.01	0.015	0.02	0.025	0.03	0.035	0.04	0.045	0.06																	Growth rate (per year) - calculated simply from the estimated daily growth rate immediately above
		15					-0.005	-0.01	-0.015	-0.02	-0.025	-0.03	-0.035	-0.04	-0.045	-0.06															15	1.48209	0.462784	0.158441	0.0582721	0.0227656	0.00935567	0.00401112	0.00179004	0.000821261	9.09801e-05
		16					-0.005	-0.01	-0.015	-0.02	-0.025	-0.03	-0.035	-0.04	-0.045	-0.06															16	2.35954	0.710545	0.22791	0.0773408	0.0275758	0.0102653	0.00396719	0.00159172	0.000655305	5.23051e-05
		17					-0.005	-0.01	-0.015	-0.02	-0.025	-0.03	-0.035	-0.04	-0.045	-0.06															17	3.94301	1.12373	0.336266	0.105571	0.0344711	0.0116609	0.00407175	0.00147052	0.000543229	3.09805e-05
		18	In this sheet, we set adult mortality				-0.005	-0.01	-0.015	-0.02	-0.025	-0.03	-0.035	-0.04	-0.045	-0.06															18	6.59551	1.79605	0.50677	0.147636	0.044356	0.0137067	0.00434653	0.00141947	0.000472232	1.93572e-05
		19	at an arbitrary range of levels,				-0.005	-0.01	-0.015	-0.02	-0.025	-0.03	-0.035	-0.04	-0.045	-0.06															19	11.2985	2.92078	0.775222	0.210526	0.0585506	0.0166408	0.00482668	0.00143548	0.000432985	1.29875e-05
		20	which range is applied at every .				-0.005	-0.01	-0.015	-0.02	-0.025	-0.03	-0.035	-0.04	-0.045	-0.06															20	19.4463	4.77742	1.19644	0.304907	0.0789553	0.020799	0.00556457	0.00152072	0.000419674	9.46381e-06
		21	temperature.				-0.005	-0.01	-0.015	-0.02	-0.025	-0.03	-0.035	-0.04	-0.045	-0.06															21	33.3496	7.80589	1.85232	0.445034	0.109048	0.0266449	0.00664135	0.00168348	0.000429496	7.52324e-06
		22					-0.005	-0.01	-0.015	-0.02	-0.025	-0.03	-0.035	-0.04	-0.045	-0.06															22	56.5718	12.662	2.86303	0.653358	0.150423	0.0348522	0.0081579	0.00193954	0.000462361	6.51465e-06
		23	We then see what adult mortality				-0.005	-0.01	-0.015	-0.02	-0.025	-0.03	-0.035	-0.04	-0.045	-0.06															23	94.3602	20.2873	4.39008	0.957796	0.210103	0.0464756	0.0102819	0.00231387	0.000520858	6.10935e-06
		24	results in a stable population.				-0.005	-0.01	-0.015	-0.02	-0.025	-0.03	-0.035	-0.04	-0.045	-0.06															24	154.093	31.9847	6.66896	1.40012	0.294688	0.0624474	0.0132245	0.00284281	0.000610258	6.15295e-06
		25					-0.005	-0.01	-0.015	-0.02	-0.025	-0.03	-0.035	-0.04	-0.045	-0.06															25	245.716	49.4976	10.0024	2.031	0.413815	0.0845837	0.0177481	0.00357777	0.000739049	6.59261e-06
		26	Note that all of the DEVELOPMENT				-0.005	-0.01	-0.015	-0.02	-0.025	-0.03	-0.035	-0.04	-0.045	-0.06															26	382.139	75.0943	14.7948	2.92518	0.589423	0.115074	0.0229699	0.00459079	0.000919695	7.44405e-06
		27	rates are determined by the				-0.005	-0.01	-0.015	-0.02	-0.025	-0.03	-0.035	-0.04	-0.045	-0.06															27	579.642	111.659	21.5508	4.17345	0.809477	0.156983	0.030616	0.00598013	0.00116981	8.78012e-06
		28	temperature.				-0.005	-0.01	-0.015	-0.02	-0.025	-0.03	-0.035	-0.04	-0.045	-0.06															28	858.336	162.811	30.9282	5.89631	1.1538	0.214876	0.041042	0.00787939	0.00151384	1.07325e-05
		29					-0.005	-0.01	-0.015	-0.02	-0.025	-0.03	-0.035	-0.04	-0.045	-0.06															29	1242.9	233.047	43.7541	8.24504	1.55264	0.292618	0.0552131	0.0104693	0.00198534	1.34989e-05
		30					-0.005	-0.01	-0.015	-0.02	-0.025	-0.03	-0.035	-0.04	-0.045	-0.06															30	1762.87	327.979	61.0424	11.4174	2.13294	0.39858	0.0744145	0.0139933	0.00263017	1.73809e-05
		31					-0.005	-0.01	-0.015	-0.02	-0.025	-0.03	-0.035	-0.04	-0.045	-0.06															31	2454.52	454.416	84.1973	15.6656	2.90314	0.541164	0.100927	0.0187798	0.00351068	2.2793e-05
		32					-0.005	-0.01	-0.015	-0.02	-0.025	-0.03	-0.035	-0.04	-0.045	-0.06															32	3361.91	621.019	114.73	21.6063	3.93924	0.731855	0.135999	0.0252659	0.00471152	3.0324e-05
		33					-0.005	-0.01	-0.015	-0.02	-0.025	-0.03	-0.035	-0.04	-0.045	-0.06															33	4538.82	838.172	154.891	28.6425	5.31687	0.987545	0.183038	0.03404	0.00634734	4.07999e-05
																															T		r	r	r
																															24	10	1	0.1	0.01
																															32	10	1	0.1	0.01
																																r
																															28.7	10
																															28.7	1e-06
[truncated: 3 more columns]

## Sheet: Least favourable 
	Data set S6				Mandoul growth rates								NB!! Here assuming "mean" temperature is 28.7; low 24, high 32 6 Feb 2026
							Growth rates for tsetse populations
							living at different ambient temperatures
							Pupal duration predicted from:
									Ip = (1/k)*(1+exp(a+b*T))
								G. f fuscipes
																		First	Later
							Production of first larva predicted from:											larva	larvae
		Allow for teneral fat (& hence survival)							I0 = 1/(k1+(k2*(T-24)))									(0)	(i)
		decreasing at high and low temperatures.					Interlarval period predicted from:								a	5.47041
		Put this into pupal mortality term							I(i) = 1/(k1+(k2*(T-24)))						b	-0.24567	k1	0.061347	0.104642		r is the value which solves the equation :
							(note different values of k1 and k2)								k	0.056886	k2	0.002006	0.005221
																					beta*exp([(siga-r)*tora+(sigb-r)*torb+(sigc-r)*torc]=1-exp[(sigc-r)*torc]
				a											28	AncRowNo
				0.001											44	AncColNo					See Williams et al (1990) on population dynamics. Equation 11.
				b
				0.0002		I0-I	IMMATURE ADULTS			IMMATURE ADULTS			IMMATURE ADULTS								MATURE ADULTS			MATURE ADULTS			MATURE ADULTS
								K1	5															K2	1
		Williams'
		notation	tor(a)	sig(a)		tor(b)	Mean daily mortality: adults before 1st ovulation					sig(b) = overall*K1						tor(c)	Beta		Mature adult mortality per day				sig(c) = overall*K2							Growth rate (per day)				r							Function
						I0-I	0.005	0.01	0.015	0.02	0.025	0.03	0.035	0.04	0.045	0.06		I			0.005	0.01	0.015	0.02	0.025	0.03	0.035	0.04	0.045	0.06	A	0.005	0.01	0.015	0.02	0.025	0.03	0.035	0.04	0.045	0.06	A	0.005	0.01	0.015	0.02	0.025	0.03	0.035
		Tbar	Ip																																								Anchor
	8	15	122.38	-0.02		9	-0.025	-0.05	-0.075	-0.1	-0.125	-0.15	-0.175	-0.2	-0.225	-0.3		17.3452	0.475		-0.005	-0.01	-0.015	-0.02	-0.025	-0.03	-0.035	-0.04	-0.045	-0.06		-0.00240561	-0.0065016	-0.0104356	-0.0141393	-0.0176647	-0.0210276	-0.0242467	-0.0273237	-0.0303003	-0.0387129		0.999021	0.999053	1.00002	1.00005	1.00015	1.00029	1.00051
	7.88889	16	99.5524	-0.02		9	-0.025	-0.05	-0.075	-0.1	-0.125	-0.15	-0.175	-0.2	-0.225	-0.3		15.9048	0.475		-0.005	-0.01	-0.015	-0.02	-0.025	-0.03	-0.035	-0.04	-0.045	-0.06		-0.00133491	-0.00544829	-0.00943239	-0.0132903	-0.0170729	-0.0207095	-0.0242427	-0.0276847	-0.0310364	-0.0406636		0.999854	0.999662	0.999408	0.999089	0.999994	0.99999	0.999985
	7.77778	17	81.6969	-0.02		9	-0.025	-0.05	-0.075	-0.1	-0.125	-0.15	-0.175	-0.2	-0.225	-0.3		14.6854	0.475		-0.005	-0.01	-0.015	-0.02	-0.025	-0.03	-0.035	-0.04	-0.045	-0.06		-7.78985e-05	-0.00426364	-0.0084519	-0.012475	-0.0164493	-0.0203519	-0.0241865	-0.0279599	-0.0316683	-0.0424987		0.999617	0.999195	1.00059	0.999998	0.999995	0.999992	0.999988
	7.66667	18	67.7308	-0.02		9	-0.025	-0.05	-0.075	-0.1	-0.125	-0.15	-0.175	-0.2	-0.225	-0.3		13.6396	0.475		-0.005	-0.01	-0.015	-0.02	-0.025	-0.03	-0.035	-0.04	-0.045	-0.06		0.00128273	-0.00304176	-0.0073311	-0.0115732	-0.0157695	-0.0199213	-0.0240306	-0.0281434	-0.0321792	-0.0441085		0.999292	0.999221	0.999338	0.999385	0.999363	0.999277	0.999135
	7.55556	19	56.8068	-0.02		9	-0.025	-0.05	-0.075	-0.1	-0.125	-0.15	-0.175	-0.2	-0.225	-0.3		12.7329	0.475		-0.005	-0.01	-0.015	-0.02	-0.025	-0.03	-0.035	-0.04	-0.045	-0.06		0.00268246	-0.0018277	-0.0062824	-0.0107154	-0.015127	-0.0195174	-0.0238871	-0.0282362	-0.0325993	-0.0454653		0.99937	1	1.00001	1.00001	1.00002	1.00002	1.00003
	7.44444	20	48.2622	-0.02		9	-0.025	-0.05	-0.075	-0.1	-0.125	-0.15	-0.175	-0.2	-0.225	-0.3		11.9392	0.475		-0.005	-0.01	-0.015	-0.02	-0.025	-0.03	-0.035	-0.04	-0.045	-0.06		0.004125	-0.00053189	-0.00520345	-0.00982892	-0.0144459	-0.0190546	-0.0236549	-0.0282441	-0.0328634	-0.0465564		0.999081	0.999331	1.00001	1.00002	1.00003	1.00005	1.00006
	7.33333	21	41.5788	-0.02		9	-0.025	-0.05	-0.075	-0.1	-0.125	-0.15	-0.175	-0.2	-0.225	-0.3		11.2386	0.475		-0.005	-0.01	-0.015	-0.02	-0.025	-0.03	-0.035	-0.04	-0.045	-0.06		0.00548824	0.00067291	-0.00414115	-0.00895291	-0.0137629	-0.018571	-0.0233774	-0.0281758	-0.0330277	-0.0473967		1	1.00001	1.00003	1.00004	1.00005	1.00007	1.0001
	7.22222	22	36.3512	-0.02		9	-0.025	-0.05	-0.075	-0.1	-0.125	-0.15	-0.175	-0.2	-0.225	-0.3		10.6157	0.475		-0.005	-0.01	-0.015	-0.02	-0.025	-0.03	-0.035	-0.04	-0.045	-0.06		0.00686757	0.00194322	-0.00310681	-0.00809667	-0.0130851	-0.0180737	-0.0230626	-0.0280417	-0.0330861	-0.0480158		1	0.999004	1.00001	1.00006	1.00008	1.00011	1.00014
	7.11111	23	32.2622	-0.02		9	-0.025	-0.05	-0.075	-0.1	-0.125	-0.15	-0.175	-0.2	-0.225	-0.3		10.0582	0.475		-0.005	-0.01	-0.015	-0.02	-0.025	-0.03	-0.035	-0.04	-0.045	-0.06		0.00819122	0.00307352	-0.00211247	-0.00726761	-0.0124186	-0.0175689	-0.0227183	-0.0279175	-0.0330591	-0.0484484		1.00001	0.999484	1.00001	1.00008	1.00011	1.00015	1.00018
	7	24	29.0639	-0.02		9	-0.025	-0.05	-0.075	-0.1	-0.125	-0.15	-0.175	-0.2	-0.225	-0.3		9.55639	0.475		-0.005	-0.01	-0.015	-0.02	-0.025	-0.03	-0.035	-0.04	-0.045	-0.06		0.00944547	0.00413652	-0.00116569	-0.00646467	-0.0117681	-0.0170618	-0.0223516	-0.0276788	-0.0329616	-0.0487281		1.00001	1.00004	1.00003	1.00003	1.00015	1.00019	1.00023
	6.88889	25	26.5623	-0.02		9	-0.025	-0.05	-0.075	-0.1	-0.125	-0.15	-0.175	-0.2	-0.225	-0.3		9.10225	0.475		-0.005	-0.01	-0.015	-0.02	-0.025	-0.03	-0.035	-0.04	-0.045	-0.06		0.0106225	0.00517131	-0.000265749	-0.00570311	-0.011051	-0.0165568	-0.0219689	-0.0274047	-0.0328068	-0.0488849		1.00002	1.00005	1	1.00007	0.999048	1.00024	1.00029
	6.77778	26	24.6056	-0.02		9	-0.025	-0.05	-0.075	-0.1	-0.125	-0.15	-0.175	-0.2	-0.225	-0.3		8.68931	0.475		-0.005	-0.01	-0.015	-0.02	-0.025	-0.03	-0.035	-0.04	-0.045	-0.06		0.0117194	0.00614023	0.000577753	-0.00497835	-0.0105127	-0.0160572	-0.0215755	-0.0271031	-0.0326065	-0.0489438		1.00002	1.00007	1.00005	1.00012	1.00006	1.00029	1.00035
	6.66667	27	23.075	-0.02		9	-0.025	-0.05	-0.075	-0.1	-0.125	-0.15	-0.175	-0.2	-0.225	-0.3		8.31221	0.475		-0.005	-0.01	-0.015	-0.02	-0.025	-0.03	-0.035	-0.04	-0.045	-0.06		0.0127374	0.0070445	0.00137637	-0.00428044	-0.00992426	-0.0155404	-0.0211758	-0.0267806	-0.0323703	-0.0489252		1.00003	1.00008	1.00003	1.00005	1.00012	1.00006	1.00042
	6.55556	28	21.8779	-0.02		9	-0.025	-0.05	-0.075	-0.1	-0.125	-0.15	-0.175	-0.2	-0.225	-0.3		7.96648	0.475		-0.005	-0.01	-0.015	-0.02	-0.025	-0.03	-0.035	-0.04	-0.045	-0.06		0.0136801	0.00788735	0.00212725	-0.00360066	-0.00935815	-0.0150573	-0.0207333	-0.0264429	-0.0321064	-0.0488456		1.00004	1.0001	1.00002	0.999807	1.00018	1.00013	1.00004
	6.44444	29	20.9415	-0.02		9	-0.025	-0.05	-0.075	-0.1	-0.125	-0.15	-0.175	-0.2	-0.225	-0.3		7.64836	0.475		-0.005	-0.01	-0.015	-0.02	-0.025	-0.03	-0.035	-0.04	-0.045	-0.06		0.0145533	0.00868816	0.0029218	-0.00300059	-0.0088139	-0.0145851	-0.0203318	-0.0260943	-0.0318214	-0.0487184		1.00005	0.999953	0.999001	1.00012	1.00026	1.0002	1.00015
	6.33333	30	20.2091	-0.02		9	-0.025	-0.05	-0.075	-0.1	-0.125	-0.15	-0.175	-0.2	-0.225	-0.3		7.35467	0.475		-0.005	-0.01	-0.015	-0.02	-0.025	-0.03	-0.035	-0.04	-0.045	-0.06		0.0153635	0.00946504	0.00349801	-0.00239803	-0.00826565	-0.0141246	-0.0199288	-0.0257387	-0.0315207	-0.0485531		1.00007	0.999505	1.00002	1.00005	1.00007	1.00029	1.00023
	6.22222	31	19.6362	-0.02		9	-0.025	-0.05	-0.075	-0.1	-0.125	-0.15	-0.175	-0.2	-0.225	-0.3		7.0827	0.475		-0.005	-0.01	-0.015	-0.02	-0.025	-0.03	-0.035	-0.04	-0.045	-0.06		0.0161173	0.0101106	0.00411105	-0.00182717	-0.00776035	-0.0136759	-0.019532	-0.0253771	-0.0312087	-0.0483599		1.00008	1.00001	1.00019	1.00003	1.00015	1.00039	1.00033
	6.11111	32	19.1881	-0.02		9	-0.025	-0.05	-0.075	-0.1	-0.125	-0.15	-0.175	-0.2	-0.225	-0.3		6.83013	0.475		-0.005	-0.01	-0.015	-0.02	-0.025	-0.03	-0.035	-0.04	-0.045	-0.06		0.0168214	0.0107598	0.00470435	-0.00128988	-0.00727593	-0.0132392	-0.0191408	-0.0250153	-0.030889	-0.0481445		1.0001	1.00002	1.00022	1.00011	1.00026	1.0005	1.00045
	6	33	18.8376	-0.02		9	-0.025	-0.05	-0.075	-0.1	-0.125	-0.15	-0.175	-0.2	-0.225	-0.3		6.59496	0.475		-0.005	-0.01	-0.015	-0.02	-0.025	-0.03	-0.035	-0.04	-0.045	-0.06		0.017482	0.0113728	0.00526835	-0.000779196	-0.00677457	-0.0127584	-0.0187563	-0.0246532	-0.0305642	-0.0479123		1.00012	1.00003	1.00025	1.00023	1.00004	1.00008	1.00057
							Adult daily mortality																									0.005	0.01	0.015	0.02	0.025	0.03	0.035	0.04	0.045	0.06
							0.005	0.01	0.015	0.02	0.025	0.03	0.035	0.04	0.045	0.06																	Growth rate (per year) - calculated simply from the estimated daily growth rate immediately above
		15					-0.005	-0.01	-0.015	-0.02	-0.025	-0.03	-0.035	-0.04	-0.045	-0.06															15	0.415594	0.093193	0.0221703	0.00573685	0.00158427	0.000464249	0.000143377	4.66361e-05	1.57351e-05	7.30005e-07
		16					-0.005	-0.01	-0.015	-0.02	-0.025	-0.03	-0.035	-0.04	-0.045	-0.06															16	0.614319	0.136883	0.0319743	0.00782079	0.00196631	0.000521411	0.000143583	4.08779e-05	1.20277e-05	3.58183e-07
		17					-0.005	-0.01	-0.015	-0.02	-0.025	-0.03	-0.035	-0.04	-0.045	-0.06															17	0.971967	0.21093	0.0457326	0.0105316	0.00246891	0.000594108	0.00014656	3.69714e-05	9.55026e-06	1.83319e-07
		18	In this sheet, we set adult mortality				-0.005	-0.01	-0.015	-0.02	-0.025	-0.03	-0.035	-0.04	-0.045	-0.06															18	1.59711	0.329479	0.0688482	0.0146365	0.0031642	0.000695221	0.000155143	3.45757e-05	7.92569e-06	1.01866e-07
		19	at an arbitrary range of levels,				-0.005	-0.01	-0.015	-0.02	-0.025	-0.03	-0.035	-0.04	-0.045	-0.06															19	2.66206	0.51319	0.100955	0.020018	0.00400046	0.000805647	0.000163482	3.34245e-05	6.79888e-06	6.20816e-08
		20	which range is applied at every .				-0.005	-0.01	-0.015	-0.02	-0.025	-0.03	-0.035	-0.04	-0.045	-0.06															20	4.50698	0.823543	0.149679	0.0276658	0.00512941	0.000953938	0.000177946	3.33291e-05	6.17407e-06	4.16873e-08
		21	temperature.				-0.005	-0.01	-0.015	-0.02	-0.025	-0.03	-0.035	-0.04	-0.045	-0.06															21	7.4128	1.2784	0.220575	0.0380897	0.00658182	0.00113807	0.000196915	3.41699e-05	5.81479e-06	3.06759e-08
		22					-0.005	-0.01	-0.015	-0.02	-0.025	-0.03	-0.035	-0.04	-0.045	-0.06															22	12.2639	2.03252	0.321749	0.0520638	0.00842919	0.00136458	0.00022089	3.58833e-05	5.69208e-06	2.44712e-08
		23	We then see what adult mortality				-0.005	-0.01	-0.015	-0.02	-0.025	-0.03	-0.035	-0.04	-0.045	-0.06															23	19.8816	3.07048	0.462526	0.0704623	0.0107506	0.00164068	0.000250467	3.75477e-05	5.7485e-06	2.08969e-08
		24	results in a stable population.				-0.005	-0.01	-0.015	-0.02	-0.025	-0.03	-0.035	-0.04	-0.045	-0.06															24	31.4248	4.52595	0.653459	0.0944576	0.0136318	0.00197426	0.000286335	4.09669e-05	5.95686e-06	1.88685e-08
		25					-0.005	-0.01	-0.015	-0.02	-0.025	-0.03	-0.035	-0.04	-0.045	-0.06															25	48.2891	6.60302	0.907557	0.124726	0.01771	0.0023739	0.000329265	4.52775e-05	6.30291e-06	1.78191e-08
		26	Note that all of the DEVELOPMENT				-0.005	-0.01	-0.015	-0.02	-0.025	-0.03	-0.035	-0.04	-0.045	-0.06															26	72.0663	9.40445	1.23476	0.162497	0.0215552	0.00284879	0.000380113	5.05463e-05	6.78104e-06	1.74405e-08
		27	rates are determined by the				-0.005	-0.01	-0.015	-0.02	-0.025	-0.03	-0.035	-0.04	-0.045	-0.06															27	104.494	13.082	1.65264	0.209641	0.0267197	0.0034401	0.000439809	5.68593e-05	7.39156e-06	1.75593e-08
		28	temperature.				-0.005	-0.01	-0.015	-0.02	-0.025	-0.03	-0.035	-0.04	-0.045	-0.06															28	147.414	17.7944	2.17373	0.268678	0.0328525	0.00410349	0.000516911	6.43192e-05	8.13903e-06	1.80764e-08
		29					-0.005	-0.01	-0.015	-0.02	-0.025	-0.03	-0.035	-0.04	-0.045	-0.06															29	202.749	23.8355	2.90507	0.334467	0.0400721	0.00487528	0.000598487	7.30449e-05	9.03129e-06	1.89355e-08
		30					-0.005	-0.01	-0.015	-0.02	-0.025	-0.03	-0.035	-0.04	-0.045	-0.06															30	272.509	31.65	3.58505	0.416745	0.0489496	0.00576776	0.000693322	8.31704e-05	1.00791e-05	2.01131e-08
		31					-0.005	-0.01	-0.015	-0.02	-0.025	-0.03	-0.035	-0.04	-0.045	-0.06															31	358.819	40.06	4.48408	0.513289	0.0588639	0.00679404	0.000801382	9.49029e-05	1.12946e-05	2.15832e-08
		32					-0.005	-0.01	-0.015	-0.02	-0.025	-0.03	-0.035	-0.04	-0.045	-0.06															32	463.969	50.771	5.56828	0.624499	0.0702486	0.00796811	0.000924367	0.000108304	1.26928e-05	2.33483e-08
		33					-0.005	-0.01	-0.015	-0.02	-0.025	-0.03	-0.035	-0.04	-0.045	-0.06															33	590.472	63.503	6.8411	0.752461	0.0843552	0.0094965	0.00106366	0.000123605	1.42903e-05	2.54131e-08
																															T		r	r	r
																															24	10	1	0.1	0.01
																															32	10	1	0.1	0.01
																																r
																															28.7	10
																															28.7	1e-06
[truncated: 3 more columns]

## Sheet: Graphs
	Data set S6				Mandoul growth rates								NB!! Here assuming "mean" temperature is 28.7; low 24, high 32 6 Feb 2026
