# Supplementary material for: Modeling framework to demonstrate elimination of a vector population: Tsetse elimination in Chad
Source: Proc Natl Acad Sci U S A. 2026 Jun 23;123(26):e2524729123. doi: 10.1073/pnas.2524729123 (PMC13320919; doi:10.1073/pnas.2524729123)
Supplement: Supplementary file 9 — Dataset S08 (XLSX) [file pnas.2524729123.sd08.xlsx]

## Sheet: MandoulTbar1
	Data set S8			For sensitivity analysis				Mandoul temperature data 2000 to 2025.xlsx
	monlong	MonYr	n	tbar	s.e.	95% ci		For graph
	1	2000-01-01	31	28.65	0.22	28.2	29.11	0.45	0.46
	2	2000-02-01	29	29.47	0.33	28.81	30.14	0.66	0.67
	3	2000-03-01	31	32.49	0.38	31.72	33.26	0.77	0.77
	4	2000-04-01	30	34.91	0.32	34.26	35.56	0.65	0.65
	5	2000-05-01	31	33.38	0.44	32.47	34.29	0.91	0.91
	6	2000-06-01	30	29.31	0.33	28.64	29.98	0.67	0.67
	7	2000-07-01	31	26.85	0.3	26.24	27.46	0.61	0.61
	8	2000-08-01	31	25.37	0.13	25.11	25.64	0.26	0.27
	9	2000-09-01	30	26.07	0.09	25.88	26.26	0.19	0.19
	10	2000-10-01	31	27.5	0.26	26.98	28.03	0.52	0.53
	11	2000-11-01	30	29.97	0.19	29.58	30.37	0.39	0.4
	12	2000-12-01	31	28.14	0.24	27.65	28.64	0.49	0.5
	13	2001-01-01	31	26.94	0.19	26.56	27.32	0.38	0.38
	14	2001-02-01	28	29.59	0.4	28.77	30.41	0.82	0.82
	15	2001-03-01	31	33.34	0.31	32.7	33.98	0.64	0.64
	16	2001-04-01	30	33.98	0.28	33.4	34.56	0.58	0.58
	17	2001-05-01	31	32.41	0.57	31.24	33.57	1.17	1.16
	18	2001-06-01	30	29.05	0.16	28.72	29.38	0.33	0.33
	19	2001-07-01	31	27.16	0.3	26.54	27.77	0.62	0.61
	20	2001-08-01	31	25.51	0.11	25.29	25.74	0.22	0.23
	21	2001-09-01	30	26.01	0.1	25.81	26.22	0.2	0.21
	22	2001-10-01	31	26.99	0.16	26.66	27.32	0.33	0.33
	23	2001-11-01	30	28.76	0.15	28.45	29.07	0.31	0.31
	24	2001-12-01	31	29.3	0.21	28.87	29.73	0.43	0.43
	25	2002-01-01	31	27.68	0.23	27.22	28.14	0.46	0.46
	26	2002-02-01	28	30.74	0.39	29.95	31.53	0.79	0.79
	27	2002-03-01	31	33.34	0.25	32.83	33.84	0.51	0.5
	28	2002-04-01	30	35.28	0.29	34.69	35.87	0.59	0.59
	29	2002-05-01	31	34.88	0.24	34.39	35.37	0.49	0.49
	30	2002-06-01	30	30.97	0.28	30.4	31.55	0.57	0.58
	31	2002-07-01	31	28.81	0.32	28.15	29.46	0.66	0.65
	32	2002-08-01	31	25.6	0.14	25.31	25.88	0.29	0.28
	33	2002-09-01	30	26.16	0.12	25.92	26.4	0.24	0.24
	34	2002-10-01	31	28.06	0.22	27.6	28.51	0.46	0.45
	35	2002-11-01	30	29.85	0.17	29.49	30.21	0.36	0.36
	36	2002-12-01	31	28.69	0.34	28	29.39	0.69	0.7
	37	2003-01-01	31	28.68	0.22	28.24	29.12	0.44	0.44
	38	2003-02-01	28	32.04	0.31	31.4	32.68	0.64	0.64
	39	2003-03-01	31	34.23	0.18	33.86	34.59	0.37	0.36
	40	2003-04-01	30	33.26	0.38	32.47	34.04	0.79	0.78
	41	2003-05-01	31	32.64	0.32	32	33.28	0.64	0.64
	42	2003-06-01	30	28.52	0.34	27.83	29.21	0.69	0.69
	43	2003-07-01	31	26.46	0.12	26.22	26.7	0.24	0.24
	44	2003-08-01	31	25.62	0.13	25.35	25.88	0.27	0.26
	45	2003-09-01	30	26.28	0.13	26.01	26.55	0.27	0.27
	46	2003-10-01	31	27.44	0.15	27.13	27.74	0.31	0.3
	47	2003-11-01	30	29.13	0.14	28.85	29.42	0.28	0.29
	48	2003-12-01	31	28.77	0.21	28.34	29.2	0.43	0.43
	49	2004-01-01	31	30.12	0.14	29.83	30.42	0.29	0.3
	50	2004-02-01	29	30.56	0.34	29.87	31.26	0.69	0.7
	51	2004-03-01	31	32.55	0.3	31.95	33.16	0.6	0.61			Monthly mean temperature (years pooled)
	52	2004-04-01	30	34.16	0.25	33.65	34.68	0.51	0.52																	Deviation
	53	2004-05-01	31	32.14	0.49	31.15	33.13	0.99	0.99			Month	n	Tbar	s.e.	95%ci		For graph						Mean daily temps (deg C)		from annual	Rain (mm)	Relative
	54	2004-06-01	30	29.67	0.27	29.1	30.23	0.57	0.56			Jan	806	28.41	0.07	28.27	28.55	0.14	0.14		no	Month	Min	Max	Mean	mean		humidity (%)
	55	2004-07-01	31	27.15	0.22	26.7	27.6	0.45	0.45			Feb	735	31.26	0.07	31.12	31.4	0.14	0.14		1	Jan	15.9	33.7	24.8	24.8	0	36
	56	2004-08-01	31	25.9	0.14	25.62	26.18	0.28	0.28			Mar	806	33.38	0.06	33.27	33.49	0.11	0.11		2	Feb	19.1	36.6	27.8	27.8	0	28
	57	2004-09-01	30	25.96	0.12	25.7	26.21	0.26	0.25			Apr	780	33.45	0.07	33.32	33.58	0.13	0.13		3	Mar	22.9	38.5	30.7	30.7	5.3	31
	58	2004-10-01	31	27.11	0.12	26.86	27.35	0.25	0.24			May	806	31.25	0.08	31.08	31.41	0.17	0.16		4	Apr	24.3	37.3	30.8	30.8	40.1	50
	59	2004-11-01	30	29.43	0.2	29.02	29.84	0.41	0.41			Jun	780	28.46	0.07	28.33	28.59	0.13	0.13		5	May	23.8	34.9	29.3	29.3	96.8	63
	60	2004-12-01	31	28.82	0.16	28.5	29.14	0.32	0.32			Jul	806	26.31	0.05	26.21	26.41	0.1	0.1		6	Jun	22.2	32.2	27.2	27.2	152.7	73
	61	2005-01-01	31	28.15	0.37	27.38	28.91	0.77	0.76			Aug	806	25.23	0.03	25.18	25.29	0.05	0.06		7	Jul	21.7	30	25.9	25.9	242.1	80
	62	2005-02-01	28	33.53	0.32	32.88	34.19	0.65	0.66			Sep	780	25.65	0.03	25.59	25.7	0.06	0.05		8	Aug	21.5	29.6	25.6	25.6	281.6	81
	63	2005-03-01	31	34.66	0.22	34.22	35.11	0.44	0.45			Oct	806	26.5	0.04	26.42	26.57	0.08	0.07		9	Sep	21.5	30.5	26	26	208.4	78
	64	2005-04-01	30	34.42	0.43	33.53	35.3	0.89	0.88			Nov	780	27.43	0.07	27.29	27.56	0.14	0.13		10	Oct	21.7	32.5	27.1	27.1	68.8	73
	65	2005-05-01	31	29.49	0.32	28.84	30.13	0.65	0.64			Dec	806	27.73	0.07	27.59	27.87	0.14	0.14		11	Nov	18.6	34.4	26.5	26.5	2.5	56
	66	2005-06-01	30	29.41	0.25	28.91	29.92	0.5	0.51												12	Dec	15.8	34	24.9	24.9	0.01	45
	67	2005-07-01	31	26.76	0.23	26.29	27.23	0.47	0.47				Mean	28.7364											Annual
	68	2005-08-01	31	26.27	0.22	25.82	26.72	0.45	0.45				Min	25.23											mean		Annual
	69	2005-09-01	30	26.4	0.13	26.13	26.68	0.27	0.28				Max	33.45											27.2167		total
	70	2005-10-01	31	28.04	0.23	27.57	28.51	0.47	0.47																StDev		1098.31
	71	2005-11-01	30	29.95	0.23	29.48	30.42	0.47	0.47																2.07182
	72	2005-12-01	31	30.64	0.16	30.31	30.97	0.33	0.33													PUPAL DURATION				INTERLARVAL PERIOD
	73	2006-01-01	31	31.28	0.26	30.75	31.81	0.53	0.53													VS TEMPERATURE				VS TEMPERATURE
	74	2006-02-01	28	33.24	0.16	32.92	33.56	0.32	0.32													A	17.94			k1	0.1046
	75	2006-03-01	31	33.61	0.25	33.1	34.12	0.51	0.51													B	82.3			k2	0.002
	76	2006-04-01	30	34.06	0.2	33.66	34.46	0.4	0.4													C	-0.253
	77	2006-05-01	31	29.74	0.23	29.28	30.21	0.46	0.47
	78	2006-06-01	30	30.54	0.21	30.12	30.96	0.42	0.42													Equation:	IP(T) = A + B exp(C(T-16))			Equation:	1/(k1+(k2(T-24))
	79	2006-07-01	31	27.81	0.25	27.3	28.32	0.51	0.51														Pupal				Interlarval
	80	2006-08-01	31	25.49	0.11	25.26	25.73	0.23	0.24														duration	Nearest			period	Nearest
	81	2006-09-01	30	25.53	0.14	25.25	25.82	0.28	0.29														(days)	day			(days)	day
	82	2006-10-01	31	26.73	0.13	26.47	26.99	0.26	0.26													Tbar
	83	2006-11-01	30	26.77	0.14	26.48	27.05	0.29	0.28													16	100.24	100		16	11.2867	11
	84	2006-12-01	31	27.15	0.25	26.65	27.65	0.5	0.5													17	81.8433	82		17	11.0375	11
	85	2007-01-01	31	27.83	0.38	27.06	28.59	0.77	0.76													18	67.5589	68		18	10.7991	11
	86	2007-02-01	28	30.93	0.3	30.32	31.54	0.61	0.61													19	56.4675	56		19	10.5708	11
	87	2007-03-01	31	33.6	0.25	33.08	34.11	0.52	0.51													20	47.8553	48		20	10.352	10
	88	2007-04-01	30	34.03	0.39	33.23	34.83	0.8	0.8													21	41.1683	41		21	10.142	10
	89	2007-05-01	31	31.85	0.32	31.19	32.51	0.66	0.66													22	35.976	36		22	9.94036	10
	90	2007-06-01	30	29.37	0.28	28.8	29.93	0.57	0.56													23	31.9444	32		23	9.74659	10
	91	2007-07-01	31	27.37	0.26	26.84	27.9	0.53	0.53													24	28.814	29		24	9.56023	10
	92	2007-08-01	31	24.92	0.11	24.69	25.14	0.23	0.22													25	26.3833	26		25	9.38086	9
	93	2007-09-01	30	25.46	0.16	25.13	25.8	0.33	0.34													26	24.4959	24		26	9.2081	9
	94	2007-10-01	31	25.94	0.09	25.76	26.12	0.18	0.18													27	23.0305	23		27	9.04159	9
	95	2007-11-01	30	26.68	0.11	26.46	26.9	0.22	0.22													28	21.8926	22		28	8.88099	9
	96	2007-12-01	31	27.46	0.26	26.94	27.99	0.52	0.53													29	21.0091	21		29	8.726	9
	97	2008-01-01	31	28.26	0.24	27.76	28.75	0.5	0.49													30	20.323	20		30	8.57633	9
	98	2008-02-01	29	30.08	0.25	29.57	30.58	0.51	0.5													31	19.7903	20		31	8.4317	8
	99	2008-03-01	31	33.46	0.21	33.03	33.9	0.43	0.44													32	19.3767	19		32	8.29187	8
	100	2008-04-01	30	32.82	0.27	32.27	33.37	0.55	0.55
	101	2008-05-01	31	32.77	0.26	32.24	33.31	0.53	0.54													25	26.3833	26
	102	2008-06-01	30	29.53	0.29	28.94	30.12	0.59	0.59													28.7	21.2511	21
	103	2008-07-01	31	26.33	0.34	25.64	27.02	0.69	0.69													32	19.3767	19
	104	2008-08-01	31	24.94	0.13	24.67	25.2	0.27	0.26
	105	2008-09-01	30	25.49	0.09	25.31	25.67	0.18	0.18															Pupal				Interlarval
	106	2008-10-01	31	25.85	0.16	25.53	26.17	0.32	0.32															duration				period
	107	2008-11-01	30	26.21	0.25	25.69	26.72	0.52	0.51															(days)				(days)
	108	2008-12-01	31	27.49	0.2	27.09	27.89	0.4	0.4													23	31.9444	32		25	9.38086	9
	109	2009-01-01	31	29.21	0.23	28.74	29.68	0.47	0.47													26.7	23.4319	23		28.7	8.77193	9
	110	2009-02-01	28	31.49	0.21	31.05	31.92	0.44	0.43													30	20.323	20		32	8.29187	8
	111	2009-03-01	31	33.34	0.2	32.93	33.76	0.41	0.42
	112	2009-04-01	30	32.5	0.28	31.92	33.08	0.58	0.58
	113	2009-05-01	31	31.7	0.26	31.17	32.22	0.53	0.52
	114	2009-06-01	30	28.22	0.38	27.45	29	0.77	0.78
	115	2009-07-01	31	26.01	0.14	25.71	26.3	0.3	0.29
	116	2009-08-01	31	25.7	0.1	25.49	25.91	0.21	0.21
	117	2009-09-01	30	25.79	0.1	25.59	26	0.2	0.21
	118	2009-10-01	31	26.38	0.12	26.14	26.62	0.24	0.24
	119	2009-11-01	30	28.35	0.13	28.09	28.61	0.26	0.26
	120	2009-12-01	31	28.53	0.21	28.09	28.96	0.44	0.43
	121	2010-01-01	31	29.33	0.32	28.67	29.99	0.66	0.66
	122	2010-02-01	28	32.67	0.41	31.83	33.5	0.84	0.83
	123	2010-03-01	31	32.43	0.25	31.92	32.94	0.51	0.51
	124	2010-04-01	30	33.6	0.32	32.94	34.26	0.66	0.66
	125	2010-05-01	31	30.73	0.21	30.3	31.16	0.43	0.43
	126	2010-06-01	30	28.07	0.18	27.7	28.44	0.37	0.37
	127	2010-07-01	31	25.96	0.3	25.35	26.57	0.61	0.61
	128	2010-08-01	31	25.03	0.14	24.73	25.32	0.3	0.29
	129	2010-09-01	30	25.13	0.12	24.88	25.39	0.25	0.26
	130	2010-10-01	31	25.84	0.11	25.62	26.06	0.22	0.22
	131	2010-11-01	30	26.68	0.15	26.38	26.97	0.3	0.29
	132	2010-12-01	31	26.12	0.23	25.65	26.59	0.47	0.47
	133	2011-01-01	31	27.19	0.37	26.44	27.93	0.75	0.74
	134	2011-02-01	28	31.36	0.21	30.93	31.8	0.43	0.44
	135	2011-03-01	31	32.24	0.15	31.94	32.53	0.3	0.29
	136	2011-04-01	30	33.35	0.34	32.65	34.06	0.7	0.71
	137	2011-05-01	31	30.62	0.34	29.93	31.31	0.69	0.69
	138	2011-06-01	30	29.08	0.34	28.38	29.78	0.7	0.7
	139	2011-07-01	31	26.23	0.13	25.96	26.5	0.27	0.27
	140	2011-08-01	31	24.97	0.13	24.7	25.24	0.27	0.27
	141	2011-09-01	30	25.05	0.13	24.78	25.31	0.27	0.26
	142	2011-10-01	31	25.58	0.08	25.41	25.76	0.17	0.18
	143	2011-11-01	30	24.94	0.26	24.41	25.46	0.53	0.52
	144	2011-12-01	31	25.47	0.28	24.9	26.05	0.57	0.58
	145	2012-01-01	31	27.89	0.32	27.23	28.55	0.66	0.66
	146	2012-02-01	29	31.77	0.18	31.41	32.13	0.36	0.36
	147	2012-03-01	31	32.46	0.23	31.98	32.93	0.48	0.47
	148	2012-04-01	30	32.92	0.35	32.2	33.63	0.72	0.71
	149	2012-05-01	31	29.83	0.47	28.86	30.8	0.97	0.97
	150	2012-06-01	30	26.3	0.16	25.97	26.62	0.33	0.32
	151	2012-07-01	31	24.96	0.11	24.74	25.17	0.22	0.21
	152	2012-08-01	31	24.66	0.11	24.44	24.87	0.22	0.21
	153	2012-09-01	30	25.1	0.1	24.89	25.31	0.21	0.21
	154	2012-10-01	31	25.92	0.09	25.73	26.11	0.19	0.19
	155	2012-11-01	30	26.12	0.1	25.91	26.33	0.21	0.21
	156	2012-12-01	31	26.38	0.21	25.95	26.81	0.43	0.43
	157	2013-01-01	31	29.37	0.4	28.54	30.19	0.83	0.82
	158	2013-02-01	28	31.98	0.41	31.14	32.81	0.84	0.83
	159	2013-03-01	31	33.7	0.28	33.14	34.26	0.56	0.56
	160	2013-04-01	30	33.03	0.29	32.43	33.63	0.6	0.6
	161	2013-05-01	31	29.83	0.28	29.25	30.4	0.58	0.57
	162	2013-06-01	30	27.92	0.19	27.54	28.31	0.38	0.39
	163	2013-07-01	31	25.43	0.15	25.14	25.73	0.29	0.3
	164	2013-08-01	31	24.51	0.12	24.27	24.75	0.24	0.24
	165	2013-09-01	30	25.32	0.12	25.06	25.57	0.26	0.25
	166	2013-10-01	31	25.94	0.12	25.69	26.18	0.25	0.24
	167	2013-11-01	30	26.87	0.18	26.5	27.24	0.37	0.37
	168	2013-12-01	31	27.06	0.43	26.19	27.93	0.87	0.87
	169	2014-01-01	31	28.42	0.27	27.86	28.98	0.56	0.56
	170	2014-02-01	28	30.81	0.3	30.18	31.43	0.63	0.62
	171	2014-03-01	31	32.66	0.3	32.04	33.27	0.62	0.61
	172	2014-04-01	30	32.39	0.36	31.67	33.12	0.72	0.73
	173	2014-05-01	31	29.1	0.27	28.55	29.64	0.55	0.54
	174	2014-06-01	30	27.67	0.17	27.32	28.02	0.35	0.35
	175	2014-07-01	31	25.98	0.12	25.74	26.22	0.24	0.24
	176	2014-08-01	31	24.71	0.15	24.41	25.01	0.3	0.3
	177	2014-09-01	30	25.13	0.16	24.81	25.45	0.32	0.32
	178	2014-10-01	31	26.06	0.11	25.83	26.3	0.23	0.24
	179	2014-11-01	30	27.48	0.17	27.13	27.84	0.35	0.36
	180	2014-12-01	31	27.89	0.25	27.39	28.4	0.5	0.51
	181	2015-01-01	31	26.82	0.55	25.69	27.95	1.13	1.13
	182	2015-02-01	28	32.53	0.21	32.11	32.96	0.42	0.43
	183	2015-03-01	31	33.62	0.22	33.16	34.08	0.46	0.46
	184	2015-04-01	30	33.06	0.26	32.54	33.59	0.52	0.53
	185	2015-05-01	31	31.7	0.31	31.07	32.34	0.63	0.64
	186	2015-06-01	30	28.45	0.26	27.92	28.98	0.53	0.53
	187	2015-07-01	31	26.31	0.18	25.95	26.67	0.36	0.36
	188	2015-08-01	31	25.64	0.13	25.37	25.91	0.27	0.27
	189	2015-09-01	30	26.02	0.1	25.82	26.22	0.2	0.2
	190	2015-10-01	31	26.04	0.11	25.82	26.26	0.22	0.22
	191	2015-11-01	30	25.64	0.18	25.27	26.02	0.37	0.38
	192	2015-12-01	31	24.26	0.17	23.91	24.6	0.35	0.34
	193	2016-01-01	31	27.1	0.19	26.71	27.49	0.39	0.39
	194	2016-02-01	29	30.51	0.45	29.59	31.42	0.92	0.91
	195	2016-03-01	31	33.89	0.3	33.28	34.49	0.61	0.6
	196	2016-04-01	30	32.6	0.3	31.98	33.23	0.62	0.63
	197	2016-05-01	31	30.99	0.27	30.44	31.54	0.55	0.55
	198	2016-06-01	30	26.9	0.25	26.39	27.41	0.51	0.51
	199	2016-07-01	31	25.61	0.17	25.26	25.96	0.35	0.35
	200	2016-08-01	31	25.24	0.13	24.98	25.5	0.26	0.26
	201	2016-09-01	30	25.93	0.11	25.7	26.16	0.23	0.23
	202	2016-10-01	31	26.79	0.1	26.6	26.99	0.19	0.2
	203	2016-11-01	30	29.07	0.25	28.55	29.58	0.52	0.51
	204	2016-12-01	31	29.16	0.19	28.78	29.54	0.38	0.38
	205	2017-01-01	31	30.24	0.3	29.64	30.84	0.6	0.6
	206	2017-02-01	28	30.87	0.16	30.54	31.21	0.33	0.34
	207	2017-03-01	31	33.71	0.23	33.24	34.17	0.47	0.46
	208	2017-04-01	30	32.52	0.34	31.81	33.22	0.71	0.7
	209	2017-05-01	31	30.02	0.3	29.42	30.63	0.6	0.61
	210	2017-06-01	30	27.36	0.34	26.67	28.06	0.69	0.7
	211	2017-07-01	31	25.78	0.12	25.54	26.01	0.24	0.23
	212	2017-08-01	31	25.33	0.11	25.1	25.57	0.23	0.24
	213	2017-09-01	30	25.39	0.13	25.13	25.65	0.26	0.26
	214	2017-10-01	31	26.5	0.13	26.25	26.76	0.25	0.26
	215	2017-11-01	30	26.87	0.19	26.49	27.25	0.38	0.38
	216	2017-12-01	31	28.63	0.18	28.26	29.01	0.37	0.38
	217	2018-01-01	31	26.36	0.24	25.86	26.86	0.5	0.5
	218	2018-02-01	28	32.26	0.3	31.64	32.89	0.62	0.63
	219	2018-03-01	31	33.63	0.2	33.21	34.04	0.42	0.41
	220	2018-04-01	30	32.43	0.27	31.87	32.98	0.56	0.55
	221	2018-05-01	31	28.94	0.33	28.27	29.61	0.67	0.67
	222	2018-06-01	30	27.18	0.33	26.5	27.86	0.68	0.68
	223	2018-07-01	31	25.68	0.15	25.38	25.98	0.3	0.3
	224	2018-08-01	31	24.92	0.14	24.63	25.21	0.29	0.29
	225	2018-09-01	30	25.86	0.13	25.6	26.11	0.26	0.25
	226	2018-10-01	31	26.46	0.15	26.16	26.75	0.3	0.29
	227	2018-11-01	30	29.06	0.15	28.74	29.37	0.32	0.31
	228	2018-12-01	31	28.95	0.25	28.44	29.46	0.51	0.51
	229	2019-01-01	31	29.93	0.21	29.51	30.35	0.42	0.42
	230	2019-02-01	28	31.63	0.23	31.16	32.11	0.47	0.48
	231	2019-03-01	31	34.52	0.2	34.12	34.93	0.4	0.41
	232	2019-04-01	30	34.08	0.4	33.26	34.9	0.82	0.82
	233	2019-05-01	31	29.66	0.35	28.95	30.38	0.71	0.72
	234	2019-06-01	30	26.98	0.16	26.64	27.31	0.34	0.33
	235	2019-07-01	31	25.78	0.17	25.44	26.13	0.34	0.35
	236	2019-08-01	31	24.92	0.09	24.72	25.11	0.2	0.19
	237	2019-09-01	30	25.64	0.13	25.39	25.9	0.25	0.26
	238	2019-10-01	31	25.28	0.13	25.01	25.54	0.27	0.26
	239	2019-11-01	30	25.02	0.15	24.73	25.32	0.29	0.3
	240	2019-12-01	31	25.04	0.18	24.66	25.41	0.38	0.37
	241	2020-01-01	31	26.34	0.25	25.83	26.84	0.51	0.5
	242	2020-02-01	29	30.34	0.37	29.58	31.09	0.76	0.75
	243	2020-03-01	31	33.25	0.3	32.64	33.86	0.61	0.61
	244	2020-04-01	30	32.48	0.23	32	32.96	0.48	0.48
	245	2020-05-01	31	30.93	0.27	30.38	31.47	0.55	0.54
	246	2020-06-01	30	28.75	0.2	28.35	29.16	0.4	0.41
	247	2020-07-01	31	25.8	0.29	25.22	26.39	0.58	0.59
	248	2020-08-01	31	24.86	0.14	24.58	25.14	0.28	0.28
	249	2020-09-01	30	25.04	0.11	24.81	25.27	0.23	0.23
	250	2020-10-01	31	26.03	0.11	25.8	26.25	0.23	0.22
	251	2020-11-01	30	25.75	0.16	25.42	26.08	0.33	0.33
	252	2020-12-01	31	27.9	0.2	27.48	28.31	0.42	0.41
	253	2021-01-01	31	28.98	0.19	28.59	29.37	0.39	0.39
	254	2021-02-01	28	30.08	0.26	29.54	30.62	0.54	0.54
	255	2021-03-01	31	32.37	0.24	31.89	32.85	0.48	0.48
	256	2021-04-01	30	33.41	0.28	32.84	33.99	0.57	0.58
	257	2021-05-01	31	30.48	0.35	29.78	31.19	0.7	0.71
	258	2021-06-01	30	27.5	0.21	27.07	27.92	0.43	0.42
	259	2021-07-01	31	25.33	0.14	25.04	25.63	0.29	0.3
	260	2021-08-01	31	25.13	0.12	24.88	25.39	0.25	0.26
	261	2021-09-01	30	25.33	0.11	25.09	25.56	0.24	0.23
	262	2021-10-01	31	26.41	0.12	26.16	26.66	0.25	0.25
	263	2021-11-01	30	26.37	0.17	26.03	26.71	0.34	0.34
	264	2021-12-01	31	28.17	0.12	27.92	28.41	0.25	0.24
	265	2022-01-01	31	28.41	0.26	27.88	28.94	0.53	0.53
	266	2022-02-01	28	29.55	0.25	29.04	30.07	0.51	0.52
	267	2022-03-01	31	33.45	0.22	32.99	33.91	0.46	0.46
	268	2022-04-01	30	32.36	0.4	31.54	33.18	0.82	0.82
	269	2022-05-01	31	29.87	0.21	29.44	30.31	0.43	0.44
	270	2022-06-01	30	26.92	0.18	26.56	27.28	0.36	0.36
	271	2022-07-01	31	25.46	0.17	25.11	25.8	0.35	0.34
	272	2022-08-01	31	24.67	0.16	24.34	25.01	0.33	0.34
	273	2022-09-01	30	24.95	0.1	24.75	25.16	0.2	0.21
	274	2022-10-01	31	25.67	0.11	25.45	25.89	0.22	0.22
	275	2022-11-01	30	25.69	0.11	25.46	25.91	0.23	0.22
	276	2022-12-01	31	26.11	0.23	25.64	26.58	0.47	0.47
	277	2023-01-01	31	28.64	0.27	28.08	29.2	0.56	0.56
	278	2023-02-01	28	30.74	0.24	30.25	31.22	0.49	0.48
	279	2023-03-01	31	31.78	0.24	31.29	32.27	0.49	0.49
	280	2023-04-01	30	32.63	0.21	32.19	33.07	0.44	0.44
	281	2023-05-01	31	32	0.33	31.32	32.67	0.68	0.67
	282	2023-06-01	30	28.05	0.29	27.44	28.65	0.61	0.6
	283	2023-07-01	31	27.17	0.16	26.84	27.49	0.33	0.32
	284	2023-08-01	31	25.98	0.12	25.74	26.21	0.24	0.23
	285	2023-09-01	30	26.23	0.14	25.94	26.52	0.29	0.29
	286	2023-10-01	31	27.52	0.14	27.24	27.8	0.28	0.28
	287	2023-11-01	30	29.3	0.17	28.96	29.64	0.34	0.34
	288	2023-12-01	31	29.27	0.19	28.87	29.66	0.4	0.39
	289	2024-01-01	31	28.42	0.16	28.09	28.74	0.33	0.32
	290	2024-02-01	29	32.04	0.38	31.25	32.82	0.79	0.78
	291	2024-03-01	31	35.26	0.22	34.82	35.71	0.44	0.45
	292	2024-04-01	30	35.28	0.27	34.74	35.83	0.54	0.55
	293	2024-05-01	31	34.1	0.41	33.26	34.95	0.84	0.85
	294	2024-06-01	30	28.7	0.29	28.1	29.3	0.6	0.6
	295	2024-07-01	31	26.15	0.19	25.76	26.53	0.39	0.38
	296	2024-08-01	31	25.19	0.11	24.95	25.42	0.24	0.23
	297	2024-09-01	30	25.79	0.15	25.48	26.1	0.31	0.31
	298	2024-10-01	31	26.22	0.13	25.96	26.48	0.26	0.26
	299	2024-11-01	30	25.11	0.18	24.75	25.47	0.36	0.36
	300	2024-12-01	31	26.17	0.21	25.75	26.59	0.42	0.42
	301	2025-01-01	31	28.45	0.36	27.71	29.18	0.74	0.73
	302	2025-02-01	28	32.14	0.31	31.5	32.78	0.64	0.64
	303	2025-03-01	31	34.23	0.16	33.9	34.56	0.33	0.33
	304	2025-04-01	30	34.08	0.19	33.68	34.48	0.4	0.4
	305	2025-05-01	31	32.66	0.28	32.09	33.22	0.57	0.56
	306	2025-06-01	30	29.65	0.38	28.87	30.43	0.78	0.78
	307	2025-07-01	31	25.84	0.13	25.57	26.11	0.27	0.27
	308	2025-08-01	31	25	0.1	24.79	25.21	0.21	0.21
	309	2025-09-01	30	25.83	0.1	25.63	26.03	0.2	0.2
	310	2025-10-01	31	26.56	0.16	26.23	26.9	0.33	0.34
	311	2025-11-01	30	28.04	0.24	27.56	28.53	0.48	0.49
	312	2025-12-01	31	29.4	0.18	29.03	29.77	0.37	0.37
